# Supplementary material for: Exploratory Investigation of Bacteroides fragilis Transcriptional Response during In vitro Exposure to Subinhibitory Concentration of Metronidazole
Source: Front Microbiol. 2016 Sep 20;7:1465. doi: 10.3389/fmicb.2016.01465 (PMC5028390; doi:10.3389/fmicb.2016.01465)
Supplement: TABLE S4 — Gene Ontology term (GO), biological process, molecular function or cellular location term of expressed genes identified for wMtz, Mtz2, Mtz8, rMtz2, rMtz8 strains. [file Table_1.XLSX]

## Sheet: all_expressed_genes
Locus ID	old locus	gene/orf name	Description of product	KO	COG function	GO term
BF9343_0006	BF0006	BF9343_0006	hypothetical protein		General function prediction only	cytoplasm [GO:0005737]; methyltransferase activity [GO:0008168]; RNA binding [GO:0003723]; rRNA processing [GO:0006364]
BF9343_0007	BF0007	BF9343_0007	hypothetical protein		General function prediction only
BF9343_0008	BF0008	BF9343_0008	glycosyltransferase		Cell envelope biogenesis, outer membrane	integral component of membrane [GO:0016021]; plasma membrane [GO:0005886]; ATP binding [GO:0005524]; DNA binding [GO:0003677]; cell cycle [GO:0007049]; cell division [GO:0051301]; chromosome segregation [GO:0007059]
BF9343_0010	BF0010	BF9343_0010	hypothetical protein		Defense mechanisms
BF9343_0011	BF0011	BF9343_0011	ABC transporter ATP-binding protein	K06147	Defense mechanisms	hydrolase activity [GO:0016787]
BF9343_0012	BF0012	BF9343_0012	hypothetical protein		Cell envelope biogenesis, outer membrane
BF9343_0014	BF0014	BF9343_0014	SAM superfamily protein		Energy production and conversion	cytoplasm [GO:0005737]; thioredoxin-disulfide reductase activity [GO:0004791]; removal of superoxide radicals [GO:0019430]
BF9343_0016	BF0016	BF9343_0016	arylsulfatase	K01130	Inorganic ion transport and metabolism
BF9343_0018	BF0018	BF9343_0018	iron transport receptor protein	K02014	Inorganic ion transport and metabolism	beta-N-acetylhexosaminidase activity [GO:0004563]; carbohydrate metabolic process [GO:0005975]
BF9343_0019	BF0019	BF9343_0019	sulfate permease transmembrane protein	K03321	Inorganic ion transport and metabolism	glutamate-ammonia ligase activity [GO:0004356]; metal ion binding [GO:0046872]; nucleotide binding [GO:0000166]; nitrogen compound metabolic process [GO:0006807]
BF9343_0020	rbr	rbr	rubrerythrin		Energy production and conversion	oxidoreductase activity [GO:0016491]
BF9343_0021	nadB	nadB	L-aspartate oxidase	K00278	Coenzyme metabolism
BF9343_0023	pdhD	pdhD	dihydrolipoamide dehydrogenase	K00382	Energy production and conversion	cytoplasm [GO:0005737]; ATP binding [GO:0005524]; UMP kinase activity [GO:0033862]; 'de novo' CTP biosynthetic process [GO:0044210]
BF9343_0024	dacB	dacB	D-alanyl-D-alanine carboxypeptidase penicillin-binding protein	K07259	Cell envelope biogenesis, outer membrane
BF9343_0025	BF0025	BF9343_0025	CoA transferase		Energy production and conversion	serine-type D-Ala-D-Ala carboxypeptidase activity [GO:0009002]
BF9343_0026	BF0026	BF9343_0026	hypothetical protein
BF9343_0027	BF0027	BF9343_0027	(dimethylallyl)adenosine tRNA methylthiotransferase	K06168	Translation, ribosomal structure and biogenesis	membrane [GO:0016020]; receptor activity [GO:0004872]; transport [GO:0006810]
BF9343_0028	BF0028	BF9343_0028	alpha-L-fucosidase		Carbohydrate transport and metabolism
BF9343_0029	BF0029	BF9343_0029	beta-galactosidase	K01190	Carbohydrate transport and metabolism	ribosome [GO:0005840]; RNA binding [GO:0003723]; structural constituent of ribosome [GO:0003735]; translation [GO:0006412]
BF9343_0030	BF0030	BF9343_0030	AraC family transcriptional regulator		Transcription	arginine decarboxylase activity [GO:0008792]; metal ion binding [GO:0046872]; arginine catabolic process [GO:0006527]; spermidine biosynthetic process [GO:0008295]
BF9343_0031	BF0031	BF9343_0031	hypothetical protein		Signal transduction mechanisms / Transcription	integral component of membrane [GO:0016021]; intracellular [GO:0005622]; phosphorelay sensor kinase activity [GO:0000155]; sequence-specific DNA binding [GO:0043565]; transcription factor activity, sequence-specific DNA binding [GO:0003700]; transcription, DNA-templated [GO:0006351]
BF9343_0037	BF0037	BF9343_0037	hypothetical protein		General function prediction only	intracellular [GO:0005622]; phosphorelay sensor kinase activity [GO:0000155]
BF9343_0048	BF0048	BF9343_0048	hypothetical protein		Inorganic ion transport and metabolism	integral component of membrane [GO:0016021]; plasma membrane [GO:0005886]; NADH dehydrogenase (ubiquinone) activity [GO:0008137]; quinone binding [GO:0048038]; ATP synthesis coupled electron transport [GO:0042773]; transport [GO:0006810]
BF9343_0050	BF0050	BF9343_0050	hypothetical protein		Cell division and chromosome partitioning	DNA binding [GO:0003677]; sigma factor activity [GO:0016987]; transcription factor activity, sequence-specific DNA binding [GO:0003700]; DNA-templated transcription, initiation [GO:0006352]
BF9343_0060	BF0061	BF9343_0060	hypothetical protein		Amino acid transport and metabolism
BF9343_0062	BF0063	BF9343_0062	hypothetical protein		Cell division and chromosome partitioning
BF9343_0064	BF0065	BF9343_0064	hypothetical protein		Coenzyme metabolism	integral component of membrane [GO:0016021]
BF9343_0067	BF0068	BF9343_0067	undecaprenol kinase	K06153	Lipid transport and metabolism	cytoplasm [GO:0005737]; manganese ion binding [GO:0030145]; RNA binding [GO:0003723]; RNA-DNA hybrid ribonuclease activity [GO:0004523]; RNA catabolic process [GO:0006401]
BF9343_0069	queA	BF9343_0069	S-adenosylmethionine--tRNA ribosyltransferase-isomerase	K07568	Translation, ribosomal structure and biogenesis
BF9343_0070	BF0071	BF9343_0070	2-amino-4-hydroxy-6-hydroxymethyldihydropteridine pyrophosphokinase	K00950	Coenzyme metabolism	cytoplasm [GO:0005737]; aminoacyl-tRNA editing activity [GO:0002161]; ATP binding [GO:0005524]; valine-tRNA ligase activity [GO:0004832]; valyl-tRNA aminoacylation [GO:0006438]
BF9343_0071	metK	metK	S-adenosylmethionine synthetase	K00789	Coenzyme metabolism	DNA binding [GO:0003677]; sigma factor activity [GO:0016987]; transcription factor activity, sequence-specific DNA binding [GO:0003700]; DNA-templated transcription, initiation [GO:0006352]
BF9343_0073	BF0074	BF9343_0073	hypothetical protein		Carbohydrate transport and metabolism	integral component of membrane [GO:0016021]
BF9343_0074	BF0075	BF9343_0074	uroporphyrinogen-III synthase	K01719	Coenzyme metabolism	arylsulfatase activity [GO:0004065]
BF9343_0075	rnpA	BF9343_0075	ribonuclease P	K03536	Translation, ribosomal structure and biogenesis	hydrolase activity [GO:0016787]
BF9343_0078	tyrS	tyrS	tyrosyl-tRNA synthetase 1	K01866	Translation, ribosomal structure and biogenesis	ATP binding [GO:0005524]; damaged DNA binding [GO:0003684]; DNA-dependent ATPase activity [GO:0008094]; metal ion binding [GO:0046872]; DNA repair [GO:0006281]
BF9343_0079	BF0080	BF9343_0079	peptidase/protease family protein		Cell envelope biogenesis, outer membrane	DNA binding [GO:0003677]; sigma factor activity [GO:0016987]; transcription factor activity, sequence-specific DNA binding [GO:0003700]; DNA-templated transcription, initiation [GO:0006352]
BF9343_0080	BF0081	BF9343_0080	arylsulfatase		Inorganic ion transport and metabolism	integral component of membrane [GO:0016021]
BF9343_0081	BF0082	BF9343_0081	5-keto-4-deoxyuronate isomerase	K01815	Carbohydrate transport and metabolism	hydrolase activity, hydrolyzing O-glycosyl compounds [GO:0004553]; carbohydrate metabolic process [GO:0005975]
BF9343_0082	gno	gno	gluconate 5-dehydrogenase	K00046	Secondary metabolites biosynthesis, transport, and catabolism / General function prediction only	phosphatase activity [GO:0016791]
BF9343_0083	BF0084	BF9343_0083	hypothetical protein		Translation, ribosomal structure and biogenesis, Replication, recombination and repair	cell outer membrane [GO:0009279]; receptor activity [GO:0004872]; transport [GO:0006810]
BF9343_0084	BF0085	BF9343_0084	(Fe-S)-binding protein	K18979	Energy production and conversion	sulfuric ester hydrolase activity [GO:0008484]
BF9343_0086	BF0087	BF9343_0086	hypothetical protein		Function unknown	sulfuric ester hydrolase activity [GO:0008484]
BF9343_0088	BF0089	BF9343_0088	hypothetical protein		Function unknown
BF9343_0090	BF0091	BF9343_0090	metal uptake system ABC transporter ATP-binding protein	K09817	Inorganic ion transport and metabolism
BF9343_0091	BF0092	BF9343_0091	metal ABC transporter substrate-binding	K09815	Inorganic ion transport and metabolism	integral component of membrane [GO:0016021]; serine-type peptidase activity [GO:0008236]
BF9343_0092	BF0093	BF9343_0092	hypothetical protein		Function unknown	cytoplasm [GO:0005737]; plasma membrane [GO:0005886]; ATP binding [GO:0005524]; metal ion binding [GO:0046872]; intracellular protein transmembrane transport [GO:0065002]; protein import [GO:0017038]; protein targeting [GO:0006605]
BF9343_0094	BF0095	BF9343_0094	hypothetical protein			catalytic activity [GO:0003824]
BF9343_0095	purD	purD	phosphoribosylamine--glycine ligase	K01945	Nucleotide transport and metabolism	integral component of membrane [GO:0016021]
BF9343_0096	BF0097	BF9343_0096	dipeptidyl peptidase IV	K01278	Amino acid transport and metabolism	cytoplasm [GO:0005737]; ATP binding [GO:0005524]; metal ion binding [GO:0046872]; pantothenate kinase activity [GO:0004594]; coenzyme A biosynthetic process [GO:0015937]
BF9343_0097	BF0098	BF9343_0097	methylase	K07444	DNA replication, recombination, and repair	protein tyrosine phosphatase activity [GO:0004725]
BF9343_0098	BF0099	BF9343_0098	serine acetyltransferase	K00640	Amino acid transport and metabolism
BF9343_0103	polA	polA	DNA polymerase I	K02335	DNA replication, recombination, and repair
BF9343_0104	BF0105	BF9343_0104	octaprenyl-diphosphate synthase	K02523	Coenzyme metabolism	cell [GO:0005623]; dihydrolipoyl dehydrogenase activity [GO:0004148]; flavin adenine dinucleotide binding [GO:0050660]; cell redox homeostasis [GO:0045454]; glycolytic process [GO:0006096]
BF9343_0105	BF0106	BF9343_0105	hypothetical protein		Coenzyme metabolism
BF9343_0107	BF0108	BF9343_0107	deoxyribose-phosphate aldolase	K01619	Nucleotide transport and metabolism	integral component of plasma membrane [GO:0005887]; lipopolysaccharide transmembrane transporter activity [GO:0015221]; lipopolysaccharide transport [GO:0015920]
BF9343_0108	BF0109	BF9343_0108	hypothetical protein		General function prediction only	integral component of membrane [GO:0016021]; NADH dehydrogenase (ubiquinone) activity [GO:0008137]; ATP synthesis coupled electron transport [GO:0042773]
BF9343_0109	dtd	dtd	D-tyrosyl-tRNA(Tyr) deacylase	K07560	Translation, ribosomal structure and biogenesis	integral component of plasma membrane [GO:0005887]; potassium ion binding [GO:0030955]; potassium-transporting ATPase activity [GO:0008556]
BF9343_0110	uvrC	uvrC	excinuclease ABC subunit C	K03703	DNA replication, recombination, and repair	integral component of membrane [GO:0016021]; flavin adenine dinucleotide binding [GO:0050660]; oxidoreductase activity, acting on CH-OH group of donors [GO:0016614]
BF9343_0112	gidA	gidA	tRNA uridine 5-carboxymethylaminomethyl modification protein GidA	K03495	Cell cycle control, cell division, chromosome partitioning
BF9343_0122	BF0123	BF9343_0122	hypothetical protein		General function prediction only	integral component of membrane [GO:0016021]
BF9343_0124	BF0125	BF9343_0124	spore maturation-like protein		General function prediction only	cytoplasm [GO:0005737]; 4 iron, 4 sulfur cluster binding [GO:0051539]; metal ion binding [GO:0046872]; rRNA (adenine-C2-)-methyltransferase activity [GO:0070040]; rRNA binding [GO:0019843]; tRNA (adenine-C2-)-methyltransferase activity [GO:0002935]; tRNA binding [GO:0000049]; rRNA base methylation [GO:0070475]
BF9343_0125	BF0126	BF9343_0125	hypothetical protein		DNA replication, recombination, and repair	integral component of membrane [GO:0016021]; NADH dehydrogenase (ubiquinone) activity [GO:0008137]; ATP synthesis coupled electron transport [GO:0042773]
BF9343_0127	ruvB	ruvB	Holliday junction DNA helicase RuvB	K03551	DNA replication, recombination, and repair
BF9343_0128	BF0129	ruvB	polysaccharide biosynthesis transmembrane protein		General function prediction only	cytoplasm [GO:0005737]; 4-hydroxythreonine-4-phosphate dehydrogenase activity [GO:0050570]; metal ion binding [GO:0046872]; NAD binding [GO:0051287]; pyridoxal phosphate biosynthetic process [GO:0042823]; pyridoxine biosynthetic process [GO:0008615]
BF9343_0129	BF0130	BF9343_0129	hypothetical protein		Function unknown	ATP binding [GO:0005524]; sequence-specific DNA binding [GO:0043565]; regulation of transcription, DNA-templated [GO:0006355]; transcription, DNA-templated [GO:0006351]
BF9343_0130	BF0131	BF9343_0130	hypothetical protein		Function unknown
BF9343_0131	BF0132	BF9343_0131	hypothetical protein		General function prediction only
BF9343_0133	BF0134	BF9343_0133	RNA helicase dead-box protein	K05592	DNA replication, recombination, and repair / Transcription / Translation, ribosomal structure and biogenesis
BF9343_0134	BF0135	BF9343_0134	hypothetical protein		Signal transduction mechanisms
BF9343_0135	frk	frk	fructokinase	K00847	Carbohydrate transport and metabolism	ADP-dependent NAD(P)H-hydrate dehydratase activity [GO:0052855]; kinase activity [GO:0016301]
BF9343_0140	BF0141	BF9343_0140	acetyltransferase		General function prediction only	integral component of membrane [GO:0016021]
BF9343_0141	uxuA	uxuA	mannonate dehydratase	K01686	Carbohydrate transport and metabolism	methyltransferase activity [GO:0008168]
BF9343_0142	uxuB	uxuB	D-mannonate oxidoreductase		Secondary metabolites biosynthesis, transport, and catabolism / General function prediction only	regulation of transcription, DNA-templated [GO:0006355]
BF9343_0144	BF0145	BF9343_0144	signal peptidase I	K03100	Intracellular trafficking and secretion	integral component of membrane [GO:0016021]
BF9343_0145	BF0146	BF9343_0145	signal peptidase	K03100	Intracellular trafficking and secretion
BF9343_0146	BF0147	BF9343_0146	dihydrodipicolinate reductase	K00215	Amino acid transport and metabolism	cell outer membrane [GO:0009279]; receptor activity [GO:0004872]; transport [GO:0006810]
BF9343_0147	BF0148	BF9343_0147	hypothetical protein		Function unknown	cytoplasm [GO:0005737]; adenylate kinase activity [GO:0004017]; ATP binding [GO:0005524]; AMP salvage [GO:0044209]
BF9343_0148	BF0149	BF9343_0148	hypothetical protein		General function prediction only	integral component of membrane [GO:0016021]; plasma membrane [GO:0005886]; oxidoreductase activity, acting on NAD(P)H, quinone or similar compound as acceptor [GO:0016655]; quinone binding [GO:0048038]
BF9343_0151	BF0152	BF9343_0151	hypothetical protein		Carbohydrate transport and metabolism	cytoplasm [GO:0005737]; GTP binding [GO:0005525]; GTPase activity [GO:0003924]; magnesium ion binding [GO:0000287]; ribosome biogenesis [GO:0042254]
BF9343_0152	BF0153	BF9343_0152	UDP-N-acetylglucosamine acyltransferase	K00677	acyl carrier protein
BF9343_0153	BF0154	BF9343_0153	outer membrane lipoprotein		Cell envelope biogenesis, outer membrane / Intracellular trafficking and secretion
BF9343_0154	BF0155	BF9343_0154	AcrB/AcrD family RND transport protein	K03296	Defense mechanisms
BF9343_0155	BF0156	BF9343_0155	AcrA/AcrE RND transport or HlyD secretion family protein	K03585	Cell envelope biogenesis, outer membrane	cytoplasm [GO:0005737]; damaged DNA binding [GO:0003684]; DNA-directed DNA polymerase activity [GO:0003887]; magnesium ion binding [GO:0000287]; DNA repair [GO:0006281]; DNA-dependent DNA replication [GO:0006261]
BF9343_0156	BF0157	BF9343_0156	beta-galactosidase	K01190	Carbohydrate transport and metabolism
BF9343_0157	BF0158	BF9343_0157	hypothetical protein		Function unknown
BF9343_0158	BF0159	BF9343_0158	hypothetical protein		Signal transduction mechanisms	pseudouridine synthase activity [GO:0009982]; RNA binding [GO:0003723]; pseudouridine synthesis [GO:0001522]
BF9343_0159	BF0160	BF9343_0159	phenylacetic acid degradation protein	K02614	Secondary metabolites biosynthesis, transport, and catabolism	ATP binding [GO:0005524]; DNA binding [GO:0003677]; hydrolase activity [GO:0016787]
BF9343_0160	cysS	cysS	cysteinyl-tRNA synthetase	K01883	Translation, ribosomal structure and biogenesis	DNA binding [GO:0003677]; N-methyltransferase activity [GO:0008170]; DNA methylation [GO:0006306]
BF9343_0165	BF0167	BF9343_0165	hypothetical protein		Function unknown	carbohydrate binding [GO:0030246]; hydrolase activity, hydrolyzing O-glycosyl compounds [GO:0004553]; polysaccharide catabolic process [GO:0000272]
BF9343_0166	BF0168	BF9343_0166	two-component response regulator transcriptional regulatory protein		Signal transduction mechanisms / Transcription
BF9343_0168	mgtA	mgtA	Mg2+ transport ATPase	K01531	Inorganic ion transport and metabolism	arabinan endo-1,5-alpha-L-arabinosidase activity [GO:0046558]; arabinan catabolic process [GO:0031222]
BF9343_0171	BF0173	BF9343_0171	SNF family helicase		Transcription / DNA replication, recombination, and repair	oxidoreductase activity [GO:0016491]
BF9343_0173	BF0175	BF9343_0173	plant auxin-regulated protein		Posttranslational modification, protein turnover, chaperones	NADH dehydrogenase complex [GO:0030964]; plasma membrane [GO:0005886]; NAD binding [GO:0051287]; NADH dehydrogenase (ubiquinone) activity [GO:0008137]; quinone binding [GO:0048038]; transport [GO:0006810]
BF9343_0174	pfkA	pfkA2	6-phosphofructokinase	K00850	Carbohydrate transport and metabolism	cytoplasm [GO:0005737]; GTP binding [GO:0005525]; GTPase activity [GO:0003924]; metal ion binding [GO:0046872]; tRNA modification [GO:0006400]
BF9343_0175	BF0177	BF9343_0175	ribonuclease III	K03685	Transcription
BF9343_0176	BF0178	BF9343_0176	3-oxoacyl-ACP synthase	K09458	Lipid metabolism / Secondary metabolites biosynthesis, transport, and catabolism	exonuclease activity [GO:0004527]; nucleic acid binding [GO:0003676]
BF9343_0179	pdxB	pdxB	erythronate-4-phosphate dehydrogenase	K03473	Amino acid transport and metabolism	catalytic activity [GO:0003824]; nucleoside metabolic process [GO:0009116]
BF9343_0181	BF0183	BF9343_0181	hypothetical protein		Signal transduction mechanisms	integral component of membrane [GO:0016021]; plasma membrane [GO:0005886]
BF9343_0182	BF0184	BF9343_0182	lipopolysaccharide 1,2-glucosyltransferase/general stress protein		Cell envelope biogenesis, outer membrane
BF9343_0183	BF0185	BF9343_0183	lipopolysaccharide core biosynthesis protein		Function unknown	integral component of membrane [GO:0016021]
BF9343_0184	BF0186	BF9343_0184	glycosyltransferase		Cell envelope biogenesis, outer membrane	protein flavinylation [GO:0017013]
BF9343_0185	BF0187	BF9343_0185	glycosyltransferase		Cell envelope biogenesis, outer membrane	transferase activity [GO:0016740]; acetyl-CoA metabolic process [GO:0006084]
BF9343_0186	BF0188	BF9343_0186	transport ATP-binding protein	K06147	Defense mechanisms	carbohydrate binding [GO:0030246]; catalytic activity [GO:0003824]; carbohydrate metabolic process [GO:0005975]
BF9343_0187	BF0189	BF9343_0187	hypothetical protein		Lipid metabolism	cell surface [GO:0009986]; extracellular region [GO:0005576]; phosphopyruvate hydratase complex [GO:0000015]; magnesium ion binding [GO:0000287]; phosphopyruvate hydratase activity [GO:0004634]; glycolytic process [GO:0006096]
BF9343_0189	BF0191	BF9343_0189	hypothetical protein		General function prediction only
BF9343_0190	BF0192	BF9343_0190	shikimate kinase	K00891	Amino acid transport and metabolism	integral component of membrane [GO:0016021]
BF9343_0191	BF0193	BF9343_0191	hypothetical protein		General function prediction only	ribosome [GO:0005840]; 5S rRNA binding [GO:0008097]; structural constituent of ribosome [GO:0003735]; translation [GO:0006412]
BF9343_0192	BF0194	BF9343_0192	HSP90 family protein	K04079	Posttranslational modification, protein turnover, chaperones	integral component of membrane [GO:0016021]; transporter activity [GO:0005215]; transmembrane transport [GO:0055085]
BF9343_0194	BF0196	BF9343_0194	arginine decarboxylase	K01585	Amino acid transport and metabolism	RNA binding [GO:0003723]; DNA-templated transcription, termination [GO:0006353]; regulation of transcription, DNA-templated [GO:0006355]
BF9343_0195	BF0197	BF9343_0195	acetylglutamate kinase	K00930	Amino acid transport and metabolism	integral component of membrane [GO:0016021]; plasma membrane [GO:0005886]
BF9343_0196	BF0198	BF9343_0196	extracytoplasmic function alternative sigma factor	K03088	Transcription	integral component of membrane [GO:0016021]
BF9343_0197	BF0199	BF9343_0197	hypothetical protein		Function unknown	plasma membrane [GO:0005886]; 4 iron, 4 sulfur cluster binding [GO:0051539]; iron ion binding [GO:0005506]; NADH dehydrogenase (ubiquinone) activity [GO:0008137]; quinone binding [GO:0048038]; transport [GO:0006810]
BF9343_0198	BF0200	BF9343_0198	hypothetical protein		Lipid metabolism	cytoplasm [GO:0005737]; ATP binding [GO:0005524]; protein processing [GO:0016485]; response to heat [GO:0009408]
BF9343_0199	BF0201	BF9343_0199	hypothetical protein		Carbohydrate transport and metabolism	integral component of membrane [GO:0016021]; plasma membrane [GO:0005886]; NADH dehydrogenase (ubiquinone) activity [GO:0008137]; quinone binding [GO:0048038]; transport [GO:0006810]
BF9343_0200	BF0202	BF9343_0200	hypothetical protein		Function unknown	integral component of membrane [GO:0016021]; plasma membrane [GO:0005886]
BF9343_0201	BF0203	BF9343_0201	hypothetical protein	K07043	General function prediction only
BF9343_0209	fucI	fucI	L-fucose isomerase	K01818	Carbohydrate transport and metabolism	cytoplasm [GO:0005737]; ATP binding [GO:0005524]; damaged DNA binding [GO:0003684]; DNA-dependent ATPase activity [GO:0008094]; single-stranded DNA binding [GO:0003697]; DNA recombination [GO:0006310]; DNA repair [GO:0006281]; SOS response [GO:0009432]
BF9343_0210	fucO	fucO	L-1,2-propanediol oxidoreductase	K00048	Energy production and conversion	oxidoreductase activity [GO:0016491]
BF9343_0211	fucA	fucA	aldolase		Carbohydrate transport and metabolism
BF9343_0212	fucK	fucK	fuculokinase	K00848	Carbohydrate transport and metabolism
BF9343_0213	fucP	fucP	L-fucose permease	K02429	Carbohydrate transport and metabolism	hydrolase activity [GO:0016787]
BF9343_0214	BF0217	BF9343_0214	hypothetical protein	K09748	Function unknown	integral component of membrane [GO:0016021]; plasma membrane [GO:0005886]; transporter activity [GO:0005215]
BF9343_0215	nusA	BF9343_0215	transcription elongation factor NusA	K02600	Transcription	membrane [GO:0016020]; polysaccharide transmembrane transporter activity [GO:0015159]
BF9343_0216	infB	BF9343_0216	translation initiation factor IF-2	K02519	Translation, ribosomal structure and biogenesis	regulation of transcription, DNA-templated [GO:0006355]
BF9343_0217	BF0220	BF9343_0217	hypothetical protein		General function prediction only	ATP binding [GO:0005524]; protein folding [GO:0006457]
BF9343_0218	BF0221	BF9343_0218	cysteine desulfurase activator complex subunit SufB	K09014	Posttranslational modification, protein turnover, chaperones	integral component of membrane [GO:0016021]; cation transmembrane transporter activity [GO:0008324]; voltage-gated chloride channel activity [GO:0005247]; potassium ion transport [GO:0006813]
BF9343_0219	BF0222	BF9343_0219	hypothetical protein		Transcription / DNA replication, recombination, and repair	DNA binding [GO:0003677]; transcription factor activity, sequence-specific DNA binding [GO:0003700]; transcription, DNA-templated [GO:0006351]
BF9343_0220	BF0223	BF9343_0220	ABC transporter ATP-binding protein	K09013	Posttranslational modification, protein turnover, chaperones	deoxyribonuclease IV (phage-T4-induced) activity [GO:0008833]; DNA binding [GO:0003677]; zinc ion binding [GO:0008270]; DNA repair [GO:0006281]
BF9343_0221	BF0224	BF9343_0221	ABC transporter	K09015	Posttranslational modification, protein turnover, chaperones	integral component of membrane [GO:0016021]; ATP binding [GO:0005524]; ATPase activity, coupled to transmembrane movement of substances [GO:0042626]
BF9343_0222	BF0225	BF9343_0222	aminotransferase	K11717	Posttranslational modification, protein turnover, chaperones	pyridoxal phosphate binding [GO:0030170]; tryptophan synthase activity [GO:0004834]
BF9343_0230	BF0233	BF9343_0230	alpha-galactosidase	K07407	Carbohydrate transport and metabolism	integral component of membrane [GO:0016021]; cation transmembrane transporter activity [GO:0008324]
BF9343_0232	hppA	BF9343_0232	membrane-bound proton-translocating pyrophosphatase	K15987	Energy production and conversion	catalase activity [GO:0004096]; heme binding [GO:0020037]; metal ion binding [GO:0046872]; hydrogen peroxide catabolic process [GO:0042744]; response to oxidative stress [GO:0006979]
BF9343_0235	rnhB	rnhB	ribonuclease HII	K03470	DNA replication, recombination, and repair	carbohydrate binding [GO:0030246]; hydrolase activity, hydrolyzing O-glycosyl compounds [GO:0004553]; carbohydrate metabolic process [GO:0005975]
BF9343_0236	BF0240	BF9343_0236	cationic transporter		Inorganic ion transport and metabolism
BF9343_0237	gpmI	gpmI	phosphoglyceromutase	K15633	Carbohydrate transport and metabolism
BF9343_0239	BF0243	BF9343_0239	two-component sensor histidine kinase		Signal transduction mechanisms	integral component of membrane [GO:0016021]
BF9343_0241	BF0245	BF9343_0241	hypothetical protein		Cell envelope biogenesis, outer membrane	membrane [GO:0016020]; receptor activity [GO:0004872]; transport [GO:0006810]
BF9343_0242	BF0246	BF9343_0242	DNA gyrase subunit B	K02470	DNA replication, recombination, and repair
BF9343_0244	BF0248	BF9343_0244	DNA repair protein RecO	K03584	DNA replication, recombination, and repair	catalytic activity [GO:0003824]
BF9343_0245	BF0249	BF9343_0245	hypothetical protein	K09117	Function unknown	endonuclease activity [GO:0004519]; exonuclease activity [GO:0004527]
BF9343_0246	ftsZ	ftsZ	cell division protein FtsZ	K03531	Cell division and chromosome partitioning	alkyl hydroperoxide reductase activity [GO:0008785]; flavin adenine dinucleotide binding [GO:0050660]; NAD binding [GO:0051287]; response to reactive oxygen species [GO:0000302]
BF9343_0247	ftsA	ftsA	cell division protein	K03590	Cell division and chromosome partitioning	peroxiredoxin activity [GO:0051920]; response to oxidative stress [GO:0006979]
BF9343_0249	murC	murC	UDP-N-acetylmuramate--L-alanine ligase	K01924	Cell envelope biogenesis, outer membrane
BF9343_0250	murG	murG	undecaprenyldiphospho-muramoylpentapeptide beta-N- acetylglucosaminyltransferase	K02563	Cell envelope biogenesis, outer membrane
BF9343_0251	ftsW	ftsW	rod-shape determining protein		Cell division and chromosome partitioning
BF9343_0252	murD	murD	UDP-N-acetylmuramoylalanine--D-glutamate ligase	K01925	Cell envelope biogenesis, outer membrane
BF9343_0253	mraY	mraY	phospho-N-acetylmuramoyl-pentapeptide-transferase	K01000	Cell envelope biogenesis, outer membrane	4 iron, 4 sulfur cluster binding [GO:0051539]; L-serine ammonia-lyase activity [GO:0003941]; gluconeogenesis [GO:0006094]
BF9343_0254	murE	murE	UDP-N-acetylmuramoylalanyl-D-glutamate--2,6-diaminopimelate ligase	K01928	Cell envelope biogenesis, outer membrane	integral component of membrane [GO:0016021]; plasma membrane [GO:0005886]; cobalt ion transmembrane transporter activity [GO:0015087]; magnesium ion transmembrane transporter activity [GO:0015095]; magnesium ion transport [GO:0015693]
BF9343_0255	ftsI	ftsI	cell division specific transpeptidase/penicillin-binding protein	K03587	Cell envelope biogenesis, outer membrane	ATP binding [GO:0005524]; ATPase activity [GO:0016887]; endonuclease activity [GO:0004519]; mismatched DNA binding [GO:0030983]; mismatch repair [GO:0006298]; negative regulation of DNA recombination [GO:0045910]
BF9343_0256	BF0260	BF9343_0256	hypothetical protein		Function unknown	catalytic activity [GO:0003824]
BF9343_0257	mraW	mraW	S-adenosyl-methyltransferase MraW	K03438	Cell envelope biogenesis, outer membrane	integral component of membrane [GO:0016021]
BF9343_0261	sigE	sigE	extracytoplasmic function alternative sigma factor	K03088	Transcription	oxidoreductase activity [GO:0016491]; zinc ion binding [GO:0008270]
BF9343_0263	BF0267	BF9343_0263	hypothetical protein	K02014	Inorganic ion transport and metabolism	RNA binding [GO:0003723]; RNA methyltransferase activity [GO:0008173]; RNA processing [GO:0006396]
BF9343_0264	BF0268	BF9343_0264	hypothetical protein		Function unknown	cell [GO:0005623]; protein disulfide oxidoreductase activity [GO:0015035]; cell redox homeostasis [GO:0045454]; glycerol ether metabolic process [GO:0006662]
BF9343_0265	BF0269	BF9343_0265	hypothetical protein		General function prediction only	sulfuric ester hydrolase activity [GO:0008484]
BF9343_0266	BF0270	BF9343_0266	hemolysin A		General function prediction only	integral component of membrane [GO:0016021]; plasma membrane [GO:0005886]
BF9343_0267	dgt	dgt	deoxyguanosinetriphosphate triphosphohydrolase	K01129	Nucleotide transport and metabolism	integral component of membrane [GO:0016021]; plasma membrane [GO:0005886]; cation-transporting ATPase activity [GO:0019829]; metal ion binding [GO:0046872]; nucleotide binding [GO:0000166]
BF9343_0268	dut	dut	'deoxyuridine 5''-triphosphate nucleotidohydrolase'	K01520	Nucleotide transport and metabolism	cell outer membrane [GO:0009279]; integral component of membrane [GO:0016021]; plasma membrane [GO:0005886]
BF9343_0269	BF0273	BF9343_0269	hypothetical protein		Carbohydrate transport and metabolism	amidophosphoribosyltransferase activity [GO:0004044]; iron-sulfur cluster binding [GO:0051536]; metal ion binding [GO:0046872]; 'de novo' IMP biosynthetic process [GO:0006189]; purine nucleobase biosynthetic process [GO:0009113]
BF9343_0270	BF0274	BF9343_0270	hypothetical protein		Amino acid transport and metabolism	cytoplasm [GO:0005737]; metallopeptidase activity [GO:0008237]; tripeptide aminopeptidase activity [GO:0045148]; zinc ion binding [GO:0008270]; peptide catabolic process [GO:0043171]
BF9343_0271	BF0275	BF9343_0271	peptidase		Cell division and chromosome partitioning	aminomethyltransferase activity [GO:0004047]; transaminase activity [GO:0008483]; glycine decarboxylation via glycine cleavage system [GO:0019464]
BF9343_0272	BF0276	BF9343_0272	two-component system sensor histidine kinase/response regulator fusion protein		Signal transduction mechanisms	integral component of membrane [GO:0016021]
BF9343_0273	BF0277	BF9343_0273	hypothetical protein		General function prediction only	integral component of membrane [GO:0016021]; plasma membrane [GO:0005886]; solute:proton antiporter activity [GO:0015299]; potassium ion transport [GO:0006813]
BF9343_0274	BF0278	BF9343_0274	beta-glucosidase	K05349	Carbohydrate transport and metabolism	small protein activating enzyme activity [GO:0008641]
BF9343_0275	BF0279	BF9343_0275	glycosylhydrolase		Carbohydrate transport and metabolism	integral component of membrane [GO:0016021]; plasma membrane [GO:0005886]; amino acid transport [GO:0006865]
BF9343_0278	BF0282	BF9343_0278	hypothetical protein		Function unknown	integral component of membrane [GO:0016021]
BF9343_0280	BF0284	BF9343_0280	glycosylhydrolase		Carbohydrate transport and metabolism
BF9343_0281	BF0285	BF9343_0281	glutaminase		Carbohydrate transport and metabolism	ATP binding [GO:0005524]; ATPase activity [GO:0016887]
BF9343_0282	BF0286	BF9343_0282	hypothetical protein		General function prediction only	dTDP-4-dehydrorhamnose reductase activity [GO:0008831]
BF9343_0283	BF0287	BF9343_0283	glycosylhydrolase	K01191	Carbohydrate transport and metabolism	cytoplasm [GO:0005737]; GTP binding [GO:0005525]; GTPase activity [GO:0003924]; translation release factor activity, codon specific [GO:0016149]; regulation of translational termination [GO:0006449]
BF9343_0284	BF0288	BF9343_0284	TonB dependent receptor outer membrane protein		Coenzyme metabolism	hydrolase activity [GO:0016787]
BF9343_0288	BF0292	BF9343_0288	endo-arabinase	K06113	Carbohydrate transport and metabolism	isochorismate synthase activity [GO:0008909]; biosynthetic process [GO:0009058]
BF9343_0289	BF0295	BF9343_0289	glycosylhydrolase		Carbohydrate transport and metabolism	2-succinyl-5-enolpyruvyl-6-hydroxy-3-cyclohexene-1-carboxylic-acid synthase activity [GO:0070204]; magnesium ion binding [GO:0000287]; manganese ion binding [GO:0030145]; thiamine pyrophosphate binding [GO:0030976]; menaquinone biosynthetic process [GO:0009234]
BF9343_0290	BF0296	BF9343_0290	hypothetical protein		Intracellular trafficking and secretion
BF9343_0292	BF0298	BF9343_0292	alpha-1,2-mannosidase		Carbohydrate transport and metabolism	intracellular [GO:0005622]; ATP binding [GO:0005524]; phosphorelay sensor kinase activity [GO:0000155]
BF9343_0293	BF0299	BF9343_0293	hypothetical protein	K09704	Function unknown	1,4-dihydroxy-2-naphthoyl-CoA synthase activity [GO:0008935]; menaquinone biosynthetic process [GO:0009234]
BF9343_0294	BF0300	BF9343_0294	aldose 1-epimerase	K01785	Carbohydrate transport and metabolism	isomerase activity [GO:0016853]; lyase activity [GO:0016829]; metal ion binding [GO:0046872]; cellular amino acid catabolic process [GO:0009063]; menaquinone biosynthetic process [GO:0009234]
BF9343_0295	BF0301	BF9343_0295	hypothetical protein	K07148	Function unknown	o-succinylbenzoate-CoA ligase activity [GO:0008756]
BF9343_0306	BF0314	BF9343_0306	hypothetical protein		Inorganic ion transport and metabolism
BF9343_0307	BF0315	BF9343_0307	transcriptional regulator		Transcription	integral component of membrane [GO:0016021]
BF9343_0308	BF0316	BF9343_0308	hypothetical protein		Function unknown	integral component of membrane [GO:0016021]; plasma membrane [GO:0005886]; ATP binding [GO:0005524]; ATPase activity, coupled to transmembrane movement of substances [GO:0042626]
BF9343_0309	BF0317	BF9343_0309	carbohydrate-binding protein		Carbohydrate transport and metabolism	cell outer membrane [GO:0009279]; receptor activity [GO:0004872]; transport [GO:0006810]
BF9343_0310	BF0318	BF9343_0310	rhamnosidase	K05989	Carbohydrate transport and metabolism	aminopeptidase activity [GO:0004177]
BF9343_0311	BF0319	BF9343_0311	peptidase/deacetylase	K01438	Amino acid transport and metabolism
BF9343_0312	BF0320	BF9343_0312	AMP binding long chain acyl-CoA synthetase	K01897	Lipid metabolism	beta-ketoacyl-acyl-carrier-protein synthase II activity [GO:0033817]; fatty acid biosynthetic process [GO:0006633]
BF9343_0313	BF0321	BF9343_0313	peptide chain release factor	K02836	Translation, ribosomal structure and biogenesis	alpha-galactosidase activity [GO:0004557]; carbohydrate metabolic process [GO:0005975]
BF9343_0315	BF0323	BF9343_0315	hypothetical protein	K07221	Inorganic ion transport and metabolism	integral component of membrane [GO:0016021]; transmembrane transport [GO:0055085]
BF9343_0318	BF0326	BF9343_0318	TonB-dependent receptor protein		Inorganic ion transport and metabolism
BF9343_0319	BF0327	BF9343_0319	hypothetical protein		Function unknown	cell [GO:0005623]; DNA binding [GO:0003677]; ferric iron binding [GO:0008199]; oxidoreductase activity, oxidizing metal ions [GO:0016722]; cellular iron ion homeostasis [GO:0006879]; response to stress [GO:0006950]
BF9343_0320	BF0328	BF9343_0320	beta-galactosidase		Carbohydrate transport and metabolism	DNA binding [GO:0003677]; transcription factor activity, sequence-specific DNA binding [GO:0003700]; transcription, DNA-templated [GO:0006351]
BF9343_0321	BF0329	BF9343_0321	beta-hexosaminidase	K12373	Carbohydrate transport and metabolism	integral component of membrane [GO:0016021]
BF9343_0325	BF0333	BF9343_0325	hypothetical protein		Transcription / DNA replication, recombination, and repair	cytoplasm [GO:0005737]; formate C-acetyltransferase activity [GO:0008861]; carbohydrate metabolic process [GO:0005975]
BF9343_0326	BF0334	BF9343_0326	hypothetical protein		Inorganic ion transport and metabolism
BF9343_0327	BF0335	BF9343_0327	two-component system sensor histidine kinase		Signal transduction mechanisms
BF9343_0328	BF0336	BF9343_0328	two-component sensor histidine kinase		Signal transduction mechanisms	integral component of membrane [GO:0016021]; flavin adenine dinucleotide binding [GO:0050660]; oxidoreductase activity, acting on CH-OH group of donors [GO:0016614]
BF9343_0329	BF0337	BF9343_0329	hypothetical protein		Amino acid transport and metabolism	metalloendopeptidase activity [GO:0004222]
BF9343_0330	BF0338	BF9343_0330	hypothetical protein		Function unknown	cell outer membrane [GO:0009279]; receptor activity [GO:0004872]; transport [GO:0006810]
BF9343_0331	BF0339	BF9343_0331	beta-glucosidase	K05349	Carbohydrate transport and metabolism
BF9343_0332	BF0340	BF9343_0332	hypothetical protein		Coenzyme metabolism / Lipid metabolism	cytoplasm [GO:0005737]; ATP binding [GO:0005524]; sulfurtransferase activity [GO:0016783]; tRNA binding [GO:0000049]; tRNA modification [GO:0006400]
BF9343_0333	BF0341	BF9343_0333	TonB-dependent outer membrane protein		Inorganic ion transport and metabolism	intracellular [GO:0005622]; DNA binding [GO:0003677]; phosphorelay signal transduction system [GO:0000160]; regulation of transcription, DNA-templated [GO:0006355]; transcription, DNA-templated [GO:0006351]
BF9343_0340	BF0349	BF9343_0340	TonB dependent outer membrane protein		Inorganic ion transport and metabolism
BF9343_0341	BF0350	BF9343_0341	outer membrane protein		Cell envelope biogenesis, outer membrane
BF9343_0342	BF0351	BF9343_0342	hypothetical protein		Cell envelope biogenesis, outer membrane	integral component of membrane [GO:0016021]
BF9343_0343	BF0352	BF9343_0343	hypothetical protein		Cell motility and secretion / Intracellular trafficking and secretion
BF9343_0344	BF0353	BF9343_0344	DNA topoisomerase IV subunit A	K02621	DNA replication, recombination, and repair	integral component of membrane [GO:0016021]; plasma membrane [GO:0005886]; ATP binding [GO:0005524]; ATPase activity [GO:0016887]; metalloendopeptidase activity [GO:0004222]; zinc ion binding [GO:0008270]; protein catabolic process [GO:0030163]
BF9343_0345	glyS	glyS	glycyl-tRNA synthetase	K01880	Translation, ribosomal structure and biogenesis	integral component of membrane [GO:0016021]
BF9343_0352	nrfA	nrfA	cytochrome c552	K03385	Inorganic ion transport and metabolism	integral component of membrane [GO:0016021]
BF9343_0353	BF0362	BF9343_0353	hypothetical protein		Posttranslational modification, protein turnover, chaperones	alpha-L-arabinofuranosidase activity [GO:0046556]; L-arabinose metabolic process [GO:0046373]
BF9343_0356	BF0365	BF9343_0356	FNR family transcriptional regulatory protein		Signal transduction mechanisms	nucleic acid binding [GO:0003676]; protein-glutamine N-methyltransferase activity [GO:0036009]; peptidyl-glutamine methylation [GO:0018364]
BF9343_0357	BF0366	BF9343_0357	beta-lactamase/acylhydrolase		Defense mechanisms	penicillin binding [GO:0008658]; peptidoglycan glycosyltransferase activity [GO:0008955]; peptidoglycan biosynthetic process [GO:0009252]
BF9343_0361	BF0370	BF9343_0361	FAD-binding oxidoreductase	K18930	Energy production and conversion	endopeptidase inhibitor activity [GO:0004866]
BF9343_0364	BF0373	BF9343_0364	hypothetical protein		Cell division and chromosome partitioning	integral component of membrane [GO:0016021]; plasma membrane [GO:0005886]; ferrous iron transmembrane transporter activity [GO:0015093]; GTP binding [GO:0005525]; transition metal ion binding [GO:0046914]; iron ion homeostasis [GO:0055072]
BF9343_0365	BF0375	BF9343_0365				cell division [GO:0051301]
BF9343_0367	BF0377	BF9343_0367	xanthan lyase/N-acetylmuramoyl-L-alanine amidase		Cell envelope biogenesis, outer membrane
BF9343_0371	BF0381	BF9343_0371	hypothetical protein		Inorganic ion transport and metabolism
BF9343_0373	asd	asd	aspartate-semialdehyde dehydrogenase	K00133	Amino acid transport and metabolism
BF9343_0374	BF0385	BF9343_0374	Na+/H+ antiporter		Inorganic ion transport and metabolism	integral component of membrane [GO:0016021]; transferase activity [GO:0016740]
BF9343_0375	BF0386	BF9343_0375	ThiF family protein		Coenzyme metabolism	oxidoreductase activity [GO:0016491]
BF9343_0376	BF0387	BF9343_0376	ABC transporter ATP-binding protein	K09810	Defense mechanisms	carbohydrate binding [GO:0030246]; catalytic activity [GO:0003824]; carbohydrate metabolic process [GO:0005975]
BF9343_0378	BF0389	BF9343_0378	sodium-dependent transporter	K03308	General function prediction only	transferase activity, transferring acyl groups [GO:0016746]
BF9343_0380	murF	murF	UDP-N-acetylmuramoyl-tripeptide--D-alanyl-d-alanine ligase	K01929	Cell envelope biogenesis, outer membrane	catalytic activity [GO:0003824]
BF9343_0381	BF0392	BF9343_0381	transporter/antibiotic resistance protein		Carbohydrate transport and metabolism	integral component of membrane [GO:0016021]; cation transmembrane transporter activity [GO:0008324]; potassium ion transport [GO:0006813]
BF9343_0382	gadB	gadB	glutamate decarboxylase	K01580	Amino acid transport and metabolism	methyltransferase activity [GO:0008168]
BF9343_0383	glsA	glsA	glutaminase	K01425	Amino acid transport and metabolism	lyase activity [GO:0016829]
BF9343_0384	BF0395	BF9343_0384	two-component system sensor histidine kinase		Signal transduction mechanisms
BF9343_0385	folP	folP	dihydropteroate synthase	K00796	Coenzyme metabolism
BF9343_0386	BF0397	BF9343_0386	hypothetical protein		Function unknown	FMN binding [GO:0010181]; pyridoxamine-phosphate oxidase activity [GO:0004733]; pyridoxine biosynthetic process [GO:0008615]
BF9343_0393	BF0406	BF9343_0393	hypothetical protein		Function unknown
BF9343_0394	BF0408	BF9343_0394				integral component of membrane [GO:0016021]; sequence-specific DNA binding [GO:0043565]; transcription factor activity, sequence-specific DNA binding [GO:0003700]; transcription, DNA-templated [GO:0006351]
BF9343_0397	BF0412	BF9343_0397	hypothetical protein		Amino acid transport and metabolism
BF9343_0400	BF0415	BF9343_0400	acetyltransferase		General function prediction only	D-lactate dehydrogenase activity [GO:0008720]; NAD binding [GO:0051287]
BF9343_0401	BF0416	BF9343_0401	hypothetical protein	K01163	Function unknown
BF9343_0402	BF0417	BF9343_0402	LrgB family transmembrane protein		Cell envelope biogenesis, outer membrane	catalytic activity [GO:0003824]
BF9343_0404	BF0420	BF9343_0404	hypothetical protein		DNA replication, recombination, and repair	integral component of membrane [GO:0016021]; potassium ion symporter activity [GO:0022820]
BF9343_0405	BF0421	BF9343_0405	hypothetical protein		Function unknown	plasma membrane [GO:0005886]; potassium ion transmembrane transporter activity [GO:0015079]
BF9343_0407	ptaA	ptaA	phosphate acetyltransferase	K00625	Energy production and conversion	methyltransferase activity [GO:0008168]; RNA binding [GO:0003723]
BF9343_0408	ackA	ackA	acetate kinase	K00925	Energy production and conversion
BF9343_0409	BF0425	BF9343_0409	alkaline phosphatase	K01077	Inorganic ion transport and metabolism	integral component of membrane [GO:0016021]
BF9343_0411	BF0427	BF9343_0411	UDP-2,3-diacylglucosamine hydrolase	K03269	Function unknown	integral component of membrane [GO:0016021]
BF9343_0414	efp	efp	elongation factor P	K02356	Translation, ribosomal structure and biogenesis	integral component of membrane [GO:0016021]; transmembrane transport [GO:0055085]
BF9343_0416	BF0433	BF9343_0416	PASTA-domain-containing protein		Function unknown	metallopeptidase activity [GO:0008237]
BF9343_0419	BF0436	BF9343_0419	hypothetical protein		Function unknown	cytoplasm [GO:0005737]; L-aspartate oxidase activity [GO:0008734]; L-aspartate:fumarate oxidoreductase activity [GO:0044318]; NAD biosynthetic process [GO:0009435]
BF9343_0422	BF0439	BF9343_0422	ornithine carbamoyltransferase	K13043	Amino acid transport and metabolism	integral component of membrane [GO:0016021]; mechanically-gated ion channel activity [GO:0008381]; cellular response to osmotic stress [GO:0071470]
BF9343_0423	BF0440	BF9343_0423	hypothetical protein		Carbohydrate transport and metabolism	1-deoxy-D-xylulose-5-phosphate synthase activity [GO:0008661]; magnesium ion binding [GO:0000287]; thiamine pyrophosphate binding [GO:0030976]; 1-deoxy-D-xylulose 5-phosphate biosynthetic process [GO:0052865]; terpenoid biosynthetic process [GO:0016114]; thiamine biosynthetic process [GO:0009228]
BF9343_0424	BF0441	BF9343_0424	hypothetical protein		Function unknown
BF9343_0425	proA	proA	gamma-glutamyl phosphate reductase	K00147	Amino acid transport and metabolism	ATP binding [GO:0005524]; ligase activity, forming carbon-nitrogen bonds [GO:0016879]; zinc ion binding [GO:0008270]; queuosine biosynthetic process [GO:0008616]
BF9343_0426	proB	proB	gamma-glutamyl kinase	K00931	Amino acid transport and metabolism	outer membrane [GO:0019867]; receptor activity [GO:0004872]; transport [GO:0006810]
BF9343_0427	BF0445	BF9343_0427	hypothetical protein		Posttranslational modification, protein turnover, chaperones / Signal transduction mechanisms
BF9343_0428	murI	murI	glutamate racemase	K01776	Cell envelope biogenesis, outer membrane	cytoplasm [GO:0005737]; rRNA (pseudouridine-N3-)-methyltransferase activity [GO:0070038]
BF9343_0429	BF0447	BF9343_0429	outer membrane protein	K06142	Cell envelope biogenesis, outer membrane	phosphoglycolate phosphatase activity [GO:0008967]
BF9343_0430	ompH	ompH	cationic 19 kDa outer membrane protein	K06142	Cell envelope biogenesis, outer membrane	catalytic activity [GO:0003824]
BF9343_0431	BF0449	BF9343_0431	outer membrane protein		Cell envelope biogenesis, outer membrane	ATP binding [GO:0005524]; DNA binding [GO:0003677]; four-way junction helicase activity [GO:0009378]; DNA recombination [GO:0006310]; DNA repair [GO:0006281]; SOS response [GO:0009432]
BF9343_0432	uppS	uppS	undecaprenyl pyrophosphate synthase	K00806	Lipid metabolism	nicotinate-nucleotide diphosphorylase (carboxylating) activity [GO:0004514]; NAD biosynthetic process [GO:0009435]
BF9343_0433	BF0451	BF9343_0433	hypothetical protein		General function prediction only	alpha-L-fucosidase activity [GO:0004560]; carbohydrate metabolic process [GO:0005975]
BF9343_0434	BF0452	BF9343_0434	riboflavin biosynthesis diaminohydroxyphosphoribosylaminopyrimidine deaminase	K11752	Coenzyme metabolism
BF9343_0435	BF0453	BF9343_0435	protoporphyrinogen oxidase	K02493	Translation, ribosomal structure and biogenesis	DNA binding [GO:0003677]; sigma factor activity [GO:0016987]; transcription factor activity, sequence-specific DNA binding [GO:0003700]; DNA-templated transcription, initiation [GO:0006352]
BF9343_0437	pyrE	pyrE	orotate phosphoribosyltransferase	K00762	Nucleotide transport and metabolism
BF9343_0439	argH	argH	argininosuccinate lyase	K01755	Amino acid transport and metabolism	membrane [GO:0016020]; receptor activity [GO:0004872]; transport [GO:0006810]
BF9343_0454	BF0474	BF9343_0454	hypothetical protein		Carbohydrate transport and metabolism
BF9343_0456	BF0476	BF9343_0456	acyl-CoA synthetase	K01895	Lipid metabolism	carbohydrate binding [GO:0030246]; catalytic activity [GO:0003824]; carbohydrate metabolic process [GO:0005975]
BF9343_0457	BF0477	BF9343_0457	regulatory protein		Function unknown	integral component of membrane [GO:0016021]
BF9343_0458	BF0478	BF9343_0458	pyrroline-5-carboxylate reductase	K00286	Amino acid transport and metabolism	beta-N-acetylhexosaminidase activity [GO:0004563]; carbohydrate metabolic process [GO:0005975]
BF9343_0460	argC	argC	N-acetyl-gamma-glutamyl-phosphate reductase	K00145	Amino acid transport and metabolism	dioxygenase activity [GO:0051213]; nitronate monooxygenase activity [GO:0018580]
BF9343_0461	argG	argG	argininosuccinate synthase	K01940	Amino acid transport and metabolism
BF9343_0463	argR	argR	arginine repressor ArgR	K03402	Transcription	integral component of membrane [GO:0016021]
BF9343_0465	BF0487	BF9343_0465	glutamate:gamma-aminobutyrate antiporter		Amino acid transport and metabolism	alanine dehydrogenase activity [GO:0000286]; L-alanine catabolic process [GO:0042853]
BF9343_0467	BF0489	BF9343_0467	malate dehydrogenase	K00024	Energy production and conversion
BF9343_0468	BF0491	BF9343_0468	hypothetical protein	K00243	General function prediction only	dipeptidase activity [GO:0016805]
BF9343_0475	BF0498	BF9343_0475	melibiase	K07407	Carbohydrate transport and metabolism
BF9343_0477	BF0500	BF9343_0477	outer membrane protein		Function unknown	intramolecular transferase activity, phosphotransferases [GO:0016868]; magnesium ion binding [GO:0000287]; carbohydrate metabolic process [GO:0005975]
BF9343_0483	BF0506	BF9343_0483	outer membrane transport/efflux protein	K12340	Cell envelope biogenesis, outer membrane / Intracellular trafficking and secretion
BF9343_0484	BF0507	BF9343_0484	transport/efflux component protein	K02005	Cell envelope biogenesis, outer membrane	cytoplasm [GO:0005737]; RNA binding [GO:0003723]; transcription factor activity, sequence-specific DNA binding [GO:0003700]; DNA-templated transcription, termination [GO:0006353]; transcription antitermination [GO:0031564]
BF9343_0486	BF0510	BF9343_0486	ABC transporter	K02004	Defense mechanisms	integral component of membrane [GO:0016021]; cell division [GO:0051301]
BF9343_0488	BF0512	BF9343_0488	ROK family transcriptional repressor	K00845	Transcription / Carbohydrate transport and metabolism	integral component of membrane [GO:0016021]; outer membrane [GO:0019867]; receptor activity [GO:0004872]; transport [GO:0006810]
BF9343_0489	rplS	BF9343_0489	50S ribosomal protein L19	K02884	Translation, ribosomal structure and biogenesis
BF9343_0490	BF0514	BF9343_0490	'5''-nucleotidase'		Nucleotide transport and metabolism	membrane [GO:0016020]; calcium ion binding [GO:0005509]; raffinose alpha-galactosidase activity [GO:0052692]; carbohydrate metabolic process [GO:0005975]
BF9343_0491	BF0515	BF9343_0491	'secreted 5''-nucleotidase'	K01081	Nucleotide transport and metabolism	histidine decarboxylase activity [GO:0004398]; histidine metabolic process [GO:0006547]
BF9343_0492	BF0516	BF9343_0492	beta-N-acetylglucosaminidase/beta-lactamase fusion protein		Carbohydrate transport and metabolism	hydrolase activity [GO:0016787]; metal ion binding [GO:0046872]
BF9343_0493	BF0517	BF9343_0493	hydrolase/beta lactamase fusion protein		Carbohydrate transport and metabolism	cell [GO:0005623]; flavin adenine dinucleotide binding [GO:0050660]; oxidoreductase activity [GO:0016491]; cell redox homeostasis [GO:0045454]
BF9343_0494	BF0518	BF9343_0494	outer membrane protein		Inorganic ion transport and metabolism	integral component of membrane [GO:0016021]
BF9343_0495	BF0519	BF9343_0495	hypothetical protein		Inorganic ion transport and metabolism	sequence-specific DNA binding [GO:0043565]; transcription factor activity, sequence-specific DNA binding [GO:0003700]; transcription, DNA-templated [GO:0006351]
BF9343_0497	BF0521	BF9343_0497	hypothetical protein		RNA processing and modification	amidase activity [GO:0004040]
BF9343_0498	BF0522	BF9343_0498	hypothetical protein		Energy production and conversion	sulfuric ester hydrolase activity [GO:0008484]
BF9343_0501	BF0525	BF9343_0501	pyridine nucleotide oxidoreductase		General function prediction only	integral component of membrane [GO:0016021]
BF9343_0502	BF0526	BF9343_0502	aspartate kinase	K00928	Amino acid transport and metabolism	integral component of membrane [GO:0016021]; plasma membrane [GO:0005886]
BF9343_0504	kdpA	kdpA	potassium-transporting ATPase subunit A	K01546	Inorganic ion transport and metabolism	integral component of membrane [GO:0016021]
BF9343_0505	kdpB	kdpB	potassium-transporting ATPase subunit B	K01547	Inorganic ion transport and metabolism	integral component of membrane [GO:0016021]; fucose transmembrane transporter activity [GO:0015150]
BF9343_0507	frrB	frrB	hypothetical protein		Cell envelope biogenesis, outer membrane	sequence-specific DNA binding [GO:0043565]; transcription factor activity, sequence-specific DNA binding [GO:0003700]; transcription, DNA-templated [GO:0006351]
BF9343_0509	frrD	frrD	two-component sensor histidine kinase		Signal transduction mechanisms	integral component of membrane [GO:0016021]; plasma membrane [GO:0005886]
BF9343_0514	frrI	frrI	hypothetical protein		Posttranslational modification, protein turnover, chaperones	integral component of membrane [GO:0016021]
BF9343_0515	BF0539	BF9343_0515	hypothetical protein		DNA replication, recombination, and repair	ATP binding [GO:0005524]; ATPase activity [GO:0016887]
BF9343_0516	BF0540	BF9343_0516	hypothetical protein		Cell envelope biogenesis, outer membrane	integral component of membrane [GO:0016021]; plasma membrane [GO:0005886]
BF9343_0517	BF0541	BF9343_0517	hypothetical protein		Posttranslational modification, protein turnover, chaperones	integral component of membrane [GO:0016021]
BF9343_0518	BF0542	BF9343_0518	hypothetical protein		Function unknown	integral component of membrane [GO:0016021]; intracellular [GO:0005622]; ATP binding [GO:0005524]; phosphorelay sensor kinase activity [GO:0000155]
BF9343_0519	BF0543	BF9343_0519	permease	K07091	General function prediction only	long-chain fatty acid-CoA ligase activity [GO:0004467]
BF9343_0520	ribA	ribA	bifunctional GTP cyclohydrolase II/3,4-dihydroxy-2-butanone 4-phosphate synthase	K14652	Coenzyme metabolism	transporter activity [GO:0005215]
BF9343_0521	aspC1	aspC1	aspartate aminotransferase	K00812	Amino acid transport and metabolism	membrane [GO:0016020]; ATP binding [GO:0005524]; protein kinase activity [GO:0004672]
BF9343_0522	BF0546	BF9343_0522	rhamnosidase A		Carbohydrate transport and metabolism
BF9343_0524	metA	metA	homoserine O-succinyltransferase	K00651	Amino acid transport and metabolism	integral component of membrane [GO:0016021]; ATP binding [GO:0005524]; protein histidine kinase activity [GO:0004673]; signal transducer activity [GO:0004871]
BF9343_0525	BF0549	metA	protease	K08303	Posttranslational modification, protein turnover, chaperones	serine O-acetyltransferase activity [GO:0009001]
BF9343_0527	BF0551	BF9343_0527	TonB dependent receptor		Inorganic ion transport and metabolism	catalytic activity [GO:0003824]; pyridoxal phosphate binding [GO:0030170]; biosynthetic process [GO:0009058]
BF9343_0529	BF0553	BF9343_0529	hypothetical protein	K07137	General function prediction only	integral component of membrane [GO:0016021]; plasma membrane [GO:0005886]; cation transmembrane transporter activity [GO:0008324]; potassium ion transport [GO:0006813]
BF9343_0531	radA	radA	DNA repair protein RadA	K04485	Posttranslational modification, protein turnover, chaperones
BF9343_0532	BF0556	BF9343_0532	L-asparaginase I	K01424	Amino acid transport and metabolism / Translation, ribosomal structure and biogenesis
BF9343_0533	thrA	thrA	bifunctional aspartokinase I/homoserine dehydrogenase I	K12524	Amino acid transport and metabolism
BF9343_0534	BF0559	BF9343_0534	cofactor-independent phosphoglycerate mutase	K15635	Carbohydrate transport and metabolism
BF9343_0535	thrC	thrC	threonine synthase	K01733	Amino acid transport and metabolism
BF9343_0537	BF0562	BF9343_0537	hypothetical protein		Carbohydrate transport and metabolism / Amino acid transport and metabolism / General function prediction only	choloylglycine hydrolase activity [GO:0045302]
BF9343_0541	BF0566	BF9343_0541	hypothetical protein	K03442	Cell envelope biogenesis, outer membrane	cytoplasm [GO:0005737]; GTP binding [GO:0005525]; GTPase activity [GO:0003924]; translation initiation factor activity [GO:0003743]
BF9343_0544	BF0569	BF9343_0544	anti-sigma factor		Inorganic ion transport and metabolism / Signal transduction mechanisms
BF9343_0546	BF0571	BF9343_0546	TonB-linked outer membrane receptor protein		Inorganic ion transport and metabolism	glucosylceramidase activity [GO:0004348]; carbohydrate metabolic process [GO:0005975]; sphingolipid metabolic process [GO:0006665]
BF9343_0547	BF0572	BF9343_0547	outer membrane protein		Amino acid transport and metabolism
BF9343_0548	BF0573	BF9343_0548	beta-galactosidase		Carbohydrate transport and metabolism	membrane [GO:0016020]; receptor activity [GO:0004872]; transport [GO:0006810]
BF9343_0549	BF0574	BF9343_0549	glycosyl hydrolase		Carbohydrate transport and metabolism	ATP-binding cassette (ABC) transporter complex [GO:0043190]; ATP binding [GO:0005524]; ATPase activity [GO:0016887]; lipoprotein transporter activity [GO:0042954]
BF9343_0552	BF0577	BF9343_0552	hypothetical protein		General function prediction only	DNA binding [GO:0003677]; sigma factor activity [GO:0016987]; transcription factor activity, sequence-specific DNA binding [GO:0003700]; DNA-templated transcription, initiation [GO:0006352]
BF9343_0553	BF0578	BF9343_0553	TonB-dependent outer membrane receptor protein		Inorganic ion transport and metabolism
BF9343_0554	BF0581	BF9343_0554	AraC family transcriptional regulator		Transcription
BF9343_0555	BF0582	BF9343_0555	hypothetical protein		General function prediction only
BF9343_0557	BF0584	BF9343_0557	hypothetical protein		Cell division and chromosome partitioning / Signal transduction mechanisms
BF9343_0558	BF0585	BF9343_0558	tetrapyrrole (corrin/porphyrin) methylase	K07056	General function prediction only	hydrolase activity [GO:0016787]; nucleotide catabolic process [GO:0009166]
BF9343_0559	BF0586	BF9343_0559	hypothetical protein		Cell division and chromosome partitioning
BF9343_0561	BF0588	BF9343_0561	amino acid transporter	K05595	Intracellular trafficking and secretion	regulation of transcription, DNA-templated [GO:0006355]
BF9343_0562	BF0589	BF9343_0562	hypothetical protein		Posttranslational modification, protein turnover, chaperones	glucose-1-phosphate thymidylyltransferase activity [GO:0008879]; metal ion binding [GO:0046872]; extracellular polysaccharide biosynthetic process [GO:0045226]
BF9343_0563	BF0590	BF9343_0563	surface membrane protein		Inorganic ion transport and metabolism	integral component of membrane [GO:0016021]; phospho-N-acetylmuramoyl-pentapeptide-transferase activity [GO:0008963]
BF9343_0564	BF0591	BF9343_0564	outer membrane receptor protein		Energy production and conversion	ribonuclease activity [GO:0004540]; RNA binding [GO:0003723]; RNA processing [GO:0006396]
BF9343_0566	BF0593	BF9343_0566	integrase/transposase		DNA replication, recombination, and repair	DNA binding [GO:0003677]; DNA N-glycosylase activity [GO:0019104]; base-excision repair [GO:0006284]
BF9343_0567	BF0594	BF9343_0567	hypothetical protein		Inorganic ion transport and metabolism	sulfuric ester hydrolase activity [GO:0008484]
BF9343_0568	BF0595	BF9343_0568	hypothetical protein		Nucleotide transport and metabolism	single-stranded DNA binding [GO:0003697]; DNA replication [GO:0006260]
BF9343_0569	BF0596	BF9343_0569	surface membrane protein		Coenzyme metabolism	integral component of membrane [GO:0016021]; flavin adenine dinucleotide binding [GO:0050660]; oxidoreductase activity, acting on CH-OH group of donors [GO:0016614]
BF9343_0571	BF0598	BF9343_0571	GTP-binding protein	K03665	General function prediction only
BF9343_0572	BF0599	BF9343_0572	hypothetical protein		Carbohydrate transport and metabolism
BF9343_0573	BF0600	BF9343_0573	aminopeptidase	K01256	Amino acid transport and metabolism
BF9343_0574	fumB	fumB	fumarate hydratase class I, anaerobic	K01676	Energy production and conversion	cytoplasm [GO:0005737]; translation elongation factor activity [GO:0003746]
BF9343_0576	BF0603	BF9343_0576	alpha-N-acetylglucosaminidase	K01205	Function unknown
BF9343_0577	BF0604	BF9343_0577	amino acid transporter	K03294	Amino acid transport and metabolism
BF9343_0579	BF0607	BF9343_0579	AcrB/AcrD/AcrF family efflux transporter	K18138	Defense mechanisms
BF9343_0585	BF0614	BF9343_0585	glycosyl transferase family protein		Cell envelope biogenesis, outer membrane
BF9343_0586	BF0615	BF9343_0586	hypothetical protein		Intracellular trafficking and secretion
BF9343_0589	frr	frr	ribosome recycling factor	K02838	Translation, ribosomal structure and biogenesis	cell outer membrane [GO:0009279]; receptor activity [GO:0004872]; transport [GO:0006810]
BF9343_0595	BF0625	BF9343_0595	hypothetical protein		Carbohydrate transport and metabolism
BF9343_0596	pyrH	BF9343_0596	uridylate kinase	K09903	Nucleotide transport and metabolism	L-aspartate:2-oxoglutarate aminotransferase activity [GO:0004069]; L-phenylalanine:2-oxoglutarate aminotransferase activity [GO:0080130]; pyridoxal phosphate binding [GO:0030170]; biosynthetic process [GO:0009058]
BF9343_0598	BF0629	BF9343_0598	endo-beta-galactosidase		Carbohydrate transport and metabolism
BF9343_0599	BF0630	BF9343_0599	hypothetical protein		General function prediction only
BF9343_0600	BF0631	BF9343_0600	hypothetical protein		General function prediction only	integral component of membrane [GO:0016021]; intracellular [GO:0005622]; ATP binding [GO:0005524]; phosphorelay sensor kinase activity [GO:0000155]
BF9343_0608	BF0640	BF9343_0608	phosphatidylserine decarboxylase	K01613	Lipid metabolism	intracellular [GO:0005622]; DNA binding [GO:0003677]; phosphorelay signal transduction system [GO:0000160]; regulation of transcription, DNA-templated [GO:0006355]; transcription, DNA-templated [GO:0006351]
BF9343_0609	dnaE	dnaE	DNA polymerase III subunit alpha	K02337	DNA replication, recombination, and repair	integral component of membrane [GO:0016021]
BF9343_0611	BF0643	BF9343_0611	hypothetical protein		Nucleotide transport and metabolism
BF9343_0614	BF0648	BF9343_0614	hypothetical protein
BF9343_0617	BF0651	BF9343_0617	methanol denhydrogenase-like protein	K03924	General function prediction only	ATP binding [GO:0005524]; ATPase activity [GO:0016887]; DNA binding [GO:0003677]
BF9343_0621	BF0655	BF9343_0621	ABC transporter membrane protein	K09816	Inorganic ion transport and metabolism	cytoplasm [GO:0005737]; integral component of membrane [GO:0016021]; ATP binding [GO:0005524]; UDP-N-acetylmuramate-L-alanine ligase activity [GO:0008763]; cell cycle [GO:0007049]; cell division [GO:0051301]; cell wall organization [GO:0071555]; peptidoglycan biosynthetic process [GO:0009252]; regulation of cell shape [GO:0008360]
BF9343_0623	BF0657	BF9343_0623	aminopeptidase		General function prediction only	histidinol-phosphatase activity [GO:0004401]; histidine biosynthetic process [GO:0000105]
BF9343_0624	BF0658	BF9343_0624	hypothetical protein		General function prediction only	integral component of membrane [GO:0016021]; intracellular [GO:0005622]; phosphorelay sensor kinase activity [GO:0000155]; sequence-specific DNA binding [GO:0043565]; transcription factor activity, sequence-specific DNA binding [GO:0003700]; transcription, DNA-templated [GO:0006351]
BF9343_0625	BF0659	BF9343_0625	alpha-1,2-mannosidase		Carbohydrate transport and metabolism	beta-N-acetylhexosaminidase activity [GO:0004563]; carbohydrate metabolic process [GO:0005975]
BF9343_0626	BF0660	BF9343_0626	hypothetical protein		Signal transduction mechanisms	cytoplasm [GO:0005737]; translation release factor activity, codon specific [GO:0016149]
BF9343_0627	BF0661	BF9343_0627	outer membrane protein		Inorganic ion transport and metabolism
BF9343_0628	BF0662	BF9343_0628	hypothetical protein		DNA replication, recombination, and repair	hydrolase activity, hydrolyzing O-glycosyl compounds [GO:0004553]; carbohydrate metabolic process [GO:0005975]
BF9343_0629	BF0663	BF9343_0629	hypothetical protein		General function prediction only	cytoplasm [GO:0005737]; intramolecular oxidoreductase activity, interconverting aldoses and ketoses [GO:0016861]; monosaccharide metabolic process [GO:0005996]
BF9343_0630	BF0664	BF9343_0630	hypothetical protein		Carbohydrate transport and metabolism	pyridoxal phosphate binding [GO:0030170]; transaminase activity [GO:0008483]; biosynthetic process [GO:0009058]
BF9343_0631	BF0665	BF9343_0631	beta-galactosidase	K01190	Carbohydrate transport and metabolism	integral component of membrane [GO:0016021]; plasma membrane [GO:0005886]
BF9343_0633	BF0667	BF9343_0633	AraC family transcriptional regulator		Transcription	integral component of membrane [GO:0016021]; transferase activity [GO:0016740]
BF9343_0634	BF0668	BF9343_0634	histidine kinase		Signal transduction mechanisms	integral component of membrane [GO:0016021]
BF9343_0635	BF0669	BF9343_0635	glycosyl hydrolase, beta-N-acetylhexosaminidase	K12373	Carbohydrate transport and metabolism	intracellular [GO:0005622]; ATP binding [GO:0005524]; sequence-specific DNA binding [GO:0043565]; phosphorelay signal transduction system [GO:0000160]; regulation of transcription, DNA-templated [GO:0006355]; transcription, DNA-templated [GO:0006351]
BF9343_0637	BF0671	BF9343_0637	hypothetical protein		Cell division and chromosome partitioning / Cytoskeleton	transporter activity [GO:0005215]
BF9343_0638	aroB	aroB	3-dehydroquinate synthase	K01735	Amino acid transport and metabolism	ATP binding [GO:0005524]; ATPase activity [GO:0016887]
BF9343_0640	BF0674	BF9343_0640	hypothetical protein		Inorganic ion transport and metabolism	integral component of membrane [GO:0016021]; plasma membrane [GO:0005886]
BF9343_0641	cls	cls	cardiolipin synthetase	K06131	Lipid metabolism	NADH dehydrogenase activity [GO:0003954]
BF9343_0644	BF0678	BF9343_0644	hypothetical protein		DNA replication, recombination, and repair	2 iron, 2 sulfur cluster binding [GO:0051537]; 4 iron, 4 sulfur cluster binding [GO:0051539]; adenosylmethionine-8-amino-7-oxononanoate transaminase activity [GO:0004015]; biotin synthase activity [GO:0004076]; metal ion binding [GO:0046872]; pyridoxal phosphate binding [GO:0030170]; biotin biosynthetic process [GO:0009102]
BF9343_0645	BF0679	BF9343_0645	ATP-dependent exodeoxyribonuclease	K01144	DNA replication, recombination, and repair	membrane [GO:0016020]; receptor activity [GO:0004872]; transport [GO:0006810]
BF9343_0647	BF0681	BF9343_0647	outer membrane protein		Inorganic ion transport and metabolism
BF9343_0648	BF0682	BF9343_0648	alpha-1,2-mannosidase		Carbohydrate transport and metabolism	integral component of plasma membrane [GO:0005887]; lactate transmembrane transporter activity [GO:0015129]; electron transport chain [GO:0022900]
BF9343_0649	BF0683	BF9343_0649	alpha-1,2-mannosidase		Carbohydrate transport and metabolism
BF9343_0650	BF0684	BF9343_0650	anti-sigma factor		Inorganic ion transport and metabolism / Signal transduction mechanisms
BF9343_0652	BF0686	BF9343_0652	alpha-1,2-mannosidase		Carbohydrate transport and metabolism	ligase activity [GO:0016874]
BF9343_0653	BF0687	BF9343_0653	efflux transporter bicyclomycin resistance protein		Carbohydrate transport and metabolism	ATP binding [GO:0005524]; biotin carboxylase activity [GO:0004075]; metal ion binding [GO:0046872]
BF9343_0655	alaS	alaS	alanyl-tRNA synthetase	K01872	Translation, ribosomal structure and biogenesis
BF9343_0656	BF0690	BF9343_0656	peptidase		Cell envelope biogenesis, outer membrane	hydrolase activity, acting on carbon-nitrogen (but not peptide) bonds [GO:0016810]
BF9343_0658	BF0692	BF9343_0658	RelA/SpoT GTP pyrophosphokinase	K00951	Signal transduction mechanisms / Transcription
BF9343_0660	BF0694	BF9343_0660	hypothetical protein		General function prediction only
BF9343_0661	parB	parB	ParB-like chromosome partitioning protein	K03497	Transcription	cell [GO:0005623]; dihydrolipoyl dehydrogenase activity [GO:0004148]; flavin adenine dinucleotide binding [GO:0050660]; cell redox homeostasis [GO:0045454]; glycolytic process [GO:0006096]
BF9343_0662	parA	parA	ParA chromosome partitioning protein	K03496	Cell division and chromosome partitioning	ligase activity [GO:0016874]; cellular protein modification process [GO:0006464]
BF9343_0664	surE	surE	stationary phase survival protein SurE	K03787	General function prediction only	transferase activity, transferring acyl groups [GO:0016746]
BF9343_0665	BF0699	surE	lipid-A-disaccharide synthase	K00748	Cell envelope biogenesis, outer membrane	3-methyl-2-oxobutanoate dehydrogenase (2-methylpropanoyl-transferring) activity [GO:0003863]
BF9343_0668	BF0702	BF9343_0668	AAA ATPase	K03798	Posttranslational modification, protein turnover, chaperones	FMN binding [GO:0010181]; oxidation-reduction process [GO:0055114]
BF9343_0670	BF0704	BF9343_0670	hypothetical protein		Cell division and chromosome partitioning	cytoplasm [GO:0005737]; protein methyltransferase activity [GO:0008276]
BF9343_0671	BF0705	BF9343_0671	Mg2+ transporter	K06213	Inorganic ion transport and metabolism
BF9343_0672	ksgA	ksgA	dimethyladenosine transferase	K02528	Translation, ribosomal structure and biogenesis
BF9343_0674	BF0708	BF9343_0674	aminoacyl-histidine dipeptidase	K01270	Amino acid transport and metabolism
BF9343_0675	BF0709	BF9343_0675	hypothetical protein		General function prediction only
BF9343_0677	BF0711	BF9343_0677	TonB-dependent outer membrane receptor protein		Inorganic ion transport and metabolism
BF9343_0678	BF0712	BF9343_0678	hypothetical protein		General function prediction only	oxidoreductase activity [GO:0016491]
BF9343_0679	BF0713	BF9343_0679	hypothetical protein		General function prediction only
BF9343_0681	BF0715	BF9343_0681	hypothetical protein		Energy production and conversion	oxidoreductase activity, acting on the aldehyde or oxo group of donors [GO:0016903]
BF9343_0683	BF0717	BF9343_0683	hypothetical protein		Amino acid transport and metabolism	catalytic activity [GO:0003824]; thiamine pyrophosphate binding [GO:0030976]
BF9343_0684	BF0718	BF9343_0684	arginine/ornithine transport system ATPase	K07588	Amino acid transport and metabolism	oxidoreductase activity [GO:0016491]
BF9343_0685	BF0719	BF9343_0685	permease		General function prediction only	metal ion binding [GO:0046872]; transketolase activity [GO:0004802]
BF9343_0686	BF0720	BF9343_0686				response to antibiotic [GO:0046677]
BF9343_0687	BF0722	BF9343_0687	transporter	K16053	Cell envelope biogenesis, outer membrane	cytoplasm [GO:0005737]; ATP binding [GO:0005524]; galactokinase activity [GO:0004335]; galactose metabolic process [GO:0006012]
BF9343_0688	BF0723	BF9343_0688	AraC family transcriptional regulator		Transcription	integral component of membrane [GO:0016021]; transmembrane transport [GO:0055085]
BF9343_0692	BF0727	BF9343_0692	hypothetical protein		Cell envelope biogenesis, outer membrane	aldose 1-epimerase activity [GO:0004034]; carbohydrate binding [GO:0030246]; hexose metabolic process [GO:0019318]
BF9343_0693	BF0728	BF9343_0693	hypothetical protein		General function prediction only	mannose-6-phosphate isomerase activity [GO:0004476]; zinc ion binding [GO:0008270]; carbohydrate metabolic process [GO:0005975]
BF9343_0698	BF0733	BF9343_0698	capsular polysaccharide biosynthesis protein		Cell envelope biogenesis, outer membrane / Carbohydrate transport and metabolism	integral component of membrane [GO:0016021]; transmembrane transport [GO:0055085]
BF9343_0717	BF0752	BF9343_0717	DegT/DnrJ/EryC1/StrS family aminotransferase		Cell envelope biogenesis, outer membrane	integral component of membrane [GO:0016021]
BF9343_0721	BF0756	BF9343_0721	hypothetical protein		Coenzyme metabolism	oxidoreductase activity [GO:0016491]
BF9343_0722	BF0757	BF9343_0722	aldo/keto reductase	K19265	Energy production and conversion	alpha-L-fucosidase activity [GO:0004560]; fucose metabolic process [GO:0006004]
BF9343_0723	BF0758	BF9343_0723	glycosyl hydrolase	K05349	Carbohydrate transport and metabolism
BF9343_0724	BF0759	BF9343_0724	outer membrane protein		Coenzyme metabolism	hydrolase activity, hydrolyzing O-glycosyl compounds [GO:0004553]; carbohydrate metabolic process [GO:0005975]
BF9343_0727	BF0762	BF9343_0727	hypothetical protein		Function unknown	membrane [GO:0016020]; magnesium ion binding [GO:0000287]; phosphatidylinositol phosphorylation [GO:0046854]
BF9343_0728	BF0763	BF9343_0728	secreted glucosidase		Carbohydrate transport and metabolism	integral component of membrane [GO:0016021]; cation transmembrane transporter activity [GO:0008324]; potassium ion transport [GO:0006813]
BF9343_0730	BF0765	BF9343_0730				adenylylsulfate kinase activity [GO:0004020]; ATP binding [GO:0005524]; hydrogen sulfide biosynthetic process [GO:0070814]; sulfate assimilation [GO:0000103]
BF9343_0731	BF0766	BF9343_0731	beta-glucosidase	K05349	Carbohydrate transport and metabolism	ATP binding [GO:0005524]; sulfate adenylyltransferase (ATP) activity [GO:0004781]; hydrogen sulfide biosynthetic process [GO:0070814]; sulfate assimilation [GO:0000103]; sulfate reduction [GO:0019419]
BF9343_0734	BF0769	BF9343_0734	hypothetical protein		Amino acid transport and metabolism	ATP binding [GO:0005524]; GTP binding [GO:0005525]; GTPase activity [GO:0003924]; sulfate adenylyltransferase (ATP) activity [GO:0004781]; hydrogen sulfide biosynthetic process [GO:0070814]; sulfate assimilation [GO:0000103]
BF9343_0736	manA	manA	mannosidase	K01218	Carbohydrate transport and metabolism	transferase activity [GO:0016740]
BF9343_0738	BF0773	BF9343_0738	cation symporter	K03292	Carbohydrate transport and metabolism
BF9343_0742	BF0777	BF9343_0742	endoribonuclease		Translation, ribosomal structure and biogenesis
BF9343_0744	BF0779	BF9343_0744	hypothetical protein		Function unknown	oxidoreductase activity, acting on paired donors, with incorporation or reduction of molecular oxygen, reduced ascorbate as one donor, and incorporation of one atom of oxygen [GO:0016715]
BF9343_0747	BF0782	BF9343_0747	two-component system sensor histidine kinase		Signal transduction mechanisms	cytoplasm [GO:0005737]; acetylglutamate kinase activity [GO:0003991]; ATP binding [GO:0005524]; arginine biosynthetic process [GO:0006526]
BF9343_0748	nuoN	nuoN	NADH dehydrogenase subunit N	K00343	Energy production and conversion	carbohydrate binding [GO:0030246]
BF9343_0749	nuoM	nuoM	NADH-ubiquinone oxidoreductase subunit	K00342	Energy production and conversion	DNA binding [GO:0003677]; DNA integration [GO:0015074]; DNA recombination [GO:0006310]
BF9343_0750	nuoL	nuoL	NADH dehydrogenase subunit L	K00341	Energy production and conversion / Inorganic ion transport and metabolism
BF9343_0754	nuoH	nuoH	NADH dehydrogenase subunit H	K00337	Energy production and conversion
BF9343_0755	nuoC	nuoC	NADH-quinone oxidoreductase chain C/D	K13378	Energy production and conversion
BF9343_0756	nuoB	nuoB	NADH dehydrogenase subunit B	K00331	Energy production and conversion
BF9343_0757	nuoA	nuoA	NADH-quinone oxidoreductase chain A	K00330	Energy production and conversion	DNA recombination [GO:0006310]; DNA repair [GO:0006281]
BF9343_0758	BF0793	BF9343_0758	hypothetical protein		Lipid metabolism	iron ion binding [GO:0005506]; peptide deformylase activity [GO:0042586]; translation [GO:0006412]
BF9343_0759	BF0794	BF9343_0759	potassium uptake protein	K03498	Inorganic ion transport and metabolism
BF9343_0760	trkA	BF9343_0760	potassium transporter peripheral membrane protein	K03499	Inorganic ion transport and metabolism	cytoplasm [GO:0005737]; ATP binding [GO:0005524]; metal ion binding [GO:0046872]; threonine-tRNA ligase activity [GO:0004829]; threonyl-tRNA aminoacylation [GO:0006435]
BF9343_0761	dxs	dxs	1-deoxy-D-xylulose-5-phosphate synthase	K01662	Coenzyme metabolism / Lipid metabolism	cytoplasm [GO:0005737]; translation initiation factor activity [GO:0003743]
BF9343_0762	BF0799	BF9343_0762	hypothetical protein	K06889	Lipid metabolism	ribosome [GO:0005840]; rRNA binding [GO:0019843]; structural constituent of ribosome [GO:0003735]; ribosomal large subunit assembly [GO:0000027]; translation [GO:0006412]
BF9343_0764	BF0801	BF9343_0764	phosphoglycolate phosphatase	K01091	General function prediction only
BF9343_0766	BF0803	BF9343_0766	alpha-galactosidase		Carbohydrate transport and metabolism	4 iron, 4 sulfur cluster binding [GO:0051539]; indolepyruvate ferredoxin oxidoreductase activity [GO:0043805]; metal ion binding [GO:0046872]; thiamine pyrophosphate binding [GO:0030976]
BF9343_0767	BF0804	BF9343_0767	hypothetical protein		Carbohydrate transport and metabolism	integral component of membrane [GO:0016021]; lyase activity [GO:0016829]; nucleic acid binding [GO:0003676]
BF9343_0768	BF0805	BF9343_0768	sulfatase		Inorganic ion transport and metabolism	integral component of membrane [GO:0016021]
BF9343_0769	BF0806	BF9343_0769	hypothetical protein		Function unknown
BF9343_0771	BF0808	BF9343_0771	two-component system sensor histidine kinase/response regulator fusion protein		Signal transduction mechanisms	membrane [GO:0016020]; polysaccharide transmembrane transporter activity [GO:0015159]
BF9343_0772	BF0809	BF9343_0772	hexuronate transporter	K08191	Inorganic ion transport and metabolism	integral component of membrane [GO:0016021]; lipopolysaccharide biosynthetic process [GO:0009103]
BF9343_0773	BF0810	BF9343_0773	alpha-L-fucosidase	K01206	Carbohydrate transport and metabolism
BF9343_0774	BF0811	BF9343_0774	hypothetical protein		Function unknown
BF9343_0775	BF0812	BF9343_0775	hypothetical protein		DNA replication, recombination, and repair	N-acetylneuraminate lyase activity [GO:0008747]
BF9343_0776	BF0813	BF9343_0776	acyltransferase		Lipid metabolism	integral component of membrane [GO:0016021]
BF9343_0779	BF0816	BF9343_0779	bifunctional UDP-N-acetylmuramoyl-tripeptide:D-alanyl-D-alanine ligase/alanine racemase	K01775K01929	Cell envelope biogenesis, outer membrane	catalytic activity [GO:0003824]
BF9343_0780	BF0817	BF9343_0780	hypothetical protein		Nucleotide transport and metabolism
BF9343_0781	BF0818	BF9343_0781	hypothetical protein		Cell envelope biogenesis, outer membrane	membrane [GO:0016020]; receptor activity [GO:0004872]; transport [GO:0006810]
BF9343_0783	BF0821	BF9343_0783	hypothetical protein		Transcription / Signal transduction mechanisms
BF9343_0788	BF0826	BF9343_0788	hypothetical protein		General function prediction only
BF9343_0790	lpxC	lpxC	bifunctional UDP-3-O-[3-hydroxymyristoyl] N-acetylglucosamine deacetylase/(3R)-hydroxymyristoyl-ACP dehydratase	K16363	Cell envelope biogenesis, outer membrane	membrane [GO:0016020]; receptor activity [GO:0004872]; transport [GO:0006810]
BF9343_0791	lpxD	lpxD	UDP-3-O-[3-hydroxymyristoyl] glucosamine N-acyltransferase	K02536	3-hydroxymyristoyl	alpha-L-fucosidase activity [GO:0004560]; fucose metabolic process [GO:0006004]
BF9343_0792	BF0830	BF9343_0792	hypothetical protein		General function prediction only	membrane [GO:0016020]; receptor activity [GO:0004872]; transport [GO:0006810]
BF9343_0794	prfA	prfA	peptide chain release factor 1	K02835	Translation, ribosomal structure and biogenesis
BF9343_0795	BF0833	BF9343_0795	phosphoribosylformylglycinamidine cyclo-ligase	K01933	Nucleotide transport and metabolism	membrane [GO:0016020]; receptor activity [GO:0004872]; transport [GO:0006810]
BF9343_0797	BF0835	BF9343_0797	LemA family protein	K03744	Function unknown	membrane [GO:0016020]; receptor activity [GO:0004872]; transport [GO:0006810]
BF9343_0798	BF0836	BF9343_0798	hypothetical protein	K06872	General function prediction only	exo-alpha-sialidase activity [GO:0004308]; pathogenesis [GO:0009405]
BF9343_0799	BF0837	BF9343_0799	hypothetical protein	K06889	General function prediction only	beta-N-acetylhexosaminidase activity [GO:0004563]; carbohydrate metabolic process [GO:0005975]
BF9343_0801	ubiE	BF9343_0801	ubiquinone/menaquinone biosynthesis methyltransferase	K03183	Coenzyme metabolism
BF9343_0802	hemH	BF9343_0802	phosphoribosylaminoimidazole-succinocarboxamide synthase	K01923	Nucleotide transport and metabolism	hydrolase activity, hydrolyzing O-glycosyl compounds [GO:0004553]; carbohydrate metabolic process [GO:0005975]
BF9343_0805	BF0843	BF9343_0805	hypothetical protein	K07192	Function unknown	beta-N-acetylhexosaminidase activity [GO:0004563]; carbohydrate metabolic process [GO:0005975]
BF9343_0807	BF0845	BF9343_0807	ATP/GTP-binding site		Posttranslational modification, protein turnover, chaperones
BF9343_0808	BF0846	BF9343_0808	hypothetical protein		General function prediction only	beta-N-acetylhexosaminidase activity [GO:0004563]; carbohydrate metabolic process [GO:0005975]
BF9343_0810	BF0848	BF9343_0810	hypothetical protein	K08978	Function unknown	carbohydrate binding [GO:0030246]; catalytic activity [GO:0003824]; carbohydrate metabolic process [GO:0005975]
BF9343_0811	BF0849	BF9343_0811	hypothetical protein		Signal transduction mechanisms	hydrolase activity, hydrolyzing O-glycosyl compounds [GO:0004553]; carbohydrate metabolic process [GO:0005975]
BF9343_0813	BF0851	BF9343_0813	beta-galactosidase	K01190	Carbohydrate transport and metabolism	cell outer membrane [GO:0009279]; receptor activity [GO:0004872]; transport [GO:0006810]
BF9343_0815	BF0853	BF9343_0815	GFO/IDH/MOCA family oxidoreductase		General function prediction only	ATP binding [GO:0005524]; magnesium ion binding [GO:0000287]; manganese ion binding [GO:0030145]; phosphoribosylamine-glycine ligase activity [GO:0004637]; 'de novo' IMP biosynthetic process [GO:0006189]; purine nucleobase biosynthetic process [GO:0009113]
BF9343_0819	BF0857	BF9343_0819	hypothetical protein		Cell motility and secretion / Intracellular trafficking and secretion
BF9343_0821	BF0859	BF9343_0821	AraC family transcriptional regulator		Transcription	integral component of membrane [GO:0016021]; plasma membrane [GO:0005886]; undecaprenyl-diphosphatase activity [GO:0050380]; cell wall organization [GO:0071555]; dephosphorylation [GO:0016311]; peptidoglycan biosynthetic process [GO:0009252]; regulation of cell shape [GO:0008360]; response to antibiotic [GO:0046677]
BF9343_0822	BF0860	BF9343_0822	beta-glucosidase	K05349	Carbohydrate transport and metabolism	cytoplasm [GO:0005737]; ATP binding [GO:0005524]; zinc ion binding [GO:0008270]; DNA replication [GO:0006260]; protein folding [GO:0006457]; response to heat [GO:0009408]
BF9343_0824	BF0862	BF9343_0824	hypothetical protein		Carbohydrate transport and metabolism / Amino acid transport and metabolism / General function prediction only	cytoplasm [GO:0005737]; adenyl-nucleotide exchange factor activity [GO:0000774]; protein folding [GO:0006457]
BF9343_0826	BF0864	BF9343_0826	hypothetical protein		Inorganic ion transport and metabolism	ATP binding [GO:0005524]; ATPase activity [GO:0016887]
BF9343_0827	BF0865	BF9343_0827	hypothetical protein		Function unknown	integral component of membrane [GO:0016021]; transferase activity, transferring acyl groups other than amino-acyl groups [GO:0016747]
BF9343_0828	BF0866	BF9343_0828	outer membrane protein		Coenzyme metabolism
BF9343_0829	BF0867	BF9343_0829	outer membrane protein		Function unknown	cytoplasm [GO:0005737]; alanine racemase activity [GO:0008784]; ATP binding [GO:0005524]; UDP-N-acetylmuramoylalanyl-D-glutamyl-2,6-diaminopimelate-D-alanyl-D-alanine ligase activity [GO:0008766]; alanine metabolic process [GO:0006522]; biosynthetic process [GO:0009058]; cell division [GO:0051301]; regulation of cell shape [GO:0008360]
BF9343_0830	BF0868	BF9343_0830	TonB-linked outer membrane protein		Inorganic ion transport and metabolism
BF9343_0832	BF0870	BF9343_0832	anti-sigma factor		Inorganic ion transport and metabolism / Signal transduction mechanisms	DNA binding [GO:0003677]; DNA integration [GO:0015074]; DNA recombination [GO:0006310]
BF9343_0833	BF0871	BF9343_0833	hypothetical protein		Inorganic ion transport and metabolism
BF9343_0834	BF0872	BF9343_0834	outer membrane protein		DNA replication, recombination, and repair
BF9343_0836	BF0874	BF9343_0836	GFO/IDH/MOCA family oxidoreductase		General function prediction only
BF9343_0838	BF0876	BF9343_0838	hypothetical protein		Function unknown
BF9343_0839	BF0877	BF9343_0839	DNA replication and repair protein	K03629	DNA replication, recombination, and repair	cell outer membrane [GO:0009279]; receptor activity [GO:0004872]; transport [GO:0006810]
BF9343_0842	BF0880	BF9343_0842	5-formyltetrahydrofolate cyclo-ligase	K01934	Coenzyme metabolism
BF9343_0843	BF0881	BF9343_0843	carboxy-terminal protease	K03797	Cell envelope biogenesis, outer membrane
BF9343_0844	BF0882	BF9343_0844	deoxycytidylate deaminase	K01493	Nucleotide transport and metabolism
BF9343_0846	dcp	dcp	peptidyl-dipeptidase	K01284	Amino acid transport and metabolism
BF9343_0847	gap	gap	glyceraldehyde 3-phosphate dehydrogenase	K00134	Carbohydrate transport and metabolism	ATP binding [GO:0005524]; helicase activity [GO:0004386]; nucleic acid binding [GO:0003676]
BF9343_0849	guaA	guaA	GMP synthase	K01951	Nucleotide transport and metabolism	lipid-A-disaccharide synthase activity [GO:0008915]; lipid A biosynthetic process [GO:0009245]
BF9343_0851	BF0889	BF9343_0851	hypothetical protein		Cell envelope biogenesis, outer membrane
BF9343_0852	BF0890	BF9343_0852	outer membrane receptor protein		Inorganic ion transport and metabolism
BF9343_0854	BF0892	BF9343_0854	hypothetical protein		Signal transduction mechanisms	DNA binding [GO:0003677]; DNA repair [GO:0006281]
BF9343_0855	BF0893	BF9343_0855	outer membrane receptor protein		Inorganic ion transport and metabolism	integral component of membrane [GO:0016021]; intracellular [GO:0005622]; ATP binding [GO:0005524]; phosphorelay sensor kinase activity [GO:0000155]
BF9343_0856	BF0894	BF9343_0856	enoyl-ACP reductase	K00208	acyl-carrier-protein	hydrolase activity [GO:0016787]; nucleotide binding [GO:0000166]; nucleotide catabolic process [GO:0009166]
BF9343_0857	BF0895	BF9343_0857	hypothetical protein		Function unknown	metal ion binding [GO:0046872]
BF9343_0859	BF0897	BF9343_0859	hypothetical protein		Inorganic ion transport and metabolism	DNA binding [GO:0003677]
BF9343_0860	BF0898	BF9343_0860	lipoyl synthase	K03644	Coenzyme metabolism	integral component of membrane [GO:0016021]; antiporter activity [GO:0015297]; drug transmembrane transporter activity [GO:0015238]
BF9343_0861	BF0899	BF9343_0861	dipeptidyl peptidase	K01278	Amino acid transport and metabolism
BF9343_0863	BF0902	BF9343_0863	and transcriptional regulatory protein		Transcription / Signal transduction mechanisms	hydrolase activity, hydrolyzing O-glycosyl compounds [GO:0004553]; carbohydrate metabolic process [GO:0005975]
BF9343_0864	BF0903	BF9343_0864	hypothetical protein		General function prediction only	phosphatidylserine decarboxylase activity [GO:0004609]; phosphatidylethanolamine biosynthetic process [GO:0006646]
BF9343_0865	BF0904	BF9343_0865	flavoprotein		Energy production and conversion	cytoplasm [GO:0005737]; glutamate-5-semialdehyde dehydrogenase activity [GO:0004350]; NADP binding [GO:0050661]; L-proline biosynthetic process [GO:0055129]
BF9343_0866	nagB	nagB	glucosamine-6-phosphate deaminase	K02564	Carbohydrate transport and metabolism	cytoplasm [GO:0005737]; acetate kinase activity [GO:0008776]; ATP binding [GO:0005524]; magnesium ion binding [GO:0000287]; acetyl-CoA biosynthetic process [GO:0006085]; organic acid metabolic process [GO:0006082]
BF9343_0867	BF0906	BF9343_0867	hypothetical protein		General function prediction only
BF9343_0868	BF0907	BF9343_0868	Sua5/yciO/yrdC family protein		Translation, ribosomal structure and biogenesis
BF9343_0869	BF0908	BF9343_0869	outer membrane protein		Cell envelope biogenesis, outer membrane	membrane [GO:0016020]; receptor activity [GO:0004872]; transport [GO:0006810]
BF9343_0870	BF0909	BF9343_0870	helicase		DNA replication, recombination, and repair	integral component of membrane [GO:0016021]; antiporter activity [GO:0015297]; drug transmembrane transporter activity [GO:0015238]
BF9343_0871	BF0910	BF9343_0871	haloacid dehalogenase	K07024	General function prediction only	integral component of membrane [GO:0016021]; intracellular [GO:0005622]; ATP binding [GO:0005524]; phosphorelay sensor kinase activity [GO:0000155]
BF9343_0872	BF0911	BF9343_0872	aminotransferase	K14155	Amino acid transport and metabolism	integral component of membrane [GO:0016021]; plasma membrane [GO:0005886]; cation transmembrane transporter activity [GO:0008324]; potassium ion transport [GO:0006813]
BF9343_0873	BF0912	BF9343_0873	O-acetylhomoserine synthase	K01740	Amino acid transport and metabolism	iron-sulfur cluster binding [GO:0051536]; oxidoreductase activity [GO:0016491]; queuosine biosynthetic process [GO:0008616]; tRNA processing [GO:0008033]
BF9343_0874	BF0913	BF9343_0874	RNA polymerase ECF-type sigma factor		Transcription
BF9343_0875	BF0914	BF9343_0875	anti-sigma factor		Inorganic ion transport and metabolism / Signal transduction mechanisms
BF9343_0877	BF0916	BF9343_0877	FNR-like protein		Signal transduction mechanisms	magnesium ion binding [GO:0000287]; orotate phosphoribosyltransferase activity [GO:0004588]; 'de novo' UMP biosynthetic process [GO:0044205]
BF9343_0879	BF0918	BF9343_0879	hypothetical protein		Amino acid transport and metabolism	fructose 1,6-bisphosphate 1-phosphatase activity [GO:0042132]; gluconeogenesis [GO:0006094]
BF9343_0880	BF0919	BF9343_0880	hypothetical protein		Carbohydrate transport and metabolism	cell outer membrane [GO:0009279]; receptor activity [GO:0004872]; transport [GO:0006810]
BF9343_0881	BF0920	BF9343_0881	glycosyl transferase family protein		Cell envelope biogenesis, outer membrane
BF9343_0882	BF0921	BF9343_0882	glycosyl hydrolase	K07405	Carbohydrate transport and metabolism	catalytic activity [GO:0003824]
BF9343_0883	BF0922	BF9343_0883	hypothetical protein		Amino acid transport and metabolism	integral component of membrane [GO:0016021]; GDP-L-fucose synthase activity [GO:0050577]; isomerase activity [GO:0016853]; NADP+ binding [GO:0070401]; 'de novo' GDP-L-fucose biosynthetic process [GO:0042351]
BF9343_0884	BF0923	BF9343_0884	glycogen synthase	K00703	Carbohydrate transport and metabolism	integral component of membrane [GO:0016021]; receptor activity [GO:0004872]; transport [GO:0006810]
BF9343_0885	panC	panC	pantoate--beta-alanine ligase	K01918	Coenzyme metabolism	2,3-bisphosphoglycerate-independent phosphoglycerate mutase activity [GO:0046537]; metal ion binding [GO:0046872]
BF9343_0887	BF0926	BF9343_0887	bifunctional 2-polyprenylphenol hydroxylase/glutamate synthase subunit beta	K00266	Amino acid transport and metabolism / General function prediction only	transferase activity [GO:0016740]
BF9343_0889	serS	serS	seryl-tRNA synthetase	K01875	Translation, ribosomal structure and biogenesis	oxidoreductase activity [GO:0016491]
BF9343_0891	rplU	BF9343_0891	50S ribosomal protein L21	K02888	Translation, ribosomal structure and biogenesis	GDP-mannose 4,6-dehydratase activity [GO:0008446]; NADP+ binding [GO:0070401]; GDP-mannose metabolic process [GO:0019673]
BF9343_0892	BF0931	BF9343_0892	haloacid dehalogenase	K01091	General function prediction only	dihydropteroate synthase activity [GO:0004156]; folic acid-containing compound biosynthetic process [GO:0009396]
BF9343_0895	BF0934	BF9343_0895	hypothetical protein		Intracellular trafficking and secretion
BF9343_0896	BF0935	BF9343_0896	zinc protease	K07263	General function prediction only	regulation of transcription, DNA-templated [GO:0006355]
BF9343_0897	kdsA	kdsA	2-dehydro-3-deoxyphosphooctonate aldolase	K01627	Cell envelope biogenesis, outer membrane	DNA binding [GO:0003677]; DNA integration [GO:0015074]; DNA recombination [GO:0006310]
BF9343_0898	BF0937	BF9343_0898	hypothetical protein		Lipid metabolism / General function prediction only
BF9343_0899	miaA	BF9343_0899	tRNA delta(2)-isopentenylpyrophosphate transferase	K00791	Translation, ribosomal structure and biogenesis
BF9343_0900	BF0939	BF9343_0900	ATP/GTP-binding transmembrane protein		Cell division and chromosome partitioning	UDP-glucose 4-epimerase activity [GO:0003978]; lipopolysaccharide biosynthetic process [GO:0009103]
BF9343_0902	BF0941	BF9343_0902	hypothetical protein		Posttranslational modification, protein turnover, chaperones
BF9343_0904	BF0943	BF9343_0904	hypothetical protein	K08999	Function unknown	dipeptidyl-peptidase activity [GO:0008239]; serine-type aminopeptidase activity [GO:0070009]
BF9343_0905	BF0944	BF9343_0905	nucleoside/H+ permease	K11537	Carbohydrate transport and metabolism
BF9343_0906	BF0945	BF9343_0906				UDP-N-acetylglucosamine 2-epimerase activity [GO:0008761]; UDP-N-acetylglucosamine metabolic process [GO:0006047]
BF9343_0908	BF0947	BF9343_0908	hypothetical protein	K06969	General function prediction only
BF9343_0910	BF0949	BF9343_0910	hypothetical protein		Inorganic ion transport and metabolism	cytoplasm [GO:0005737]; 3-hydroxyoctanoyl-[acyl-carrier-protein] dehydratase activity [GO:0047451]; UDP-3-O-[3-hydroxymyristoyl] N-acetylglucosamine deacetylase activity [GO:0008759]; fatty acid biosynthetic process [GO:0006633]; lipid A biosynthetic process [GO:0009245]
BF9343_0911	BF0950	BF9343_0911	FtsK/SpoIIIE-like protein	K03466	Cell division and chromosome partitioning	catalytic activity [GO:0003824]; coenzyme binding [GO:0050662]
BF9343_0912	BF0951	BF9343_0912	hypothetical protein		Cell envelope biogenesis, outer membrane	N-acyltransferase activity [GO:0016410]; lipid A biosynthetic process [GO:0009245]
BF9343_0913	trxB	trxB	thioredoxin reductase	K00384	Posttranslational modification, protein turnover, chaperones
BF9343_0914	BF0953	BF9343_0914	beta-N-acetylhexosaminidase	K12373	Carbohydrate transport and metabolism
BF9343_0916	glnA	glnA	glutamine synthetase	K01915	General function prediction only	phosphate acetyltransferase activity [GO:0008959]
BF9343_0917	BF0957	BF9343_0917	hypothetical protein		Coenzyme metabolism
BF9343_0919	rpsA	rpsA	30S ribosomal protein S1	K02945	Translation, ribosomal structure and biogenesis	DNA binding [GO:0003677]
BF9343_0921	BF0961	BF9343_0921	RNA polymerase ECF-type sigma factor		Transcription
BF9343_0923	BF0963	BF9343_0923	hypothetical protein		DNA replication, recombination, and repair	cytoplasm [GO:0005737]; translation release factor activity, codon specific [GO:0016149]
BF9343_0924	mazG	BF9343_0924	nucleoside triphosphate pyrophosphohydrolase	K02428	General function prediction only	ligase activity [GO:0016874]
BF9343_0925	BF0965	BF9343_0925	zinc-binding protein		General function prediction only	hydrolase activity, hydrolyzing O-glycosyl compounds [GO:0004553]; carbohydrate metabolic process [GO:0005975]
BF9343_0926	valS	valS	valyl-tRNA synthetase	K01873	Translation, ribosomal structure and biogenesis
BF9343_0929	BF0969	BF9343_0929	RNA polymerase ECF-type sigma factor		Transcription	outer membrane [GO:0019867]
BF9343_0930	BF0970	BF9343_0930	anti-sigma factor		Inorganic ion transport and metabolism / Signal transduction mechanisms	beta-N-acetylhexosaminidase activity [GO:0004563]; carbohydrate metabolic process [GO:0005975]
BF9343_0934	BF0974	BF9343_0934	hypothetical protein		General function prediction only	integral component of membrane [GO:0016021]
BF9343_0935	BF0975	BF9343_0935	RNA polymerase ECF-type sigma factor		Transcription	magnesium ion binding [GO:0000287]; prenyltransferase activity [GO:0004659]
BF9343_0936	BF0976	BF9343_0936	anti-sigma factor		Inorganic ion transport and metabolism / Signal transduction mechanisms
BF9343_0937	BF0977	BF9343_0937	TonB-dependent outer membrane receptor protein		Inorganic ion transport and metabolism	NADP binding [GO:0050661]; phosphogluconate dehydrogenase (decarboxylating) activity [GO:0004616]; pentose-phosphate shunt [GO:0006098]
BF9343_0939	BF0979	BF9343_0939	arylsulfatase		Inorganic ion transport and metabolism	intracellular [GO:0005622]; phosphorelay sensor kinase activity [GO:0000155]; sequence-specific DNA binding [GO:0043565]; transcription factor activity, sequence-specific DNA binding [GO:0003700]; transcription, DNA-templated [GO:0006351]
BF9343_0940	BF0980	BF9343_0940	arylsulfatase		Inorganic ion transport and metabolism	integral component of membrane [GO:0016021]; intracellular [GO:0005622]; DNA binding [GO:0003677]; phosphorelay signal transduction system [GO:0000160]; regulation of transcription, DNA-templated [GO:0006355]
BF9343_0941	BF0981	BF9343_0941	hypothetical protein		Signal transduction mechanisms	glucose-6-phosphate dehydrogenase activity [GO:0004345]; NADP binding [GO:0050661]; glucose metabolic process [GO:0006006]; pentose-phosphate shunt [GO:0006098]
BF9343_0942	BF0982	BF9343_0942	hypothetical protein		Carbohydrate transport and metabolism	6-phosphogluconolactonase activity [GO:0017057]; carbohydrate metabolic process [GO:0005975]; pentose-phosphate shunt [GO:0006098]
BF9343_0943	secA	secA	preprotein translocase subunit SecA	K03070	Intracellular trafficking and secretion	cell outer membrane [GO:0009279]; receptor activity [GO:0004872]; transport [GO:0006810]
BF9343_0944	BF0984	BF9343_0944	alkaline phosphatase		Inorganic ion transport and metabolism	membrane [GO:0016020]; receptor activity [GO:0004872]; transport [GO:0006810]
BF9343_0945	BF0985	BF9343_0945	hypothetical protein		Amino acid transport and metabolism	membrane [GO:0016020]; receptor activity [GO:0004872]; transport [GO:0006810]
BF9343_0946	BF0989	BF9343_0946	pantothenate kinase	K03525	Transcription	carbohydrate binding [GO:0030246]; hydrolase activity, hydrolyzing O-glycosyl compounds [GO:0004553]; carbohydrate catabolic process [GO:0016052]
BF9343_0947	BF0990	BF9343_0947	outer membrane protein		Lipid metabolism
BF9343_0948	BF0991	BF9343_0948	hypothetical protein		Translation, ribosomal structure and biogenesis
BF9343_0950	BF0992	BF9343_0950	hypothetical protein		Energy production and conversion	damaged DNA binding [GO:0003684]; DNA repair [GO:0006281]
BF9343_0951	BF0993	BF9343_0951	hypothetical protein		General function prediction only	catalytic activity [GO:0003824]
BF9343_0952	BF0994	BF9343_0952	hypothetical protein	K03770	Inorganic ion transport and metabolism	intracellular [GO:0005622]; phosphorelay sensor kinase activity [GO:0000155]; sequence-specific DNA binding [GO:0043565]; transcription factor activity, sequence-specific DNA binding [GO:0003700]; transcription, DNA-templated [GO:0006351]
BF9343_0953	BF0995	BF9343_0953	ribosomal RNA large subunit methyltransferase N	K06941	General function prediction only	DNA binding [GO:0003677]; hydrolase activity [GO:0016787]; DNA repair [GO:0006281]; regulation of transcription, DNA-templated [GO:0006355]; SOS response [GO:0009432]
BF9343_0954	BF0996	BF9343_0954	hypothetical protein		Inorganic ion transport and metabolism	ATP binding [GO:0005524]; ATPase activity [GO:0016887]
BF9343_0955	BF0997	BF9343_0955	4-hydroxythreonine-4-phosphate dehydrogenase	K00097	Coenzyme metabolism
BF9343_0956	BF0998	BF9343_0956	sigma-54 dependent transcriptional regulator		Transcription / Signal transduction mechanisms	integral component of membrane [GO:0016021]
BF9343_0958	BF1000	BF9343_0958	hypothetical protein		Energy production and conversion	transporter activity [GO:0005215]
BF9343_0962	BF1004	BF9343_0962	hypothetical protein		Translation, ribosomal structure and biogenesis	integral component of membrane [GO:0016021]
BF9343_0963	BF1005	BF9343_0963	YjeF-related sugar kinase	K17758K17759	Carbohydrate transport and metabolism
BF9343_0964	BF1006	BF9343_0964	hypothetical protein		Carbohydrate transport and metabolism	integral component of membrane [GO:0016021]
BF9343_0965	BF1007	BF9343_0965	methyltransferase		Coenzyme metabolism	fructokinase activity [GO:0008865]
BF9343_0966	upcY	upcY	transcriptional regulator		Transcription	carbohydrate binding [GO:0030246]; catalytic activity [GO:0003824]; carbohydrate metabolic process [GO:0005975]
BF9343_0984	BF1027	BF9343_0984	iron-regulated transmembrane protein		Function unknown	integral component of membrane [GO:0016021]; kinase activity [GO:0016301]
BF9343_0985	BF1028	BF9343_0985	hypothetical protein		Amino acid transport and metabolism / Secondary metabolites biosynthesis, transport, and catabolism
BF9343_0986	BF1029	BF9343_0986	TonB-dependent outer membrane receptor protein	K16089	Inorganic ion transport and metabolism	aminopeptidase activity [GO:0004177]; metallopeptidase activity [GO:0008237]; zinc ion binding [GO:0008270]
BF9343_0988	adk	BF9343_0988	adenylate kinase	K00939	Nucleotide transport and metabolism
BF9343_0989	obgE	obg	GTPase ObgE	K03979		catalytic activity [GO:0003824]
BF9343_0994	BF1038	BF9343_0994	hypothetical protein		Carbohydrate transport and metabolism	methyltransferase activity [GO:0008168]; menaquinone biosynthetic process [GO:0009234]
BF9343_0995	BF1040	BF9343_0995	hypothetical protein		Energy production and conversion	ATP binding [GO:0005524]; phosphoribosylaminoimidazolesuccinocarboxamide synthase activity [GO:0004639]; 'de novo' IMP biosynthetic process [GO:0006189]
BF9343_0996	BF1041	BF9343_0996				response to antibiotic [GO:0046677]
BF9343_0997	dinB	dinB	DNA polymerase IV	K02346	DNA replication, recombination, and repair	3,4-dihydroxy-2-butanone-4-phosphate synthase activity [GO:0008686]; GTP binding [GO:0005525]; GTP cyclohydrolase II activity [GO:0003935]; magnesium ion binding [GO:0000287]; manganese ion binding [GO:0030145]; zinc ion binding [GO:0008270]; riboflavin biosynthetic process [GO:0009231]
BF9343_0999	BF1045	BF9343_0999	transglutaminase		Amino acid transport and metabolism	integral component of membrane [GO:0016021]
BF9343_1002	BF1048	BF9343_1002	hypothetical protein		Inorganic ion transport and metabolism	raffinose alpha-galactosidase activity [GO:0052692]
BF9343_1010	BF1056	BF9343_1010	ribosomal large subunit pseudouridine synthase	K06177	Translation, ribosomal structure and biogenesis	integral component of membrane [GO:0016021]; oxidoreductase activity [GO:0016491]
BF9343_1011	BF1057	BF9343_1011	restriction enzyme of type III restriction-modification system	K01156	Defense mechanisms
BF9343_1012	BF1058	BF9343_1012	modification enzyme of type III restriction-modification system	K07316	DNA replication, recombination, and repair	ATP binding [GO:0005524]
BF9343_1013	BF1059	BF9343_1013	glycosyl hydrolase		Carbohydrate transport and metabolism	alpha-L-fucosidase activity [GO:0004560]; carbohydrate metabolic process [GO:0005975]
BF9343_1014	BF1060	BF9343_1014	dehydrogenase/oxidoreductase	K00540	Secondary metabolites biosynthesis, transport, and catabolism / General function prediction only
BF9343_1080	trmE	BF9343_1080	tRNA modification GTPase TrmE	K03650	General function prediction only	integral component of membrane [GO:0016021]; intracellular [GO:0005622]; ATP binding [GO:0005524]; phosphorelay sensor kinase activity [GO:0000155]; regulation of transcription, DNA-templated [GO:0006355]
BF9343_1082	BF1140	BF9343_1082	hypothetical protein	K07118	General function prediction only	FMN binding [GO:0010181]; oxidoreductase activity [GO:0016491]
BF9343_1083	BF1141	BF9343_1083	exonuclease	K02342	DNA replication, recombination, and repair	amino acid binding [GO:0016597]; aspartate carbamoyltransferase activity [GO:0004070]; 'de novo' pyrimidine nucleobase biosynthetic process [GO:0006207]; cellular amino acid metabolic process [GO:0006520]
BF9343_1084	BF1142	BF9343_1084	purine nucleoside phosphorylase/uridine phosphorylase family protein	K00757	Nucleotide transport and metabolism	hydrolase activity, hydrolyzing O-glycosyl compounds [GO:0004553]; carbohydrate metabolic process [GO:0005975]
BF9343_1085	BF1143	BF9343_1085	hypothetical protein		Function unknown	cytoplasm [GO:0005737]; ATP binding [GO:0005524]; UDP-N-acetylmuramoylalanine-D-glutamate ligase activity [GO:0008764]; cell cycle [GO:0007049]; cell division [GO:0051301]; cell wall organization [GO:0071555]; peptidoglycan biosynthetic process [GO:0009252]; regulation of cell shape [GO:0008360]
BF9343_1087	BF1145	BF9343_1087	hypothetical protein		General function prediction only	integral component of membrane [GO:0016021]
BF9343_1089	BF1147	BF9343_1089	hypothetical protein	K09922	Function unknown
BF9343_1090	apbE	apbE	thiamine biosynthesis lipoprotein	K03734	Coenzyme metabolism	ATP binding [GO:0005524]; ATPase activity [GO:0016887]
BF9343_1096	eno	eno	phosphopyruvate hydratase	K01689	Carbohydrate transport and metabolism	cytoplasm [GO:0005737]; GTP binding [GO:0005525]; GTPase activity [GO:0003924]; magnesium ion binding [GO:0000287]
BF9343_1099	susB	susB	alpha-glucosidase		Signal transduction mechanisms	catalytic activity [GO:0003824]; iron-sulfur cluster binding [GO:0051536]
BF9343_1105	BF1164	BF9343_1105	50S ribosomal protein L25	K02897	Translation, ribosomal structure and biogenesis	gluconate 5-dehydrogenase activity [GO:0008874]
BF9343_1107	BF1166	BF9343_1107	N utilization substance protein	K03625	Transcription	uroporphyrinogen-III synthase activity [GO:0004852]; tetrapyrrole biosynthetic process [GO:0033014]
BF9343_1109	BF1168	BF9343_1109	hypothetical protein		Posttranslational modification, protein turnover, chaperones
BF9343_1113	clpB	clpB	heat shock ClpB protein	K03695	Posttranslational modification, protein turnover, chaperones	asparaginase activity [GO:0004067]; cellular amino acid metabolic process [GO:0006520]
BF9343_1116	BF1175	BF9343_1116	hypothetical protein		Function unknown	integral component of membrane [GO:0016021]; plasma membrane [GO:0005886]; phospho-N-acetylmuramoyl-pentapeptide-transferase activity [GO:0008963]; UDP-N-acetylmuramoyl-L-alanyl-D-glutamyl-meso-2,6-diaminopimelyl-D-alanyl-D-alanine:undecaprenyl-phosphate transferase activity [GO:0051992]; cell cycle [GO:0007049]; cell division [GO:0051301]; cell wall organization [GO:0071555]; peptidoglycan biosy…
BF9343_1120	BF1179	BF9343_1120	hypothetical protein		Carbohydrate transport and metabolism	catalytic activity [GO:0003824]
BF9343_1121	recA	BF9343_1121	recombinase A	K03553		glycerate dehydrogenase activity [GO:0008465]; NAD binding [GO:0051287]
BF9343_1123	BF1182	BF9343_1123	hypothetical protein	K00290	Amino acid transport and metabolism	cytoplasm [GO:0005737]; hydrolase activity, acting on ester bonds [GO:0016788]; D-amino acid catabolic process [GO:0019478]
BF9343_1124	BF1183	BF9343_1124	hypothetical protein		Carbohydrate transport and metabolism
BF9343_1125	BF1184	BF9343_1125	hypothetical protein		Posttranslational modification, protein turnover, chaperones	ATP binding [GO:0005524]; DNA binding [GO:0003677]; DNA replication [GO:0006260]
BF9343_1126	BF1185	BF9343_1126	iron transport-related family system permease	K02015	Inorganic ion transport and metabolism	integral component of membrane [GO:0016021]; intracellular [GO:0005622]; phosphorelay sensor kinase activity [GO:0000155]
BF9343_1128	BF1187	BF9343_1128	polysialic acid transport protein		Cell wall/membrane/envelope biogenesis
BF9343_1129	BF1188	BF9343_1129	transcriptional regulator		Transcription	hydrolase activity, hydrolyzing O-glycosyl compounds [GO:0004553]; carbohydrate metabolic process [GO:0005975]
BF9343_1130	dnaK	dnaK2	molecular chaperone DnaK	K04043	Posttranslational modification, protein turnover, chaperones	cytoplasm [GO:0005737]; alanine-tRNA ligase activity [GO:0004813]; ATP binding [GO:0005524]; tRNA binding [GO:0000049]; zinc ion binding [GO:0008270]; alanyl-tRNA aminoacylation [GO:0006419]
BF9343_1131	BF1190	BF9343_1131	transporter periplasmic binding protein		Inorganic ion transport and metabolism
BF9343_1132	nfo	nfo	endonuclease IV	K01151	DNA replication, recombination, and repair	malate dehydrogenase activity [GO:0016615]; oxidoreductase activity, acting on the CH-OH group of donors, NAD or NADP as acceptor [GO:0016616]; carbohydrate metabolic process [GO:0005975]; malate metabolic process [GO:0006108]; tricarboxylic acid cycle [GO:0006099]
BF9343_1133	trpB	trpB	tryptophan synthase subunit beta	K06001		UDP-N-acetylglucosamine 2-epimerase activity [GO:0008761]; UDP-N-acetylglucosamine metabolic process [GO:0006047]
BF9343_1134	ktrB	ktrB	K+/Na+ uptake protein		Inorganic ion transport and metabolism	integral component of membrane [GO:0016021]
BF9343_1136	katA	katA	catalase	K03781	Inorganic ion transport and metabolism
BF9343_1137	BF1196	BF9343_1137	alpha-glucosidase		Carbohydrate transport and metabolism	beta-galactosidase complex [GO:0009341]; beta-galactosidase activity [GO:0004565]; carbohydrate binding [GO:0030246]; carbohydrate metabolic process [GO:0005975]
BF9343_1140	cepA	cepA	beta-lactamase	K17836	Defense mechanisms	beta-galactosidase complex [GO:0009341]; beta-galactosidase activity [GO:0004565]; carbohydrate binding [GO:0030246]; carbohydrate metabolic process [GO:0005975]
BF9343_1142	BF1203	BF9343_1142	anti-sigma factor		Inorganic ion transport and metabolism / Signal transduction mechanisms	hydrolase activity, hydrolyzing O-glycosyl compounds [GO:0004553]; carbohydrate metabolic process [GO:0005975]
BF9343_1143	BF1204	BF9343_1143	outer membrane protein		Inorganic ion transport and metabolism	DNA binding [GO:0003677]; sigma factor activity [GO:0016987]; transcription factor activity, sequence-specific DNA binding [GO:0003700]; DNA-templated transcription, initiation [GO:0006352]
BF9343_1144	BF1205	BF9343_1144	hypothetical protein		Inorganic ion transport and metabolism	plasma membrane [GO:0005886]; hydrolase activity, acting on glycosyl bonds [GO:0016798]; oxidoreductase activity [GO:0016491]
BF9343_1146	BF1207	BF9343_1146	phosphodiesterase/nucleotide pyrophosphatase-like protein		General function prediction only	catalytic activity [GO:0003824]
BF9343_1147	BF1208	BF9343_1147	endonuclease/exonuclease/phosphatase family protein		DNA replication, recombination, and repair	membrane [GO:0016020]; receptor activity [GO:0004872]; transport [GO:0006810]
BF9343_1148	ahpF	ahpF	alkyl hydroperoxide reductase	K03387	Posttranslational modification, protein turnover, chaperones
BF9343_1149	ahpC	ahpC	alkyl hydroperoxide reductase	K03386	Posttranslational modification, protein turnover, chaperones	integral component of membrane [GO:0016021]; peptidoglycan-based cell wall [GO:0009274]; plasma membrane [GO:0005886]; transferase activity, transferring pentosyl groups [GO:0016763]; cell wall organization [GO:0071555]; peptidoglycan biosynthetic process [GO:0009252]; regulation of cell shape [GO:0008360]
BF9343_1151	BF1212	BF9343_1151	hypothetical protein		Intracellular trafficking and secretion
BF9343_1152	BF1213	BF9343_1152	hypothetical protein		Cell division and chromosome partitioning	sequence-specific DNA binding [GO:0043565]; transcription factor activity, sequence-specific DNA binding [GO:0003700]; transcription, DNA-templated [GO:0006351]
BF9343_1153	BF1214	BF9343_1153	hypothetical protein		Amino acid transport and metabolism	cell outer membrane [GO:0009279]; integral component of membrane [GO:0016021]; plasma membrane [GO:0005886]
BF9343_1154	BF1215	BF9343_1154	hypothetical protein		Function unknown	hydrolase activity, hydrolyzing O-glycosyl compounds [GO:0004553]; carbohydrate metabolic process [GO:0005975]
BF9343_1155	tdcG	tdcG	L-serine dehydratase	K01752	Amino acid transport and metabolism	alpha-glucuronidase activity [GO:0046559]; carbohydrate binding [GO:0030246]; xylan catabolic process [GO:0045493]
BF9343_1156	BF1217	BF9343_1156	magnesium and cobalt transporter protein	K03284	Inorganic ion transport and metabolism	cell cycle [GO:0007049]; cell division [GO:0051301]; regulation of cell shape [GO:0008360]
BF9343_1157	BF1218	BF9343_1157	DNA mismatch repair MutS protein	K07456	DNA replication, recombination, and repair	membrane [GO:0016020]; receptor activity [GO:0004872]; transport [GO:0006810]
BF9343_1211	BF1274	BF9343_1211	hypothetical protein		General function prediction only
BF9343_1213	BF1277	BF9343_1213	zinc-binding alcohol dehydrogenase	K00100	Amino acid transport and metabolism / General function prediction only	cytoplasm [GO:0005737]; deoxyribose-phosphate aldolase activity [GO:0004139]; deoxyribonucleotide catabolic process [GO:0009264]
BF9343_1214	BF1278	BF9343_1214	SpoU-like rRNA methylase		Translation, ribosomal structure and biogenesis	integral component of membrane [GO:0016021]
BF9343_1215	BF1279	BF9343_1215	thioredoxin		Posttranslational modification, protein turnover, chaperones / Energy production and conversion
BF9343_1216	BF1280	BF9343_1216	sulfatase		Inorganic ion transport and metabolism
BF9343_1218	BF1282	BF9343_1218	hypothetical protein		Function unknown	cytoplasm [GO:0005737]; ATP binding [GO:0005524]; UDP-N-acetylmuramoylalanyl-D-glutamate-2,6-diaminopimelate ligase activity [GO:0008765]; cell cycle [GO:0007049]; cell division [GO:0051301]; cell wall organization [GO:0071555]; peptidoglycan biosynthetic process [GO:0009252]; regulation of cell shape [GO:0008360]
BF9343_1219	BF1283	BF9343_1219	cation transport P type ATPase	K01534	Inorganic ion transport and metabolism	outer membrane [GO:0019867]
BF9343_1221	BF1285	BF9343_1221	outer membrane protein		Cell envelope biogenesis, outer membrane	serine-type peptidase activity [GO:0008236]
BF9343_1224	purF	purF	amidophosphoribosyltransferase	K00764	Nucleotide transport and metabolism	sequence-specific DNA binding [GO:0043565]; transcription factor activity, sequence-specific DNA binding [GO:0003700]; transcription, DNA-templated [GO:0006351]
BF9343_1225	pepT	pepT	peptidase T	K01258	Amino acid transport and metabolism
BF9343_1226	gcvT	gcvT	glycine cleavage system aminomethyltransferase T	K00605	Amino acid transport and metabolism	integral component of membrane [GO:0016021]
BF9343_1227	BF1291	BF9343_1227	hypothetical protein		Inorganic ion transport and metabolism	cytoplasm [GO:0005737]; 4 iron, 4 sulfur cluster binding [GO:0051539]; coproporphyrinogen dehydrogenase activity [GO:0051989]; coproporphyrinogen oxidase activity [GO:0004109]; metal ion binding [GO:0046872]; protoporphyrinogen IX biosynthetic process [GO:0006782]
BF9343_1229	BF1293	BF9343_1229	Na+/H+ antiporter	K03455	Inorganic ion transport and metabolism	integral component of membrane [GO:0016021]
BF9343_1230	BF1294	BF9343_1230	hypothetical protein		Amino acid transport and metabolism	plasma membrane [GO:0005886]; UDP-N-acetyl-D-glucosamine:N-acetylmuramoyl-L-alanyl-D-glutamyl-meso-2,6-diaminopimelyl-D-alanyl-D-alanine-diphosphoundecaprenol 4-beta-N-acetylglucosaminlytransferase activity [GO:0051991]; undecaprenyldiphospho-muramoylpentapeptide beta-N-acetylglucosaminyltransferase activity [GO:0050511]; cell cycle [GO:0007049]; cell division [GO:0051301]; cell wall organization…
BF9343_1231	BF1295	BF9343_1231	hypothetical protein		RNA processing and modification	integral component of membrane [GO:0016021]
BF9343_1232	rmlD	rmlD	dTDP-dehydrorhamnose reductase	K00067	Cell envelope biogenesis, outer membrane	cell outer membrane [GO:0009279]; receptor activity [GO:0004872]; transport [GO:0006810]
BF9343_1233	prfC	prfC	peptide chain release factor 3	K02837	Translation, ribosomal structure and biogenesis	integral component of plasma membrane [GO:0005887]; ATP binding [GO:0005524]; magnesium ion binding [GO:0000287]; potassium-transporting ATPase activity [GO:0008556]
BF9343_1235	BF1299	BF9343_1235	haloacid dehalogenase	K07024	General function prediction only
BF9343_1236	BF1300	BF9343_1236	isochorismate synthase	K02361	Coenzyme metabolism / Secondary metabolites biosynthesis, transport, and catabolism	cell outer membrane [GO:0009279]; integral component of membrane [GO:0016021]; plasma membrane [GO:0005886]
BF9343_1237	menD	menD	menaquinone biosynthesis protein	K02551	Coenzyme metabolism	cell outer membrane [GO:0009279]; receptor activity [GO:0004872]; transport [GO:0006810]
BF9343_1238	BF1302	BF9343_1238	hypothetical protein		Function unknown	membrane [GO:0016020]; receptor activity [GO:0004872]; transport [GO:0006810]
BF9343_1239	menB	menB	naphthoate synthase	K01661	Coenzyme metabolism	mannan endo-1,4-beta-mannosidase activity [GO:0016985]; substituted mannan metabolic process [GO:0006080]
BF9343_1240	BF1304	BF9343_1240	muconate cycloisomerase		Cell envelope biogenesis, outer membrane / General function prediction only	transferase activity [GO:0016740]
BF9343_1241	menE	menE	O-succinylbenzoate--CoA ligase	K01911	Lipid metabolism / Secondary metabolites biosynthesis, transport, and catabolism
BF9343_1243	BF1307	BF9343_1243	alpha-glucosidase	K01187	Function unknown	hydrolase activity, acting on glycosyl bonds [GO:0016798]
BF9343_1245	BF1309	BF9343_1245	anti-sigma factor		Inorganic ion transport and metabolism / Signal transduction mechanisms	cell outer membrane [GO:0009279]; receptor activity [GO:0004872]; transport [GO:0006810]
BF9343_1246	BF1310	BF9343_1246	outer membrane protein		Inorganic ion transport and metabolism	fumarate hydratase activity [GO:0004333]; generation of precursor metabolites and energy [GO:0006091]
BF9343_1247	BF1311	BF9343_1247	hypothetical protein		Intracellular trafficking, secretion, and vesicular transport	membrane [GO:0016020]; polysaccharide transmembrane transporter activity [GO:0015159]
BF9343_1251	BF1315	BF9343_1251	hypothetical protein	K08218	Carbohydrate transport and metabolism	integral component of membrane [GO:0016021]; toxin biosynthetic process [GO:0009403]
BF9343_1252	BF1316	BF9343_1252	hypothetical protein	K18785	Carbohydrate transport and metabolism	membrane [GO:0016020]; receptor activity [GO:0004872]; transport [GO:0006810]
BF9343_1253	BF1317	BF9343_1253	DNA-binding protein	K04047	Inorganic ion transport and metabolism	DNA binding [GO:0003677]; regulation of transcription, DNA-templated [GO:0006355]; transcription, DNA-templated [GO:0006351]
BF9343_1254	oxyR	oxyR	redox-sensitive transcriptional activator	K04761	Transcription	integral component of membrane [GO:0016021]
BF9343_1257	BF1321	BF9343_1257	hypothetical protein		Cell envelope biogenesis, outer membrane	cell outer membrane [GO:0009279]; receptor activity [GO:0004872]; transport [GO:0006810]
BF9343_1259	pflB	pflB	formate acetyltransferase 1	K00656	Energy production and conversion
BF9343_1263	BF1327	BF9343_1263	hypothetical protein		General function prediction only
BF9343_1268	BF1333	BF9343_1268	hypothetical protein		DNA replication, recombination, and repair	ATP binding [GO:0005524]; ATPase activity [GO:0016887]
BF9343_1269	BF1334	BF9343_1269	CorC/HlyC family transporter	K03699	General function prediction only	membrane [GO:0016020]; receptor activity [GO:0004872]; transport [GO:0006810]
BF9343_1270	BF1335	BF9343_1270	peptidase	K07387	Posttranslational modification, protein turnover, chaperones
BF9343_1271	BF1336	BF9343_1271	TonB dependent outer membrane protein		Inorganic ion transport and metabolism
BF9343_1273	BF1338	BF9343_1273	esterase		General function prediction only	outer membrane [GO:0019867]; receptor activity [GO:0004872]; transport [GO:0006810]
BF9343_1277	mnmA	trmU	tRNA-specific 2-thiouridylase MnmA	K00566	Translation, ribosomal structure and biogenesis	cytoplasm [GO:0005737]; homoserine O-succinyltransferase activity [GO:0008899]; L-methionine biosynthetic process from homoserine via O-succinyl-L-homoserine and cystathionine [GO:0019281]
BF9343_1278	BF1344	BF9343_1278	transcriptional regulatory protein		Signal transduction mechanisms / Transcription
BF9343_1279	BF1345	BF9343_1279	hypothetical protein		Function unknown
BF9343_1280	BF1346	BF9343_1280	Na+/H+ antiporter	K03315	Energy production and conversion
BF9343_1281	BF1347	BF9343_1281	hypothetical protein		Function unknown	serine-type peptidase activity [GO:0008236]
BF9343_1284	BF1350	BF9343_1284	penicillin-binding protein	K05367	Cell envelope biogenesis, outer membrane	intracellular [GO:0005622]; phosphorelay sensor kinase activity [GO:0000155]
BF9343_1285	BF1351	BF9343_1285	outer membrane protein	K06894	General function prediction only	integral component of membrane [GO:0016021]; transferase activity [GO:0016740]
BF9343_1287	BF1353	BF9343_1287	ferrous transport fusion protein	K04759	Inorganic ion transport and metabolism	cell division site [GO:0032153]; cytoplasm [GO:0005737]; GTP binding [GO:0005525]; GTPase activity [GO:0003924]; barrier septum assembly [GO:0000917]; FtsZ-dependent cytokinesis [GO:0043093]; protein polymerization [GO:0051258]
BF9343_1290	BF1356	BF9343_1290	cell division protein		Function unknown	transferase activity [GO:0016740]
BF9343_1293	BF1359	BF9343_1293	hypothetical protein		3-hydroxymyristoyl	outer membrane [GO:0019867]; receptor activity [GO:0004872]; transport [GO:0006810]
BF9343_1294	BF1360	BF9343_1294	hypothetical protein		Function unknown	transferase activity [GO:0016740]
BF9343_1309	wcfS	wcfS	undecaprenyl-phosphate galactose phosphotransferase		Cell envelope biogenesis, outer membrane	integral component of membrane [GO:0016021]; polysaccharide biosynthetic process [GO:0000271]
BF9343_1310	pdiA	pdiA	hypothetical protein		Posttranslational modification, protein turnover, chaperones	cytoplasm [GO:0005737]; excinuclease repair complex [GO:0009380]; DNA binding [GO:0003677]; excinuclease ABC activity [GO:0009381]; nucleotide-excision repair [GO:0006289]; SOS response [GO:0009432]
BF9343_1311	BF1379	BF9343_1311	sodium/sulfate transporter		Inorganic ion transport and metabolism	catalytic activity [GO:0003824]
BF9343_1312	BF1380	BF9343_1312	methyltransferase		Coenzyme metabolism	integral component of membrane [GO:0016021]
BF9343_1314	BF1382	BF9343_1314	lactoylglutathione lyase	K01759	Amino acid transport and metabolism	cytoplasm [GO:0005737]; metal ion binding [GO:0046872]; ribonuclease III activity [GO:0004525]; rRNA binding [GO:0019843]; mRNA processing [GO:0006397]; rRNA catabolic process [GO:0016075]; rRNA processing [GO:0006364]; tRNA processing [GO:0008033]
BF9343_1315	BF1383	BF9343_1315	hypothetical protein		Secondary metabolites biosynthesis, transport, and catabolism	transporter activity [GO:0005215]
BF9343_1316	BF1384	BF9343_1316	hypothetical protein		General function prediction only	integral component of membrane [GO:0016021]
BF9343_1317	pdxH	pdxH	'pyridoxamine 5''-phosphate oxidase'	K00275	Coenzyme metabolism	integral component of membrane [GO:0016021]
BF9343_1318	BF1386	BF9343_1318	hypothetical protein	K06911	General function prediction only	cell outer membrane [GO:0009279]; receptor activity [GO:0004872]; transport [GO:0006810]
BF9343_1319	BF1387	BF9343_1319	AraC family transcriptional regulator		Transcription	raffinose alpha-galactosidase activity [GO:0052692]; carbohydrate metabolic process [GO:0005975]
BF9343_1320	BF1388	BF9343_1320	hypothetical protein		General function prediction only	aminopeptidase activity [GO:0004177]; cysteine-type endopeptidase activity [GO:0004197]
BF9343_1321	ldhA	ldhA	D-lactate dehydrogenase	K03778	Energy production and conversion / Coenzyme metabolism / General function prediction only	argininosuccinate synthase activity [GO:0004055]; ATP binding [GO:0005524]; arginine biosynthetic process [GO:0006526]
BF9343_1322	BF1390	BF9343_1322	outer membrane protein		Lipid metabolism	oxidoreductase activity, acting on NAD(P)H, quinone or similar compound as acceptor [GO:0016655]; sodium ion transport [GO:0006814]
BF9343_1323	BF1391	BF9343_1323				Gram-negative-bacterium-type cell wall [GO:0009276]; integral component of membrane [GO:0016021]; plasma membrane [GO:0005886]; FMN binding [GO:0010181]; oxidoreductase activity, acting on NAD(P)H, quinone or similar compound as acceptor [GO:0016655]; respiratory electron transport chain [GO:0022904]; sodium ion transport [GO:0006814]
BF9343_1324	BF1393	BF9343_1324	hypothetical protein		Lipid metabolism	integral component of membrane [GO:0016021]; plasma membrane [GO:0005886]; oxidoreductase activity, acting on NAD(P)H, quinone or similar compound as acceptor [GO:0016655]; sodium ion transport [GO:0006814]
BF9343_1326	BF1395	BF9343_1326	hypothetical protein	K09125	General function prediction only	Gram-negative-bacterium-type cell wall [GO:0009276]; integral component of membrane [GO:0016021]; plasma membrane [GO:0005886]; oxidoreductase activity, acting on NAD(P)H, quinone or similar compound as acceptor [GO:0016655]; respiratory electron transport chain [GO:0022904]; sodium ion transport [GO:0006814]
BF9343_1327	BF1396	BF9343_1327	ExsB family protein	K06920	General function prediction only	GTP diphosphokinase activity [GO:0008728]; kinase activity [GO:0016301]; guanosine tetraphosphate metabolic process [GO:0015969]
BF9343_1329	BF1398	BF9343_1329	rRNA large subunit methyltransferase	K00783	Function unknown	ribosome [GO:0005840]; structural constituent of ribosome [GO:0003735]; translation [GO:0006412]
BF9343_1331	nadC	nadC	nicotinate-nucleotide pyrophosphorylase	K00767	Coenzyme metabolism	integral component of membrane [GO:0016021]
BF9343_1332	BF1401	BF9343_1332	RNA polymerase ECF-type sigma factor		Transcription
BF9343_1333	BF1402	BF9343_1333	hypothetical protein		Cell motility and secretion	integral component of membrane [GO:0016021]; plasma membrane [GO:0005886]; 2 iron, 2 sulfur cluster binding [GO:0051537]; electron carrier activity [GO:0009055]; metal ion binding [GO:0046872]; oxidoreductase activity, acting on NAD(P)H, quinone or similar compound as acceptor [GO:0016655]; sodium ion transport [GO:0006814]
BF9343_1336	BF1405	BF9343_1336	dioxygenase	K02371	General function prediction only	integral component of membrane [GO:0016021]; amino acid transmembrane transporter activity [GO:0015171]
BF9343_1337	ald	ald	alanine dehydrogenase	K00259	Amino acid transport and metabolism	transaminase activity [GO:0008483]
BF9343_1338	BF1407	BF9343_1338	peptidase		Cell envelope biogenesis, outer membrane
BF9343_1339	BF1408	BF9343_1339	dipeptidase		Amino acid transport and metabolism	cytoplasm [GO:0005737]; arginine binding [GO:0034618]; DNA binding [GO:0003677]; transcription factor activity, sequence-specific DNA binding [GO:0003700]; arginine biosynthetic process [GO:0006526]; protein oligomerization [GO:0051259]; transcription, DNA-templated [GO:0006351]
BF9343_1340	BF1409	BF9343_1340	phosphoglucomutase	K01835
BF9343_1343	BF1413	BF9343_1343	anti-sigma factor		Inorganic ion transport and metabolism / Signal transduction mechanisms	alpha-N-acetylgalactosaminidase activity [GO:0008456]; oxidoreductase activity [GO:0016491]
BF9343_1344	BF1415	BF9343_1344	outer membrane protein		Inorganic ion transport and metabolism	cell outer membrane [GO:0009279]; receptor activity [GO:0004872]; transport [GO:0006810]
BF9343_1345	BF1416	BF9343_1345	outer membrane protein		Energy production and conversion	ATP binding [GO:0005524]; helicase activity [GO:0004386]; nucleic acid binding [GO:0003676]
BF9343_1347	BF1418	BF9343_1347	alpha-galactosidase	K07407	Carbohydrate transport and metabolism	intracellular [GO:0005622]; DNA binding [GO:0003677]; phosphorelay signal transduction system [GO:0000160]; regulation of transcription, DNA-templated [GO:0006355]; transcription, DNA-templated [GO:0006351]
BF9343_1349	BF1421	BF9343_1349	histidine decarboxylase	K01590	Carbohydrate transport and metabolism	transferase activity [GO:0016740]
BF9343_1350	BF1422	BF9343_1350	NADH pyrophosphatase	K03426	DNA replication, recombination, and repair	cytoplasm [GO:0005737]; O-phospho-L-serine:2-oxoglutarate aminotransferase activity [GO:0004648]; pyridoxal phosphate binding [GO:0030170]; L-serine biosynthetic process [GO:0006564]; pyridoxine biosynthetic process [GO:0008615]
BF9343_1352	BF1424	BF9343_1352	pyridine nucleotide-disulfide oxidoreductase		Energy production and conversion	NAD binding [GO:0051287]; oxidoreductase activity, acting on the CH-OH group of donors, NAD or NADP as acceptor [GO:0016616]
BF9343_1353	BF1425	BF9343_1353	hypothetical protein		Function unknown
BF9343_1354	BF1426	BF9343_1354	AraC family transcriptional regulator		Transcription	cytoplasm [GO:0005737]; isomerase activity [GO:0016853]; transferase activity [GO:0016740]; queuosine biosynthetic process [GO:0008616]
BF9343_1356	BF1428	BF9343_1356	hemagglutinin		Cell motility and secretion / Intracellular trafficking and secretion
BF9343_1358	BF1430	BF9343_1358	ABC transporter protein	K02005	Defense mechanisms	nucleotide binding [GO:0000166]; oxidoreductase activity [GO:0016491]
BF9343_1361	BF1433	BF9343_1361	ABC transporter permease		Defense mechanisms	glycine dehydrogenase (decarboxylating) activity [GO:0004375]; glycine decarboxylation via glycine cleavage system [GO:0019464]
BF9343_1362	BF1434	BF9343_1362	ABC transporter permease		Defense mechanisms
BF9343_1365	BF1437	BF9343_1365	AraC family transcriptional regulator		Transcription	2-amino-4-hydroxy-6-hydroxymethyldihydropteridine diphosphokinase activity [GO:0003848]; kinase activity [GO:0016301]; folic acid-containing compound biosynthetic process [GO:0009396]
BF9343_1367	BF1439	BF9343_1367	ABC transporter permease		Defense mechanisms
BF9343_1369	BF1443	BF9343_1369	ABC transporter ATP-binding protein	K02003	Defense mechanisms	cytoplasm [GO:0005737]; rRNA (guanine-N7-)-methyltransferase activity [GO:0070043]
BF9343_1371	BF1445	BF9343_1371	ABC transporter permease		Defense mechanisms
BF9343_1372	BF1446	BF9343_1372	ABC transporter permease	K02004	Defense mechanisms	membrane [GO:0016020]; receptor activity [GO:0004872]; transport [GO:0006810]
BF9343_1373	BF1447	BF9343_1373	two-component system sensor histidine kinase		Signal transduction mechanisms	integral component of membrane [GO:0016021]; plasma membrane [GO:0005886]; cation-transporting ATPase activity [GO:0019829]; metal ion binding [GO:0046872]; nucleotide binding [GO:0000166]; metal ion transport [GO:0030001]
BF9343_1375	BF1449	BF9343_1375	outer membrane protein		Cell envelope biogenesis, outer membrane / Intracellular trafficking and secretion	sequence-specific DNA binding [GO:0043565]; transcription factor activity, sequence-specific DNA binding [GO:0003700]; transcription, DNA-templated [GO:0006351]
BF9343_1376	BF1450	BF9343_1376				transferase activity [GO:0016740]
BF9343_1377	BF1451	BF9343_1377	two component sensor histidine kinase		Signal transduction mechanisms
BF9343_1378	BF1452	BF9343_1378	aspartate aminotransferase	K09758	Amino acid transport and metabolism	integral component of membrane [GO:0016021]; transmembrane transport [GO:0055085]
BF9343_1379	BF1453	BF9343_1379	hypothetical protein	K07085	General function prediction only	integral component of membrane [GO:0016021]; intracellular [GO:0005622]; ATP binding [GO:0005524]; phosphorelay sensor kinase activity [GO:0000155]
BF9343_1393	BF1467	BF9343_1393	hypothetical protein		Transcription	intracellular [GO:0005622]; ATP binding [GO:0005524]; sequence-specific DNA binding [GO:0043565]; phosphorelay signal transduction system [GO:0000160]; regulation of transcription, DNA-templated [GO:0006355]; transcription, DNA-templated [GO:0006351]
BF9343_1413	BF1488	BF9343_1413	conjugate transposon protein		Intracellular trafficking and secretion
BF9343_1425	BF1500	BF9343_1425	hypothetical protein		Cell envelope biogenesis, outer membrane	integral component of membrane [GO:0016021]; plasma membrane [GO:0005886]
BF9343_1427	BF1502	BF9343_1427	partitioning protein		Cell division and chromosome partitioning	GTP binding [GO:0005525]; GTPase activity [GO:0003924]; magnesium ion binding [GO:0000287]; barrier septum assembly [GO:0000917]
BF9343_1433	cbh	cbh	choloylglycine hydrolase	K01442	Cell envelope biogenesis, outer membrane	FMN binding [GO:0010181]; oxidoreductase activity [GO:0016491]
BF9343_1434	BF1509	BF9343_1434	hypothetical protein		Cell envelope biogenesis, outer membrane	integral component of membrane [GO:0016021]
BF9343_1435	BF1510	BF9343_1435	hypothetical protein		Cell envelope biogenesis, outer membrane
BF9343_1436	BF1511	BF9343_1436	outer membrane protein		General function prediction only
BF9343_1437	BF1512	BF9343_1437	outer membrane protein		Inorganic ion transport and metabolism	5-amino-6-(5-phosphoribosylamino)uracil reductase activity [GO:0008703]; riboflavin biosynthetic process [GO:0009231]
BF9343_1439	BF1514	BF9343_1439	RNA polymerase ECF-type sigma factor	K03088	Transcription
BF9343_1440	BF1516	BF9343_1440	hypothetical protein		Function unknown
BF9343_1442	BF1518	BF9343_1442	hypothetical protein		Energy production and conversion	transporter activity [GO:0005215]
BF9343_1445	mobB	mobB	mobilisation protein B		DNA replication, recombination, and repair
BF9343_1446	mobA	mobA	mobilisation protein A		DNA replication, recombination, and repair
BF9343_1448	BF1524	BF9343_1448	hypothetical protein		Carbohydrate transport and metabolism
BF9343_1473	upfY	upfY	transcriptional regulator		Transcription
BF9343_1475	rmlA1	rmlA1	glucose-1-phosphate thymidylyltransferase	K00973	Cell envelope biogenesis, outer membrane	cell outer membrane [GO:0009279]; receptor activity [GO:0004872]; transport [GO:0006810]
BF9343_1489	BF1565	BF9343_1489	glycosyltransferase		Cell envelope biogenesis, outer membrane
BF9343_1490	rne	rne	ribonuclease E	K08301	Translation, ribosomal structure and biogenesis	integral component of membrane [GO:0016021]
BF9343_1493	BF1569	BF9343_1493	A/G-specific adenine glycosylase	K03575	DNA replication, recombination, and repair	integral component of membrane [GO:0016021]
BF9343_1494	BF1570	BF9343_1494	arylsulfatase		Inorganic ion transport and metabolism	DNA binding [GO:0003677]; regulation of transcription, DNA-templated [GO:0006355]; transcription, DNA-templated [GO:0006351]
BF9343_1495	ssb	ssb	single-strand binding protein	K03111	DNA replication, recombination, and repair	methyltransferase activity [GO:0008168]; antibiotic biosynthetic process [GO:0017000]; tetracenomycin C biosynthetic process [GO:1901106]
BF9343_1496	BF1572	BF9343_1496	CorC/HlyC family transporter associated protein		General function prediction only	integral component of membrane [GO:0016021]; ATP binding [GO:0005524]; ATPase activity, coupled to transmembrane movement of substances [GO:0042626]
BF9343_1498	BF1574	BF9343_1498	hypothetical protein		General function prediction only	integral component of membrane [GO:0016021]; ATP binding [GO:0005524]; ATPase activity, coupled to transmembrane movement of substances [GO:0042626]
BF9343_1499	BF1576	BF9343_1499				sequence-specific DNA binding [GO:0043565]; transcription factor activity, sequence-specific DNA binding [GO:0003700]; transcription, DNA-templated [GO:0006351]
BF9343_1500	BF1577	BF9343_1500	hypothetical protein		Chromatin structure and dynamics / Cell division and chromosome partitioning	catalytic activity [GO:0003824]
BF9343_1501	BF1578	BF9343_1501	hypothetical protein		Coenzyme metabolism
BF9343_1502	BF1579	BF9343_1502	hypothetical protein		Posttranslational modification, protein turnover, chaperones
BF9343_1503	BF1580	BF9343_1503	hypothetical protein		General function prediction only
BF9343_1504	BF1581	BF9343_1504	hypothetical protein		Defense mechanisms
BF9343_1505	BF1582	BF9343_1505	hypothetical protein		Function unknown
BF9343_1506	btuB	btuB	vitamin B12 receptor		Coenzyme metabolism
BF9343_1508	BF1587	BF9343_1508	hypothetical protein		General function prediction only
BF9343_1509	BF1588	BF9343_1509	hypothetical protein		Signal transduction mechanisms	intracellular [GO:0005622]; phosphorelay sensor kinase activity [GO:0000155]
BF9343_1510	BF1589	BF9343_1510	two-component histidine kinase sensor protein	K02484	Signal transduction mechanisms
BF9343_1511	BF1590	BF9343_1511	two-component response regulator		Signal transduction mechanisms / Transcription	ATP binding [GO:0005524]; ATP-dependent DNA helicase activity [GO:0004003]; DNA binding [GO:0003677]
BF9343_1512	BF1592	BF9343_1512	hypothetical protein		Amino acid transport and metabolism	beta-N-acetylhexosaminidase activity [GO:0004563]; carbohydrate metabolic process [GO:0005975]
BF9343_1513	BF1593	BF9343_1513	hypothetical protein		Amino acid transport and metabolism	membrane [GO:0016020]; receptor activity [GO:0004872]; transport [GO:0006810]
BF9343_1515	BF1595	BF9343_1515	hypothetical protein		Inorganic ion transport and metabolism
BF9343_1516	BF1596	BF9343_1516	ABC transporter ATP-binding protein	K15738	General function prediction only
BF9343_1517	BF1597	BF9343_1517	histidinol-phosphatase	K04486	Amino acid transport and metabolism / General function prediction only
BF9343_1518	BF1598	BF9343_1518	endo-beta-galactosidase		Carbohydrate transport and metabolism
BF9343_1520	BF1600	BF9343_1520	hypothetical protein		Carbohydrate transport and metabolism	integral component of membrane [GO:0016021]; plasma membrane [GO:0005886]; monovalent cation:proton antiporter activity [GO:0005451]; potassium ion transport [GO:0006813]
BF9343_1521	BF1601	BF9343_1521	aspartate aminotransferase	K00812	Amino acid transport and metabolism	cytoplasm [GO:0005737]; 4 iron, 4 sulfur cluster binding [GO:0051539]; hydroxylamine reductase activity [GO:0050418]; metal ion binding [GO:0046872]
BF9343_1522	BF1602	BF9343_1522	permease	K09808	Cell envelope biogenesis, outer membrane	DNA binding [GO:0003677]; regulation of transcription, DNA-templated [GO:0006355]; transcription, DNA-templated [GO:0006351]
BF9343_1523	BF1603	BF9343_1523	glycosyltransferase		Cell envelope biogenesis, outer membrane	integral component of membrane [GO:0016021]; intracellular [GO:0005622]; ATP binding [GO:0005524]; phosphorelay sensor kinase activity [GO:0000155]
BF9343_1524	BF1604	BF9343_1524	hypothetical protein		General function prediction only	intracellular [GO:0005622]; ATP binding [GO:0005524]; sequence-specific DNA binding [GO:0043565]; phosphorelay signal transduction system [GO:0000160]; regulation of transcription, DNA-templated [GO:0006355]; transcription, DNA-templated [GO:0006351]
BF9343_1526	BF1606	BF9343_1526	two-component response regulator transcriptional regulatory protein		Signal transduction mechanisms	cytoplasm [GO:0005737]; plasma membrane [GO:0005886]; dihydroorotate dehydrogenase activity [GO:0004152]; 'de novo' pyrimidine nucleobase biosynthetic process [GO:0006207]; 'de novo' UMP biosynthetic process [GO:0044205]
BF9343_1527	BF1607	BF9343_1527	outer membrane protein		Cell envelope biogenesis, outer membrane / Intracellular trafficking and secretion	serine-type peptidase activity [GO:0008236]
BF9343_1530	BF1610	BF9343_1530	ABC transporter ATP-binding protein	K02003	Defense mechanisms	cytoplasm [GO:0005737]; 3-methyl-2-oxobutanoate hydroxymethyltransferase activity [GO:0003864]; metal ion binding [GO:0046872]; pantothenate biosynthetic process [GO:0015940]
BF9343_1531	BF1611	BF9343_1531	FtsX-related transmembrane transport protein	K02004	Defense mechanisms	integral component of membrane [GO:0016021]; antibiotic transport [GO:0042891]; transmembrane transport [GO:0055085]
BF9343_1532	ndh	ndh	NADH dehydrogenase, FAD-containing subunit	K03885	Energy production and conversion	amino acid binding [GO:0016597]; GTP diphosphokinase activity [GO:0008728]; kinase activity [GO:0016301]; guanosine tetraphosphate metabolic process [GO:0015969]
BF9343_1537	bioA	bioA	adenosylmethionine-8-amino-7-oxononanoate aminotransferase	K00833	Coenzyme metabolism
BF9343_1538	BF1618	BF9343_1538	outer membrane receptor protein		Inorganic ion transport and metabolism	carbohydrate binding [GO:0030246]; hydrolase activity, hydrolyzing O-glycosyl compounds [GO:0004553]; carbohydrate catabolic process [GO:0016052]
BF9343_1539	BF1619	BF9343_1539	hypothetical protein		Translation, ribosomal structure and biogenesis	nucleic acid binding [GO:0003676]; nucleotide binding [GO:0000166]
BF9343_1540	lctP	lctP	L-lactate permease	K03303	Energy production and conversion	ATP binding [GO:0005524]; magnesium ion binding [GO:0000287]; phosphoribosylglycinamide formyltransferase 2 activity [GO:0043815]; phosphoribosylglycinamide formyltransferase activity [GO:0004644]; 'de novo' IMP biosynthetic process [GO:0006189]
BF9343_1541	BF1621	BF9343_1541	hypothetical protein		Cell envelope biogenesis, outer membrane	plasma membrane [GO:0005886]; proton-transporting ATP synthase complex, catalytic core F(1) [GO:0045261]; ATP binding [GO:0005524]; proton-transporting ATP synthase activity, rotational mechanism [GO:0046933]; ATP hydrolysis coupled proton transport [GO:0015991]; plasma membrane ATP synthesis coupled proton transport [GO:0042777]
BF9343_1542	BF1622	BF9343_1542	hypothetical protein		Cell envelope biogenesis, outer membrane	integral component of membrane [GO:0016021]
BF9343_1543	BF1623	BF9343_1543	propionyl-CoA carboxylase	K01966	Lipid metabolism	integral component of membrane [GO:0016021]; plasma membrane [GO:0005886]; proton-transporting ATP synthase complex, coupling factor F(o) [GO:0045263]; proton-transporting ATP synthase activity, rotational mechanism [GO:0046933]; plasma membrane ATP synthesis coupled proton transport [GO:0042777]
BF9343_1544	accC1	accC1	biotin carboxylase	K01961	Lipid metabolism	dipeptidase activity [GO:0016805]
BF9343_1545	BF1625	BF9343_1545	biotin-requiring enzyme		Lipid metabolism	cytoplasm [GO:0005737]; ATP binding [GO:0005524]; single-stranded DNA binding [GO:0003697]; DNA repair [GO:0006281]; DNA replication [GO:0006260]; SOS response [GO:0009432]
BF9343_1546	BF1626	BF9343_1546	hypothetical protein		Secondary metabolites biosynthesis, transport, and catabolism	integral component of membrane [GO:0016021]; plasma membrane [GO:0005886]; proton-transporting ATP synthase complex, coupling factor F(o) [GO:0045263]; proton-transporting ATP synthase activity, rotational mechanism [GO:0046933]; plasma membrane ATP synthesis coupled proton transport [GO:0042777]
BF9343_1548	BF1628	BF9343_1548	ATP/GTP-binding protein		Function unknown	plasma membrane [GO:0005886]; proton-transporting ATP synthase complex, catalytic core F(1) [GO:0045261]; proton-transporting ATP synthase activity, rotational mechanism [GO:0046933]; plasma membrane ATP synthesis coupled proton transport [GO:0042777]
BF9343_1549	BF1629	BF9343_1549	hypothetical protein		Carbohydrate transport and metabolism	plasma membrane [GO:0005886]; proton-transporting ATP synthase complex, catalytic core F(1) [GO:0045261]; ATP binding [GO:0005524]; proton-transporting ATP synthase activity, rotational mechanism [GO:0046933]; proton-transporting ATPase activity, rotational mechanism [GO:0046961]; ATP hydrolysis coupled proton transport [GO:0015991]; plasma membrane ATP synthesis coupled proton transport [GO:0042…
BF9343_1551	lpd	lpd	dihydrolipoamide dehydrogenase	K00382	Energy production and conversion	plasma membrane [GO:0005886]; proton-transporting ATP synthase complex, catalytic core F(1) [GO:0045261]; ATP binding [GO:0005524]; proton-transporting ATP synthase activity, rotational mechanism [GO:0046933]; proton-transporting ATPase activity, rotational mechanism [GO:0046961]; plasma membrane ATP synthesis coupled proton transport [GO:0042777]
BF9343_1552	lplA	lplA	lipoate-protein ligase	K03800	Coenzyme metabolism	intracellular [GO:0005622]; ATP binding [GO:0005524]; DNA helicase activity [GO:0003678]; nucleic acid binding [GO:0003676]; DNA repair [GO:0006281]; telomere maintenance [GO:0000723]
BF9343_1554	BF1635	BF9343_1554	dihydrolipoamide acetyltransferase	K00658	Energy production and conversion	cell [GO:0005623]; protein disulfide oxidoreductase activity [GO:0015035]; cell redox homeostasis [GO:0045454]; glycerol ether metabolic process [GO:0006662]
BF9343_1555	BF1636	BF9343_1555	2-oxoisovalerate dehydrogenase subunits alpha and beta	K11381	Energy production and conversion	transporter activity [GO:0005215]
BF9343_1556	BF1637	BF9343_1556	flavodoxin FldA	K03839	Energy production and conversion	membrane [GO:0016020]; transmembrane transport [GO:0055085]
BF9343_1557	prmA	prmA	50S ribosomal protein L11 methyltransferase	K02687	Translation, ribosomal structure and biogenesis	integral component of membrane [GO:0016021]; cation transmembrane transporter activity [GO:0008324]
BF9343_1558	BF1639	BF9343_1558	hypothetical protein		DNA replication, recombination, and repair	intracellular [GO:0005622]; DNA binding [GO:0003677]; phosphorelay signal transduction system [GO:0000160]; regulation of transcription, DNA-templated [GO:0006355]; transcription, DNA-templated [GO:0006351]
BF9343_1560	BF1641	BF9343_1560	hypothetical protein		Transcription / DNA replication, recombination, and repair	integral component of membrane [GO:0016021]; intracellular [GO:0005622]; ATP binding [GO:0005524]; phosphorelay sensor kinase activity [GO:0000155]
BF9343_1562	BF1643	BF9343_1562	hypothetical protein		Function unknown	hydrolase activity [GO:0016787]
BF9343_1563	BF1644	BF9343_1563	hypothetical protein		Lipid metabolism	precorrin-2 C20-methyltransferase activity [GO:0030788]; precorrin-2 dehydrogenase activity [GO:0043115]; cobalamin biosynthetic process [GO:0009236]; porphyrin-containing compound biosynthetic process [GO:0006779]
BF9343_1565	BF1646	BF9343_1565	hypothetical protein		Cell envelope biogenesis, outer membrane
BF9343_1569	BF1650	BF9343_1569	GFO/IDH/MocA family oxidoreductase		General function prediction only
BF9343_1571	BF1652	BF9343_1571	hypothetical protein		Cell wall/membrane/envelope biogenesis	intracellular [GO:0005622]; DNA binding [GO:0003677]; phosphorelay signal transduction system [GO:0000160]; regulation of transcription, DNA-templated [GO:0006355]; transcription, DNA-templated [GO:0006351]
BF9343_1572	BF1652A	BF9343_1572	2-oxoglutarate synthase	K00177	Energy production and conversion	transferase activity [GO:0016740]; isoprenoid biosynthetic process [GO:0008299]
BF9343_1573	BF1653	BF9343_1573	2-oxoglutarate synthase	K00175	Energy production and conversion	integral component of membrane [GO:0016021]; intracellular [GO:0005622]; outer membrane [GO:0019867]; ATP binding [GO:0005524]; phosphorelay sensor kinase activity [GO:0000155]; conjugation [GO:0000746]
BF9343_1575	BF1656	BF9343_1575	2-ketoisovalerate ferredoxin reductase	K00174	Energy production and conversion	integral component of membrane [GO:0016021]; intracellular [GO:0005622]; ATP binding [GO:0005524]; phosphorelay sensor kinase activity [GO:0000155]
BF9343_1579	tktB	tktB	transketolase	K00615	Carbohydrate transport and metabolism	oxidoreductase activity [GO:0016491]
BF9343_1580	galK	galK	galactokinase	K00849	Carbohydrate transport and metabolism
BF9343_1581	BF1662	BF9343_1581	glucose/galactose transporter	K02429	Carbohydrate transport and metabolism	ATP binding [GO:0005524]; formate-tetrahydrofolate ligase activity [GO:0004329]; folic acid-containing compound biosynthetic process [GO:0009396]; tetrahydrofolate interconversion [GO:0035999]
BF9343_1582	BF1663	BF9343_1582	aldose 1-epimerase	K01785	Carbohydrate transport and metabolism	metal ion binding [GO:0046872]
BF9343_1583	BF1664	BF9343_1583	mannose-6-phosphate isomerase	K01809	Carbohydrate transport and metabolism	cytoplasm [GO:0005737]; glycine hydroxymethyltransferase activity [GO:0004372]; pyridoxal phosphate binding [GO:0030170]; glycine biosynthetic process from serine [GO:0019264]; tetrahydrofolate interconversion [GO:0035999]
BF9343_1586	BF1667	BF9343_1586	hypothetical protein		General function prediction only	ATP binding [GO:0005524]; DNA binding [GO:0003677]; DNA topoisomerase type II (ATP-hydrolyzing) activity [GO:0003918]; DNA topological change [GO:0006265]
BF9343_1588	BF1669	BF9343_1588	short-chain dehydrogenase	K00540	General function prediction only	amino acid binding [GO:0016597]; aspartate carbamoyltransferase activity [GO:0004070]; 'de novo' pyrimidine nucleobase biosynthetic process [GO:0006207]; 'de novo' UMP biosynthetic process [GO:0044205]; cellular amino acid metabolic process [GO:0006520]
BF9343_1589	BF1670	BF9343_1589	hypothetical protein		Cell division and chromosome partitioning
BF9343_1591	BF1672	BF9343_1591	beta-galactosidase	K01190	Carbohydrate transport and metabolism
BF9343_1592	BF1673	BF9343_1592	sulfite synthesis pathway protein	K01082	Inorganic ion transport and metabolism
BF9343_1593	BF1674	BF9343_1593	Na+/sulfite symporter		Inorganic ion transport and metabolism
BF9343_1594	cysC	cysC	adenylylsulfate kinase	K00860	Inorganic ion transport and metabolism	heme binding [GO:0020037]; peroxidase activity [GO:0004601]
BF9343_1595	cysD	cysD	sulfate adenylyltransferase	K00957	Amino acid transport and metabolism / Coenzyme metabolism	membrane [GO:0016020]; receptor activity [GO:0004872]; transport [GO:0006810]
BF9343_1596	cysN	cysN	sulfate adenylyltransferase	K00956	Inorganic ion transport and metabolism	cytoplasm [GO:0005737]; 5'-nucleotidase activity [GO:0008253]; metal ion binding [GO:0046872]; nucleotide binding [GO:0000166]
BF9343_1597	BF1678	BF9343_1597	sulfotransferase		Energy production and conversion	integral component of membrane [GO:0016021]
BF9343_1598	BF1679	BF9343_1598	hypothetical protein		DNA replication, recombination, and repair
BF9343_1600	BF1681	BF9343_1600	outer membrane protein		Cell envelope biogenesis, outer membrane	ATP binding [GO:0005524]; kinase activity [GO:0016301]
BF9343_1602	BF1683	BF9343_1602	hypothetical protein		Cell motility and secretion	DNA binding [GO:0003677]
BF9343_1604	BF1685	BF9343_1604	bacteriophage integrase		DNA replication, recombination, and repair	integral component of membrane [GO:0016021]; penicillin binding [GO:0008658]
BF9343_1606	BF1687	BF9343_1606	hypothetical protein		General function prediction only	catalytic activity [GO:0003824]; metal ion binding [GO:0046872]
BF9343_1607	BF1688	BF9343_1607	hypothetical protein		Lipid metabolism
BF9343_1608	BF1689	BF9343_1608	outer membrane protein		Cell envelope biogenesis, outer membrane	kinase activity [GO:0016301]; magnesium ion binding [GO:0000287]; ribose phosphate diphosphokinase activity [GO:0004749]; nucleotide biosynthetic process [GO:0009165]; ribonucleoside monophosphate biosynthetic process [GO:0009156]
BF9343_1610	def	def	peptide deformylase	K01462	Translation, ribosomal structure and biogenesis
BF9343_1612	BF1693	BF9343_1612	hypothetical protein		General function prediction only	integral component of membrane [GO:0016021]; ATP binding [GO:0005524]; protein histidine kinase activity [GO:0004673]
BF9343_1613	thrS	thrS	threonyl-tRNA synthetase	K01868	Translation, ribosomal structure and biogenesis	pyridoxal phosphate binding [GO:0030170]; threonine synthase activity [GO:0004795]; cellular amino acid metabolic process [GO:0006520]
BF9343_1614	infC	infC	translation initiation factor IF-3	K02520	Translation, ribosomal structure and biogenesis	transporter activity [GO:0005215]
BF9343_1616	rplT	rplT	50S ribosomal protein L20	K02887	Translation, ribosomal structure and biogenesis	4-deoxy-L-threo-5-hexosulose-uronate ketol-isomerase activity [GO:0008697]; zinc ion binding [GO:0008270]; pectin catabolic process [GO:0045490]
BF9343_1617	BF1698	BF9343_1617	ferredoxin		Energy production and conversion	intracellular [GO:0005622]; phosphorelay signal transduction system [GO:0000160]
BF9343_1621	BF1702	BF9343_1621	indolepyruvate oxidoreductase/indolepyruvate ferredoxin oxidoreductase	K00179	Energy production and conversion
BF9343_1622	BF1703	BF9343_1622	aminodeoxychorismate lyase	K07082	Coenzyme transport and metabolism	integral component of membrane [GO:0016021]; p-aminobenzoyl-glutamate uptake transmembrane transporter activity [GO:0015558]
BF9343_1625	BF1706	BF9343_1625	capsular biosynthesis protein		Cell envelope biogenesis, outer membrane / Carbohydrate transport and metabolism
BF9343_1626	BF1707	BF9343_1626	capsule polysaccharide export protein		Cell wall/membrane/envelope biogenesis
BF9343_1627	BF1708	BF9343_1627	hypothetical protein		Cell envelope biogenesis, outer membrane	dUTP diphosphatase activity [GO:0004170]; metal ion binding [GO:0046872]; dUMP biosynthetic process [GO:0006226]; dUTP metabolic process [GO:0046080]
BF9343_1630	BF1711	BF9343_1630	ROK family transcriptional repressor protein		Transcription / Carbohydrate transport and metabolism
BF9343_1631	BF1712	BF9343_1631	N-acetylneuraminate lyase	K01639	Amino acid transport and metabolism / Cell envelope biogenesis, outer membrane
BF9343_1632	BF1713	BF9343_1632	hypothetical protein	K01787	Carbohydrate transport and metabolism
BF9343_1634	BF1715	BF9343_1634	hypothetical protein		Carbohydrate transport and metabolism	5-formyltetrahydrofolate cyclo-ligase activity [GO:0030272]; ATP binding [GO:0005524]; metal ion binding [GO:0046872]
BF9343_1637	BF1719	BF9343_1637	outer membrane protein		Inorganic ion transport and metabolism
BF9343_1638	BF1720	BF9343_1638	hypothetical protein		Carbohydrate transport and metabolism
BF9343_1639	BF1721	BF9343_1639	hypothetical protein		Transcription
BF9343_1640	BF1722	BF9343_1640	outer membrane protein		Inorganic ion transport and metabolism
BF9343_1714	BF1796	BF9343_1714	alpha-L-fucosidase	K01206	Carbohydrate transport and metabolism
BF9343_1716	BF1798	BF9343_1716	outer membrane protein		Inorganic ion transport and metabolism
BF9343_1721	BF1803	BF9343_1721	outer membrane protein		Inorganic ion transport and metabolism
BF9343_1722	BF1804	BF9343_1722	TonB-dependent outer membrane receptor protein		Inorganic ion transport and metabolism	DNA binding [GO:0003677]; DNA primase activity [GO:0003896]; zinc ion binding [GO:0008270]
BF9343_1724	nanH	nanH	neuraminidase	K01186	Carbohydrate transport and metabolism
BF9343_1725	nahA	nahA	beta-N-acetylhexoosaminidase		Carbohydrate transport and metabolism
BF9343_1727	estS	estS	sialate O-acetylesterase	K05970	Amino acid transport and metabolism
BF9343_1728	bmnA	bmnA	beta-mannosidase	K01192	Carbohydrate transport and metabolism	integral component of membrane [GO:0016021]; neurotransmitter:sodium symporter activity [GO:0005328]
BF9343_1729	nahB	nahB	beta-N-acetylhexosaminidase	K12373	Carbohydrate transport and metabolism	biosynthetic process [GO:0009058]
BF9343_1730	BF1812	BF9343_1730	hypothetical protein		Function unknown	1,4-alpha-glucan branching enzyme activity [GO:0003844]; cation binding [GO:0043169]; hydrolase activity, hydrolyzing O-glycosyl compounds [GO:0004553]; glycogen biosynthetic process [GO:0005978]
BF9343_1731	nahC	nahC	beta-N-acetylhexosaminidase	K12373	Carbohydrate transport and metabolism	catalytic activity [GO:0003824]; cation binding [GO:0043169]; carbohydrate metabolic process [GO:0005975]
BF9343_1732	BF1814	BF9343_1732	outer membrane protein		Carbohydrate transport and metabolism
BF9343_1733	bgaA	bgaA	beta-galactosidase	K01190	Carbohydrate transport and metabolism	oxidoreductase activity [GO:0016491]
BF9343_1734	BF1816	BF9343_1734	outer membrane protein		Inorganic ion transport and metabolism	glutamate-ammonia ligase activity [GO:0004356]; glutamine biosynthetic process [GO:0006542]
BF9343_1735	BF1817	BF9343_1735	outer membrane protein		Function unknown
BF9343_1736	dnaJ	dnaJ	molecular chaperone DnaJ	K03686	Posttranslational modification, protein turnover, chaperones	oxidoreductase activity [GO:0016491]
BF9343_1737	grpE	grpE	heat shock protein GrpE	K03687	Posttranslational modification, protein turnover, chaperones
BF9343_1738	BF1820	BF9343_1738	ABC transporter		General function prediction only	ATP binding [GO:0005524]; cofactor binding [GO:0048037]; succinate-CoA ligase (ADP-forming) activity [GO:0004775]
BF9343_1742	BF1824	BF9343_1742	hypothetical protein		Posttranslational modification, protein turnover, chaperones	ATP binding [GO:0005524]; magnesium ion binding [GO:0000287]; manganese ion binding [GO:0030145]; succinate-CoA ligase (ADP-forming) activity [GO:0004775]; tricarboxylic acid cycle [GO:0006099]
BF9343_1745	BF1827	BF9343_1745	hypothetical protein		General function prediction only	integral component of membrane [GO:0016021]; serine-type peptidase activity [GO:0008236]
BF9343_1763	BF1845	BF9343_1763	integrase/transposase		DNA replication, recombination, and repair	[acyl-carrier-protein] S-malonyltransferase activity [GO:0004314]
BF9343_1768	BF1850	BF9343_1768	hypothetical protein		Energy production and conversion	cytoplasm [GO:0005737]; magnesium ion binding [GO:0000287]; xylose isomerase activity [GO:0009045]; D-xylose metabolic process [GO:0042732]; pentose-phosphate shunt [GO:0006098]
BF9343_1770	BF1852	BF9343_1770	ATP/GTP-binding chaperonin		DNA replication, recombination, and repair	dCMP deaminase activity [GO:0004132]; zinc ion binding [GO:0008270]; pyrimidine nucleotide metabolic process [GO:0006220]
BF9343_1771	BF1853	BF9343_1771	hypothetical protein		General function prediction only	integral component of membrane [GO:0016021]; substrate-specific transmembrane transporter activity [GO:0022891]
BF9343_1773	BF1855	BF9343_1773	hypothetical protein		DNA replication, recombination, and repair	carboxypeptidase activity [GO:0004180]; metal ion binding [GO:0046872]; metalloendopeptidase activity [GO:0004222]
BF9343_1782	BF1864	BF9343_1782	hypothetical protein		Secondary metabolites biosynthesis, transport, and catabolism	hydrolase activity, acting on carbon-nitrogen (but not peptide) bonds [GO:0016810]; N-acetyltransferase activity [GO:0008080]; nitrogen compound metabolic process [GO:0006807]
BF9343_1783	BF1865	BF9343_1783	hypothetical protein		General function prediction only	peroxidase activity [GO:0004601]; peroxiredoxin activity [GO:0051920]
BF9343_1786	BF1868	BF9343_1786	hypothetical protein		Intracellular trafficking and secretion / General function prediction only	nucleic acid binding [GO:0003676]; nucleotide binding [GO:0000166]
BF9343_1787	BF1869	BF9343_1787	hypothetical protein		DNA replication, recombination, and repair	electron carrier activity [GO:0009055]; heme binding [GO:0020037]; peroxidase activity [GO:0004601]
BF9343_1789	BF1871	BF9343_1789	RNA-binding protein	K06959	Transcription	serine-type peptidase activity [GO:0008236]
BF9343_1790	BF1872	BF9343_1790	two-component histidine sensor kinase		Signal transduction mechanisms	integral component of membrane [GO:0016021]
BF9343_1791	BF1873	BF9343_1791	'2'', 3''-cyclic nucleotide 2''-phosphodiesterase'	K01119	Nucleotide transport and metabolism	cytoplasm [GO:0005737]; aminoacyl-tRNA editing activity [GO:0002161]; ATP binding [GO:0005524]; isoleucine-tRNA ligase activity [GO:0004822]; zinc ion binding [GO:0008270]; isoleucyl-tRNA aminoacylation [GO:0006428]
BF9343_1795	BF1877	BF9343_1795	hypothetical protein	K01470	General function prediction only	zinc ion binding [GO:0008270]
BF9343_1796	BF1878	BF9343_1796	DNA-binding cyclic-nucleotide binding protein		Signal transduction mechanisms
BF9343_1797	BF1879	BF9343_1797	Na+ driven efflux protein		Defense mechanisms	RNA binding [GO:0003723]; RNA methyltransferase activity [GO:0008173]; RNA processing [GO:0006396]
BF9343_1798	BF1881	BF9343_1798	hypothetical protein		Coenzyme metabolism	outer membrane [GO:0019867]
BF9343_1799	BF1882	BF9343_1799	transport efflux protein		Defense mechanisms	integral component of membrane [GO:0016021]
BF9343_1800	BF1883	BF9343_1800	hypothetical protein		General function prediction only	integral component of membrane [GO:0016021]
BF9343_1801	BF1884	BF9343_1801	hypothetical protein	K04041	Carbohydrate transport and metabolism
BF9343_1802	BF1885	BF9343_1802	hypothetical protein		Inorganic ion transport and metabolism	integral component of membrane [GO:0016021]
BF9343_1803	BF1886	BF9343_1803	hypothetical protein	K01897	Lipid metabolism
BF9343_1804	fcl	fcl	GDP-L-fucose synthetase	K02377	Cell envelope biogenesis, outer membrane / Carbohydrate transport and metabolism	glucuronate isomerase activity [GO:0008880]; glucuronate catabolic process [GO:0006064]
BF9343_1805	BF1888	fcl	GDP mannose 4,6-dehydratase	K01711	Cell envelope biogenesis, outer membrane
BF9343_1806	BF1889	BF9343_1806	hypothetical protein	K07133	General function prediction only	NAD binding [GO:0051287]; NADP binding [GO:0050661]; oxidoreductase activity, acting on the aldehyde or oxo group of donors, NAD or NADP as acceptor [GO:0016620]; glucose metabolic process [GO:0006006]
BF9343_1810	upbY	upbY	LPS biosynthesis transcriptional regulatory protein		Transcription	integral component of membrane [GO:0016021]
BF9343_1811	upbZ	upbZ	LPS biosynthesis transcriptional regulatory protein		General function prediction only	NAD binding [GO:0051287]; UDP-glucose 6-dehydrogenase activity [GO:0003979]; polysaccharide biosynthetic process [GO:0000271]
BF9343_1826	wcgS	wcgS	LPS biosynthesis dehydratase	K17716	Cell envelope biogenesis, outer membrane / Carbohydrate transport and metabolism	ATP binding [GO:0005524]; helicase activity [GO:0004386]; nucleic acid binding [GO:0003676]
BF9343_1827	wcgT	wcgT	LPS biosynthesis epimerase	K01791	Cell envelope biogenesis, outer membrane	amino acid binding [GO:0016597]; phosphoserine phosphatase activity [GO:0004647]; L-serine biosynthetic process [GO:0006564]
BF9343_1828	wcgU	wcgU	LPS biosynthesis reductase	K00067	Cell envelope biogenesis, outer membrane
BF9343_1830	wcgW	wcgW	LPS biosynthesis dehydratase		Cell envelope biogenesis, outer membrane / Carbohydrate transport and metabolism	integral component of membrane [GO:0016021]
BF9343_1834	BF1917	BF9343_1834	hypothetical protein		DNA replication, recombination, and repair	metal ion binding [GO:0046872]; queuine tRNA-ribosyltransferase activity [GO:0008479]; queuosine biosynthetic process [GO:0008616]; tRNA modification [GO:0006400]
BF9343_1836	gnd	gnd	6-phosphogluconate dehydrogenase	K00033	Carbohydrate transport and metabolism	cytoplasm [GO:0005737]; ATP binding [GO:0005524]; ATP-dependent peptidase activity [GO:0004176]; sequence-specific DNA binding [GO:0043565]; serine-type endopeptidase activity [GO:0004252]; cellular response to stress [GO:0033554]; misfolded or incompletely synthesized protein catabolic process [GO:0006515]
BF9343_1837	zwf	zwf	glucose-6-phosphate 1-dehydrogenase	K00036	Carbohydrate transport and metabolism	integral component of membrane [GO:0016021]; intracellular [GO:0005622]; ATP binding [GO:0005524]; phosphorelay sensor kinase activity [GO:0000155]
BF9343_1838	pgl	pgl	6-phosphogluconolactonase	K01057	Carbohydrate transport and metabolism	integral component of membrane [GO:0016021]; plasma membrane [GO:0005886]
BF9343_1841	BF1924	BF9343_1841	hypothetical protein		Function unknown	sequence-specific DNA binding [GO:0043565]; transcription factor activity, sequence-specific DNA binding [GO:0003700]; transcription, DNA-templated [GO:0006351]
BF9343_1843	BF1926	BF9343_1843	hypothetical protein		Amino acid transport and metabolism	integral component of membrane [GO:0016021]; plasma membrane [GO:0005886]
BF9343_1845	BF1928	BF9343_1845	RumB/ImpB like DNA repair protein	K03502	DNA replication, recombination, and repair	8-amino-7-oxononanoate synthase activity [GO:0008710]; pyridoxal phosphate binding [GO:0030170]; biosynthetic process [GO:0009058]
BF9343_1846	BF1929	BF9343_1846	UmuD/RumA DNA repair protein	K03503	Transcription / Signal transduction mechanisms	NAD+ kinase activity [GO:0003951]
BF9343_1851	BF1934	BF9343_1851	ABC transporter ATP-binding protein	K02003	Defense mechanisms
BF9343_1853	BF1936	BF9343_1853	outer membrane lipoprotein	K12340	Cell envelope biogenesis, outer membrane / Intracellular trafficking and secretion	cytoplasm [GO:0005737]; aspartate-tRNA ligase activity [GO:0004815]; ATP binding [GO:0005524]; nucleic acid binding [GO:0003676]; tRNA aminoacylation for protein translation [GO:0006418]
BF9343_1854	cydA	cydA	cytochrome d ubiquinol oxidase subunit I	K00425	Energy production and conversion	hydrolase activity, acting on carbon-nitrogen (but not peptide) bonds [GO:0016810]; nitrogen compound metabolic process [GO:0006807]
BF9343_1855	cydB	cydB	cytochrome d ubiquinol oxidase subunit II	K00426	Energy production and conversion	DNA binding [GO:0003677]; sigma factor activity [GO:0016987]; transcription factor activity, sequence-specific DNA binding [GO:0003700]; DNA-templated transcription, initiation [GO:0006352]
BF9343_1856	BF1939	BF9343_1856	hypothetical protein		Function unknown	ATP binding [GO:0005524]; GMP synthase (glutamine-hydrolyzing) activity [GO:0003922]; pyrophosphatase activity [GO:0016462]; glutamine metabolic process [GO:0006541]; GMP biosynthetic process [GO:0006177]
BF9343_1857	BF1940	BF9343_1857	hypothetical protein		Coenzyme metabolism / Translation, ribosomal structure and biogenesis	protein-arginine deiminase activity [GO:0004668]; putrescine biosynthetic process [GO:0009446]
BF9343_1859	BF1942	BF9343_1859	coproporphyrinogen III oxidase	K02495	Coenzyme metabolism
BF9343_1860	BF1943	BF9343_1860	hypothetical protein		General function prediction only
BF9343_1861	BF1944	BF9343_1861	glycerate dehydrogenase	K00018	Energy production and conversion / Coenzyme metabolism / General function prediction only
BF9343_1862	BF1945	BF9343_1862	recombination factor protein RarA	K07478	DNA replication, recombination, and repair	integral component of membrane [GO:0016021]; plasma membrane [GO:0005886]; lipid binding [GO:0008289]; transporter activity [GO:0005215]
BF9343_1863	BF1946	BF9343_1863	beta-galactosidase		Carbohydrate transport and metabolism	membrane [GO:0016020]; transmembrane transport [GO:0055085]
BF9343_1864	BF1947	BF9343_1864	hypothetical protein		General function prediction only
BF9343_1865	BF1948	BF9343_1865	UDP-N-acetylglucosamine 2-epimerase	K01791	Cell envelope biogenesis, outer membrane	integral component of membrane [GO:0016021]; transporter activity [GO:0005215]
BF9343_1866	BF1949	BF9343_1866	hypothetical protein		Function unknown	catalytic activity [GO:0003824]; nucleoside metabolic process [GO:0009116]
BF9343_1867	BF1950	BF9343_1867	hypothetical protein		Translation, ribosomal structure and biogenesis	membrane [GO:0016020]; receptor activity [GO:0004872]; transport [GO:0006810]
BF9343_1871	BF1954	BF9343_1871	RNA polymerase ECF-type sigma factor	K03088	Transcription	5-amino-6-(5-phosphoribosylamino)uracil reductase activity [GO:0008703]; diaminohydroxyphosphoribosylaminopyrimidine deaminase activity [GO:0008835]; zinc ion binding [GO:0008270]; riboflavin biosynthetic process [GO:0009231]
BF9343_1872	BF1955	BF9343_1872	pyruvate carboxylase biotin-containing subunit	K01960	Energy production and conversion	2 iron, 2 sulfur cluster binding [GO:0051537]; electron carrier activity [GO:0009055]; flavin adenine dinucleotide binding [GO:0050660]; metal ion binding [GO:0046872]; oxidoreductase activity [GO:0016491]; 'de novo' UMP biosynthetic process [GO:0044205]
BF9343_1873	BF1956	BF9343_1873	outer membrane protein	K02014	Coenzyme metabolism	cytoplasm [GO:0005737]; acyl-[acyl-carrier-protein]-UDP-N-acetylglucosamine O-acyltransferase activity [GO:0008780]; lipid A biosynthetic process [GO:0009245]
BF9343_1874	BF1957	BF9343_1874	hypothetical protein		Function unknown	cytoplasm [GO:0005737]; tRNA (guanine(37)-N(1))-methyltransferase activity [GO:0052906]
BF9343_1875	mtgA	mtgA	monofunctional biosynthetic peptidoglycan transglycosylase	K03814	Cell envelope biogenesis, outer membrane	DNA binding [GO:0003677]; DNA ligase (NAD+) activity [GO:0003911]; metal ion binding [GO:0046872]; DNA repair [GO:0006281]; DNA replication [GO:0006260]
BF9343_1876	BF1959	BF9343_1876	OmpA family membrane protein		Cell envelope biogenesis, outer membrane	cytoplasm [GO:0005737]; integral component of membrane [GO:0016021]; 4-hydroxy-tetrahydrodipicolinate synthase [GO:0008840]; diaminopimelate biosynthetic process [GO:0019877]; lysine biosynthetic process via diaminopimelate [GO:0009089]
BF9343_1879	BF1962	BF9343_1879	outer membrane protein		Amino acid transport and metabolism / Secondary metabolites biosynthesis, transport, and catabolism	chloramphenicol O-acetyltransferase activity [GO:0008811]
BF9343_1896	BF1979	BF9343_1896	hypothetical protein		Cell envelope biogenesis, outer membrane
BF9343_1901	hemN	hemN	coproporphyrinogen III oxidase	K02495	Coenzyme metabolism	lipid metabolic process [GO:0006629]
BF9343_1903	BF1986	BF9343_1903	outer membrane protein		Inorganic ion transport and metabolism	cytoplasm [GO:0005737]; ATP binding [GO:0005524]; protein folding [GO:0006457]; response to stress [GO:0006950]
BF9343_1904	BF1987	BF9343_1904	hypothetical protein		Secondary metabolites biosynthesis, transport, and catabolism	ATP binding [GO:0005524]; protein metabolic process [GO:0019538]
BF9343_1905	BF1988	BF9343_1905	outer membrane protein		Cell envelope biogenesis, outer membrane	chromosome [GO:0005694]; cytoplasm [GO:0005737]; ATP binding [GO:0005524]; DNA binding [GO:0003677]; DNA topoisomerase type II (ATP-hydrolyzing) activity [GO:0003918]; DNA topological change [GO:0006265]; DNA-dependent DNA replication [GO:0006261]
BF9343_1908	BF1991	BF9343_1908	TonB-dependent outer membrane receptor protein	K16091	Inorganic ion transport and metabolism	integral component of membrane [GO:0016021]; amino acid transmembrane transporter activity [GO:0015171]
BF9343_1909	BF1992	BF9343_1909	outer membrane protein		Coenzyme metabolism
BF9343_1914	BF1997	BF9343_1914	hypothetical protein		Defense mechanisms	response to stress [GO:0006950]
BF9343_1915	BF1998	BF9343_1915	hypothetical protein		Carbohydrate transport and metabolism	integral component of membrane [GO:0016021]
BF9343_1917	BF2000	BF9343_1917	polysialic acid capsule transport protein		Cell wall/membrane/envelope biogenesis	cytoplasm [GO:0005737]; ATP binding [GO:0005524]; cysteine-tRNA ligase activity [GO:0004817]; zinc ion binding [GO:0008270]; cysteinyl-tRNA aminoacylation [GO:0006423]
BF9343_1949	BF2032	BF9343_1949	TetR family transcriptional regulator		Transcription	cytoplasm [GO:0005737]; argininosuccinate lyase activity [GO:0004056]; arginine biosynthetic process via ornithine [GO:0042450]
BF9343_1954	BF2038	BF9343_1954	hypothetical protein		Inorganic ion transport and metabolism	cytoplasm [GO:0005737]; ATP binding [GO:0005524]; glycine-tRNA ligase activity [GO:0004820]; glycyl-tRNA aminoacylation [GO:0006426]
BF9343_1959	BF2043	BF9343_1959	ABC transporter ATP-binding protein		General function prediction only	integral component of membrane [GO:0016021]
BF9343_1960	BF2044	BF9343_1960	TonB-dependent outer membrane receptor protein		Inorganic ion transport and metabolism
BF9343_1961	BF2045	BF9343_1961	hypothetical protein		DNA replication, recombination, and repair	integral component of membrane [GO:0016021]; metal ion binding [GO:0046872]
BF9343_1963	BF2047	BF9343_1963	two-component system sensor kinase/response regulator fusion protein		Signal transduction mechanisms	integral component of membrane [GO:0016021]
BF9343_1964	BF2048	BF9343_1964	glycosyltransferase		Cell envelope biogenesis, outer membrane	ATP binding [GO:0005524]; ATPase activity [GO:0016887]; transport [GO:0006810]
BF9343_1968	BF2052	BF9343_1968	glycosyltransferase		Cell envelope biogenesis, outer membrane	integral component of membrane [GO:0016021]
BF9343_1971	BF2055	BF9343_1971	O-antigen flippase	K03328	General function prediction only
BF9343_1976	BF2060	BF9343_1976	surface-like protein		Cell envelope biogenesis, outer membrane	ATP binding [GO:0005524]; ATPase activity [GO:0016887]
BF9343_1978	BF2062	BF9343_1978	outer membrane protein		Cell envelope biogenesis, outer membrane / Intracellular trafficking and secretion	cell outer membrane [GO:0009279]; iron ion binding [GO:0005506]; receptor activity [GO:0004872]; siderophore transport [GO:0015891]
BF9343_1980	BF2064	BF9343_1980	aminopeptidase	K01372	Amino acid transport and metabolism	kinase activity [GO:0016301]
BF9343_1981	nqrA	nqrA	Na(+)-translocating NADH-quinone reductase subunit A	K00346	Energy production and conversion	integral component of membrane [GO:0016021]; DNA binding [GO:0003677]
BF9343_1982	nqrB	nqrB	Na(+)-translocating NADH-quinone reductase subunit B	K00347	Energy production and conversion	cytoplasm [GO:0005737]; 4 iron, 4 sulfur cluster binding [GO:0051539]; iron ion binding [GO:0005506]; transferase activity [GO:0016740]; peptidyl-L-beta-methylthioaspartic acid biosynthetic process from peptidyl-aspartic acid [GO:0018339]; RNA modification [GO:0009451]
BF9343_1984	nqrD	nqrD	Na(+)-translocating NADH-quinone reductase subunit D	K00349	Energy production and conversion	ribosome [GO:0005840]; structural constituent of ribosome [GO:0003735]; translation [GO:0006412]
BF9343_1985	nqrE	nqrE	Na(+)-translocating NADH-quinone reductase subunit E	K00350	Energy production and conversion
BF9343_1986	nqrF	nqrF	Na(+)-translocating NADH-quinone reductase subunit F	K00351	Energy production and conversion	cytoplasm [GO:0005737]; iron ion binding [GO:0005506]; metalloendopeptidase activity [GO:0004222]; N(6)-L-threonylcarbamoyladenine synthase [GO:0061711]; tRNA threonylcarbamoyladenosine modification [GO:0002949]
BF9343_1987	dbpA	dbpA	ATP-independent RNA helicase		DNA replication, recombination, and repair / Transcription / Translation, ribosomal structure and biogenesis	integral component of membrane [GO:0016021]
BF9343_1988	serC	serC	phosphoserine aminotransferase	K00831	Coenzyme metabolism / Amino acid transport and metabolism	cytoplasm [GO:0005737]; ATP binding [GO:0005524]; proline-tRNA ligase activity [GO:0004827]; prolyl-tRNA aminoacylation [GO:0006433]
BF9343_1989	serA	serA	D-3-phosphoglycerate dehydrogenase	K00058	Amino acid transport and metabolism	cytoplasm [GO:0005737]; serine-type peptidase activity [GO:0008236]
BF9343_1990	BF2074	BF9343_1990	hypothetical protein		Function unknown
BF9343_1994	BF2078	BF9343_1994	hypothetical protein		Energy production and conversion	adenosylcobinamide kinase activity [GO:0043752]; GTP binding [GO:0005525]; cobalamin biosynthetic process [GO:0009236]; cofactor biosynthetic process [GO:0051188]
BF9343_1995	BF2079	BF9343_1995	glycine dehydrogenase	K00281	Amino acid transport and metabolism	integral component of membrane [GO:0016021]
BF9343_1996	BF2080	BF9343_1996	metallo-beta-lactamase		General function prediction only	integral component of membrane [GO:0016021]; plasma membrane [GO:0005886]; cobalamin-transporting ATPase activity [GO:0015420]; threonine-phosphate decarboxylase activity [GO:0048472]; cobalamin biosynthetic process [GO:0009236]
BF9343_1997	gidB	gidB	16S rRNA methyltransferase GidB	K03501	Cell envelope biogenesis, outer membrane	cobalamin-transporting ATPase activity [GO:0015420]; cobalamin biosynthetic process [GO:0009236]; glutamine metabolic process [GO:0006541]
BF9343_1998	BF2082	BF9343_1998	hypothetical protein		DNA replication, recombination, and repair	transporter activity [GO:0005215]
BF9343_2000	BF2084	BF9343_2000	TonB-dependent outer membrane receptor protein		Inorganic ion transport and metabolism	integral component of membrane [GO:0016021]; plasma membrane [GO:0005886]; lipid binding [GO:0008289]; transporter activity [GO:0005215]
BF9343_2002	BF2086	BF9343_2002	cation-transporting ATPase	K01533	Inorganic ion transport and metabolism	integral component of membrane [GO:0016021]
BF9343_2003	BF2087	BF9343_2003	AraC family transcriptional regulator		Transcription	integral component of membrane [GO:0016021]
BF9343_2006	BF2090	BF9343_2006				integral component of membrane [GO:0016021]
BF9343_2007	BF2092	BF9343_2007	oligopeptide transporter		Function unknown	cobyrinic acid a,c-diamide synthase activity [GO:0042242]; cobalamin biosynthetic process [GO:0009236]; glutamine metabolic process [GO:0006541]
BF9343_2009	BF2094	BF9343_2009	two-component sensor histidine kinase		Signal transduction mechanisms	cell outer membrane [GO:0009279]; receptor activity [GO:0004872]; transport [GO:0006810]
BF9343_2010	BF2095	BF9343_2010	two-component response regulator transcriptional regulatory protein		Signal transduction mechanisms	sirohydrochlorin cobaltochelatase activity [GO:0016852]; anaerobic cobalamin biosynthetic process [GO:0019251]
BF9343_2012	BF2097	BF9343_2012	hypothetical protein		Cell envelope biogenesis, outer membrane	cell outer membrane [GO:0009279]; iron ion binding [GO:0005506]; receptor activity [GO:0004872]; siderophore transport [GO:0015891]
BF9343_2013	BF2098	BF9343_2013	transporter permease		Defense mechanisms	penicillin binding [GO:0008658]; cell division [GO:0051301]
BF9343_2016	engB	BF9343_2016	ribosome biogenesis GTP-binding protein YsxC	K03978	General function prediction only	precorrin-3B C17-methyltransferase activity [GO:0030789]; precorrin-8X methylmutase activity [GO:0016993]; cobalamin biosynthetic process [GO:0009236]
BF9343_2040	BF2126	BF9343_2040	flavoredoxin		General function prediction only	precorrin-2 dehydrogenase activity [GO:0043115]; precorrin-4 C11-methyltransferase activity [GO:0046026]; cobalamin biosynthetic process [GO:0009236]; porphyrin-containing compound biosynthetic process [GO:0006779]
BF9343_2043	BF2129	BF9343_2043
BF9343_2044	BF2131	BF9343_2044	hypothetical protein		General function prediction only	cell [GO:0005623]; ATP binding [GO:0005524]; glucose binding [GO:0005536]; hexokinase activity [GO:0004396]; cellular glucose homeostasis [GO:0001678]
BF9343_2059	BF2146	BF9343_2059	RibD-family protein		Coenzyme metabolism	ATP binding [GO:0005524]; ATP-dependent DNA helicase activity [GO:0004003]; DNA binding [GO:0003677]
BF9343_2060	BF2147	BF9343_2060	hypothetical protein	K06889	General function prediction only	metal ion binding [GO:0046872]; superoxide dismutase activity [GO:0004784]
BF9343_2062	BF2149	BF9343_2062	aldo/keto reductase		Energy production and conversion	cytoplasm [GO:0005737]; 2-iminoacetate synthase activity [GO:0036355]; sulfurtransferase activity [GO:0016783]; thiamine diphosphate biosynthetic process [GO:0009229]
BF9343_2068	BF2155	BF9343_2068	hypothetical protein		Cell envelope biogenesis, outer membrane / Intracellular trafficking and secretion	integral component of membrane [GO:0016021]; secondary active sulfate transmembrane transporter activity [GO:0008271]
BF9343_2073	BF2160	BF9343_2073	hypothetical protein		Inorganic ion transport and metabolism	4 iron, 4 sulfur cluster binding [GO:0051539]; lyase activity [GO:0016829]; zinc ion binding [GO:0008270]; thiamine biosynthetic process [GO:0009228]; thiamine diphosphate biosynthetic process [GO:0009229]
BF9343_2074	BF2161	BF9343_2074	hypothetical protein		Function unknown	thiamine-phosphate diphosphorylase activity [GO:0004789]; thiamine biosynthetic process [GO:0009228]
BF9343_2075	BF2162	BF9343_2075	hypothetical protein		Energy production and conversion	membrane [GO:0016020]; receptor activity [GO:0004872]; transport [GO:0006810]
BF9343_2076	BF2163	BF9343_2076	hypothetical protein		Function unknown
BF9343_2077	BF2164	BF9343_2077	TonB-like protein		Inorganic ion transport and metabolism	integral component of membrane [GO:0016021]; transporter activity [GO:0005215]
BF9343_2078	BF2165	BF9343_2078	hypothetical protein		Carbohydrate transport and metabolism	ATP binding [GO:0005524]; kinase activity [GO:0016301]; metal ion binding [GO:0046872]; pyruvate, phosphate dikinase activity [GO:0050242]; pyruvate metabolic process [GO:0006090]
BF9343_2079	BF2166	BF9343_2079	hypothetical protein			RNA binding [GO:0003723]; RNA methyltransferase activity [GO:0008173]; RNA processing [GO:0006396]
BF9343_2080	BF2167	BF9343_2080	membrane protein			periplasmic space [GO:0042597]; calcium ion binding [GO:0005509]; heme binding [GO:0020037]; iron ion binding [GO:0005506]; nitrite reductase (cytochrome, ammonia-forming) activity [GO:0042279]; nitrate assimilation [GO:0042128]
BF9343_2082	BF2169	BF9343_2082	TetR family transcriptional regulator		Transcription	pseudouridine synthase activity [GO:0009982]; RNA binding [GO:0003723]; pseudouridine synthesis [GO:0001522]
BF9343_2083	BF2170	BF9343_2083	polyketide synthase		Secondary metabolites biosynthesis, transport, and catabolism
BF9343_2084	BF2171	BF9343_2084	transport-related membrane protein	K06147	Defense mechanisms	metal ion binding [GO:0046872]; metalloaminopeptidase activity [GO:0070006]; protein initiator methionine removal [GO:0070084]
BF9343_2085	BF2172	BF9343_2085	transport-related membrane protein	K06147	Defense mechanisms	catalytic activity [GO:0003824]
BF9343_2091	BF2178	BF9343_2091	AraC family transcriptional regulator		Transcription	cytoplasm [GO:0005737]; ATP binding [GO:0005524]; magnesium ion binding [GO:0000287]; methionine adenosyltransferase activity [GO:0004478]; one-carbon metabolic process [GO:0006730]; S-adenosylmethionine biosynthetic process [GO:0006556]
BF9343_2093	BF2180	BF9343_2093	hypothetical protein		General function prediction only
BF9343_2094	BF2181	BF9343_2094	hypothetical protein		Transcription
BF9343_2096	BF2183	BF9343_2096	hypothetical protein		Cell envelope biogenesis, outer membrane	integral component of membrane [GO:0016021]; plasma membrane [GO:0005886]; antiporter activity [GO:0015297]; sodium ion transmembrane transporter activity [GO:0015081]; regulation of pH [GO:0006885]
BF9343_2097	BF2184	BF9343_2097	hypothetical protein		Function unknown	integral component of membrane [GO:0016021]
BF9343_2098	BF2185	BF9343_2098	hypothetical protein		Amino acid transport and metabolism	plasma membrane [GO:0005886]; GTP binding [GO:0005525]; GTPase activity [GO:0003924]; ribosome binding [GO:0043022]; translation elongation factor activity [GO:0003746]; positive regulation of translation [GO:0045727]
BF9343_2099	BF2186	BF9343_2099	hypothetical protein		General function prediction only	enoyl-[acyl-carrier-protein] reductase (NADH) activity [GO:0004318]; fatty acid biosynthetic process [GO:0006633]
BF9343_2100	BF2187	BF9343_2100	hypothetical protein		Posttranslational modification, protein turnover, chaperones	intracellular [GO:0005622]; DNA binding [GO:0003677]; endonuclease activity [GO:0004519]; exodeoxyribonuclease III activity [GO:0008853]; DNA repair [GO:0006281]
BF9343_2102	BF2189	BF9343_2102	NAD dependent epimerase/dehydratase	K08678	Cell envelope biogenesis, outer membrane / Carbohydrate transport and metabolism
BF9343_2103	BF2190	BF9343_2103	two component system histidine kinase/response regulator fusion protein	K11527	Signal transduction mechanisms	DNA binding [GO:0003677]; sigma factor activity [GO:0016987]; transcription factor activity, sequence-specific DNA binding [GO:0003700]; DNA-templated transcription, initiation [GO:0006352]
BF9343_2104	BF2191	BF9343_2104	hypothetical protein		DNA replication, recombination, and repair	integral component of membrane [GO:0016021]; plasma membrane [GO:0005886]; transporter activity [GO:0005215]
BF9343_2105	BF2192	BF9343_2105	helicase		DNA replication, recombination, and repair	cytoplasm [GO:0005737]; DNA binding [GO:0003677]; regulation of transcription, DNA-templated [GO:0006355]; transcription, DNA-templated [GO:0006351]
BF9343_2106	BF2193	BF9343_2106	hydrolase protein	K12373	Carbohydrate transport and metabolism	integral component of membrane [GO:0016021]; plasma membrane [GO:0005886]; cardiolipin synthase activity [GO:0008808]; cardiolipin biosynthetic process [GO:0032049]
BF9343_2108	BF2195	BF9343_2108	hypothetical protein		Coenzyme metabolism	integral component of membrane [GO:0016021]; transporter activity [GO:0005215]
BF9343_2109	BF2196	BF9343_2109	hypothetical protein		Coenzyme metabolism	cytoplasm [GO:0005737]; ATP binding [GO:0005524]; magnesium ion binding [GO:0000287]; phenylalanine-tRNA ligase activity [GO:0004826]; tRNA binding [GO:0000049]; phenylalanyl-tRNA aminoacylation [GO:0006432]; tRNA processing [GO:0008033]
BF9343_2110	BF2197	BF9343_2110	hypothetical protein		General function prediction only	integral component of membrane [GO:0016021]; phospho-N-acetylmuramoyl-pentapeptide-transferase activity [GO:0008963]
BF9343_2112	BF2199	BF9343_2112	hypothetical protein		Function unknown	integral component of membrane [GO:0016021]; hydrolase activity [GO:0016787]
BF9343_2113	BF2200	BF9343_2113	hypothetical protein		Lipid metabolism
BF9343_2115	cvrA	BF9343_2115	potassium/proton antiporter	K11105	Inorganic ion transport and metabolism	catalytic activity [GO:0003824]
BF9343_2117	hcp	hcp	hydroxylamine reductase	K05601
BF9343_2118	BF2205	BF9343_2118	regulatory protein		Signal transduction mechanisms	catalytic activity [GO:0003824]
BF9343_2119	BF2206	BF9343_2119	two-component system, sensor kinase		Signal transduction mechanisms	regulation of transcription, DNA-templated [GO:0006355]
BF9343_2120	BF2207	BF9343_2120	two-component system response regulator		Signal transduction mechanisms	ATP binding [GO:0005524]; kinase activity [GO:0016301]
BF9343_2131	pyrD2	pyrD2	dihydroorotate dehydrogenase 2	K00254	Nucleotide transport and metabolism	primosome complex [GO:1990077]; ATP binding [GO:0005524]; DNA binding [GO:0003677]; DNA helicase activity [GO:0003678]; DNA replication, synthesis of RNA primer [GO:0006269]
BF9343_2132	BF2219	pyrD2	hypothetical protein		Lipid metabolism	4-(cytidine 5'-diphospho)-2-C-methyl-D-erythritol kinase activity [GO:0050515]; ATP binding [GO:0005524]; isopentenyl diphosphate biosynthetic process, methylerythritol 4-phosphate pathway [GO:0019288]; terpenoid biosynthetic process [GO:0016114]
BF9343_2133	panB	panB	3-methyl-2-oxobutanoate hydroxymethyltransferase	K00606	Coenzyme metabolism
BF9343_2134	BF2221	BF9343_2134	transport-related membrane protein		Carbohydrate transport and metabolism	integral component of membrane [GO:0016021]
BF9343_2136	relA	relA	GTP pyrophosphokinase	K00951	Signal transduction mechanisms / Transcription	coenzyme binding [GO:0050662]; UDP-glucose 4-epimerase activity [GO:0003978]; galactose metabolic process [GO:0006012]
BF9343_2137	BF2224	BF9343_2137	hypothetical protein		DNA replication, recombination, and repair	plasma membrane [GO:0005886]; 4 iron, 4 sulfur cluster binding [GO:0051539]; electron carrier activity [GO:0009055]; metal ion binding [GO:0046872]; oxidation-reduction process [GO:0055114]
BF9343_2138	BF2225	BF9343_2138	RNA-binding protein		General function prediction only
BF9343_2139	purT	purT	phosphoribosylglycinamide formyltransferase 2	K08289	Nucleotide transport and metabolism	ATP binding [GO:0005524]; CTP synthase activity [GO:0003883]; 'de novo' CTP biosynthetic process [GO:0044210]; glutamine metabolic process [GO:0006541]
BF9343_2140	atpD	atpD	ATP synthase F0F1 subunit beta	K02112	Energy production and conversion	integral component of membrane [GO:0016021]; plasma membrane [GO:0005886]; protein insertion into membrane [GO:0051205]; protein transport [GO:0015031]
BF9343_2142	BF2229	BF9343_2142	hypothetical protein		Coenzyme metabolism	aminopeptidase activity [GO:0004177]; serine-type peptidase activity [GO:0008236]
BF9343_2143	BF2230	BF9343_2143	ATP synthase subunit A	K02108	Energy production and conversion
BF9343_2145	BF2232	BF9343_2145	ATP synthase subunit B	K02109	Energy production and conversion	integral component of membrane [GO:0016021]
BF9343_2146	BF2233	BF9343_2146	ATP synthase F0F1 subunit delta	K02113	Energy production and conversion	integral component of membrane [GO:0016021]; transporter activity [GO:0005215]; oligopeptide transport [GO:0006857]
BF9343_2147	atpA	atpA	ATP synthase F0F1 subunit alpha	K02111	Energy production and conversion	cytoplasm [GO:0005737]; excinuclease repair complex [GO:0009380]; ATP binding [GO:0005524]; ATPase activity [GO:0016887]; DNA binding [GO:0003677]; excinuclease ABC activity [GO:0009381]; metal ion binding [GO:0046872]; nucleotide-excision repair [GO:0006289]
BF9343_2148	atpG	atpG	ATP synthase F0F1 subunit gamma	K02115	Energy production and conversion
BF9343_2149	BF2236	BF9343_2149	helicase		DNA replication, recombination, and repair
BF9343_2150	BF2237	BF9343_2150	thioredoxin		Posttranslational modification, protein turnover, chaperones
BF9343_2151	BF2238	BF9343_2151	cation efflux-related outer membrane protein	K15725	Cell envelope biogenesis, outer membrane / Intracellular trafficking and secretion	cytoplasm [GO:0005737]; ATP binding [GO:0005524]; DNA binding [GO:0003677]; excinuclease ABC activity [GO:0009381]; helicase activity [GO:0004386]; nucleotide-excision repair [GO:0006289]; SOS response [GO:0009432]
BF9343_2152	BF2239	BF9343_2152	cation efflux-related lipoprotein	K15727	Cell envelope biogenesis, outer membrane
BF9343_2153	BF2240	BF9343_2153	cation efflux-related membrane protein	K15726	Inorganic ion transport and metabolism	membrane [GO:0016020]; endopeptidase inhibitor activity [GO:0004866]; receptor activity [GO:0004872]; transport [GO:0006810]
BF9343_2154	BF2241	BF9343_2154	two component system response regulator		Signal transduction mechanisms / Transcription
BF9343_2155	BF2242	BF9343_2155	two component system sensor histidine kinase		Signal transduction mechanisms
BF9343_2157	BF2244	BF9343_2157	hydrolase lipoprotein		Amino acid transport and metabolism	intracellular [GO:0005622]; phosphorelay sensor kinase activity [GO:0000155]
BF9343_2158	BF2245	BF9343_2158	cobalamin synthesis related methyltransferase	K03394	Coenzyme metabolism	integral component of membrane [GO:0016021]; transport [GO:0006810]
BF9343_2159	BF2246	BF9343_2159	hypothetical protein	K02016	Inorganic ion transport and metabolism	integral component of membrane [GO:0016021]; plasma membrane [GO:0005886]; transport [GO:0006810]
BF9343_2162	BF2249	BF9343_2162	rhamnose biosynthesis-like protein	K00067	Cell envelope biogenesis, outer membrane	ATP binding [GO:0005524]; ATPase activity [GO:0016887]
BF9343_2165	BF2252	BF9343_2165	two component system response regulator		Signal transduction mechanisms / Transcription
BF9343_2166	BF2253	BF9343_2166	two component system sensor histidine kinase		Signal transduction mechanisms	transporter activity [GO:0005215]
BF9343_2168	BF2255	BF9343_2168	sensor histidine kinase		Signal transduction mechanisms	cell [GO:0005623]; cell redox homeostasis [GO:0045454]
BF9343_2169	fhs	fhs	formate--tetrahydrofolate ligase	K01938	Nucleotide transport and metabolism	ATP binding [GO:0005524]; carbamoyl-phosphate synthase (glutamine-hydrolyzing) activity [GO:0004088]; metal ion binding [GO:0046872]; 'de novo' UMP biosynthetic process [GO:0044205]; arginine biosynthetic process [GO:0006526]
BF9343_2170	BF2257	BF9343_2170	hypothetical protein		Amino acid transport and metabolism	ATP binding [GO:0005524]; carbamoyl-phosphate synthase (glutamine-hydrolyzing) activity [GO:0004088]; 'de novo' pyrimidine nucleobase biosynthetic process [GO:0006207]; 'de novo' UMP biosynthetic process [GO:0044205]; arginine biosynthetic process [GO:0006526]; glutamine metabolic process [GO:0006541]
BF9343_2171	glyA	glyA	serine hydroxymethyltransferase	K00600	Amino acid transport and metabolism	transferase activity [GO:0016740]
BF9343_2175	pyrB	pyrB	aspartate carbamoyltransferase	K00609	Nucleotide transport and metabolism	asparagine synthase (glutamine-hydrolyzing) activity [GO:0004066]; asparagine biosynthetic process [GO:0006529]
BF9343_2177	BF2264	BF9343_2177	hypothetical protein		Signal transduction mechanisms	glycerophosphodiester phosphodiesterase activity [GO:0008889]; lipid metabolic process [GO:0006629]
BF9343_2178	BF2265	BF9343_2178	hypothetical protein		RNA processing and modification
BF9343_2179	BF2266	BF9343_2179	hypothetical protein		Function unknown	cytoplasm [GO:0005737]; diaminopimelate epimerase activity [GO:0008837]; lysine biosynthetic process via diaminopimelate [GO:0009089]
BF9343_2180	BF2267	BF9343_2180	hypothetical protein		Cell motility and secretion / Intracellular trafficking and secretion / Posttranslational modification, protein turnover, chaperones	L,L-diaminopimelate aminotransferase activity [GO:0010285]; pyridoxal phosphate binding [GO:0030170]; lysine biosynthetic process via diaminopimelate, diaminopimelate-aminotransferase pathway [GO:0033362]
BF9343_2181	BF2268	BF9343_2181	peroxidase family protein	K07223	Inorganic ion transport and metabolism	integral component of membrane [GO:0016021]
BF9343_2183	BF2270	BF9343_2183	hypothetical protein		Inorganic ion transport and metabolism	polyphosphate kinase complex [GO:0009358]; ATP binding [GO:0005524]; polyphosphate kinase activity [GO:0008976]; polyphosphate biosynthetic process [GO:0006799]
BF9343_2184	BF2271	BF9343_2184	hypothetical protein		General function prediction only
BF9343_2185	BF2272	BF9343_2185	hypothetical protein		Translation, ribosomal structure and biogenesis	metal ion binding [GO:0046872]; oxidoreductase activity [GO:0016491]
BF9343_2186	BF2273	BF9343_2186	hypothetical protein	K15634	General function prediction only	tryptophan synthase activity [GO:0004834]
BF9343_2188	BF2275	BF9343_2188	hypothetical protein		DNA replication, recombination, and repair	anthranilate synthase activity [GO:0004049]; biosynthetic process [GO:0009058]
BF9343_2189	BF2276	BF9343_2189	penicillin-binding peptidoglycan biosynthesis-like protein	K05366	Cell envelope biogenesis, outer membrane	cytoplasm [GO:0005737]; rRNA (cytosine-N4-)-methyltransferase activity [GO:0071424]; rRNA base methylation [GO:0070475]
BF9343_2191	BF2278	BF9343_2191	peptidase		General function prediction only	metallopeptidase activity [GO:0008237]
BF9343_2192	BF2279	BF9343_2192	hypothetical protein		Function unknown	anthranilate phosphoribosyltransferase activity [GO:0004048]; magnesium ion binding [GO:0000287]; tryptophan biosynthetic process [GO:0000162]
BF9343_2193	prs	prs	ribose-phosphate pyrophosphokinase	K00948	Nucleotide transport and metabolism / Amino acid transport and metabolism	indole-3-glycerol-phosphate synthase activity [GO:0004425]; tryptophan biosynthetic process [GO:0000162]
BF9343_2194	BF2281	BF9343_2194	two component system sensor histidine kinase		Signal transduction mechanisms	membrane [GO:0016020]; receptor activity [GO:0004872]; transport [GO:0006810]
BF9343_2195	BF2282	BF9343_2195	two component system response regulator		Signal transduction mechanisms / Transcription	ATP binding [GO:0005524]; protein folding [GO:0006457]; response to stress [GO:0006950]
BF9343_2196	BF2283	BF9343_2196	transport-related membrane protein	K12942	Coenzyme metabolism	asparaginase activity [GO:0004067]; cellular amino acid metabolic process [GO:0006520]
BF9343_2203	BF2290	BF9343_2203	hypothetical protein		Defense mechanisms	integral component of membrane [GO:0016021]; transferase activity [GO:0016740]
BF9343_2206	BF2293	BF9343_2206	hypothetical protein		Posttranslational modification, protein turnover, chaperones	DNA binding [GO:0003677]; regulation of transcription, DNA-templated [GO:0006355]; transcription, DNA-templated [GO:0006351]
BF9343_2207	BF2294	BF9343_2207	hypothetical protein		Cell division and chromosome partitioning
BF9343_2214	BF2301	BF9343_2214	hypothetical protein		Function unknown	cytoplasm [GO:0005737]; 4 iron, 4 sulfur cluster binding [GO:0051539]; lipoate synthase activity [GO:0016992]; metal ion binding [GO:0046872]; protein lipoylation [GO:0009249]
BF9343_2218	BF2305	BF9343_2218	hypothetical protein		Signal transduction mechanisms	IMP cyclohydrolase activity [GO:0003937]; phosphoribosylaminoimidazolecarboxamide formyltransferase activity [GO:0004643]; purine nucleotide biosynthetic process [GO:0006164]
BF9343_2219	BF2306	BF9343_2219	hypothetical protein		Coenzyme metabolism	electron carrier activity [GO:0009055]; FMN binding [GO:0010181]; iron ion binding [GO:0005506]; oxidation-reduction process [GO:0055114]
BF9343_2222	BF2309	BF9343_2222	hypothetical protein		Intracellular trafficking and secretion	serine-type endopeptidase activity [GO:0004252]
BF9343_2229	BF2316	BF9343_2229	hypothetical protein		Cell division and chromosome partitioning
BF9343_2231	BF2318	BF9343_2231	hypothetical protein		Function unknown	integral component of membrane [GO:0016021]
BF9343_2232	BF2319	BF9343_2232	hypothetical protein		Function unknown	cell [GO:0005623]; protein disulfide oxidoreductase activity [GO:0015035]; cell redox homeostasis [GO:0045454]; glycerol ether metabolic process [GO:0006662]
BF9343_2234	BF2321	BF9343_2234	hypothetical protein		General function prediction only	integral component of membrane [GO:0016021]; DNA binding [GO:0003677]; regulation of transcription, DNA-templated [GO:0006355]; transcription, DNA-templated [GO:0006351]
BF9343_2238	BF2325	BF9343_2238	DNA primase		DNA replication, recombination, and repair	electron carrier activity [GO:0009055]; heme binding [GO:0020037]; metal ion binding [GO:0046872]; oxidoreductase activity [GO:0016491]
BF9343_2243	BF2329A	BF9343_2243	hypothetical protein		Amino acid transport and metabolism
BF9343_2249	BF2334	BF9343_2249	hypothetical protein	K02651	Function unknown	cell outer membrane [GO:0009279]; receptor activity [GO:0004872]; transport [GO:0006810]
BF9343_2250	BF2335	BF9343_2250	para-aminobenzoate synthase component I	K01665	Amino acid transport and metabolism / Coenzyme metabolism	cytoplasm [GO:0005737]; 3-dehydroquinate synthase activity [GO:0003856]; aromatic amino acid family biosynthetic process [GO:0009073]; chorismate biosynthetic process [GO:0009423]
BF9343_2253	BF2338	BF9343_2253	hydrolase	K00700	Carbohydrate transport and metabolism	integral component of membrane [GO:0016021]
BF9343_2254	BF2339	BF9343_2254	amylase		Carbohydrate transport and metabolism	3'-5' exonuclease activity [GO:0008408]; DNA binding [GO:0003677]; DNA-directed DNA polymerase activity [GO:0003887]; DNA replication [GO:0006260]
BF9343_2255	BF2340	BF9343_2255	oxidoreductase		General function prediction only	integral component of membrane [GO:0016021]; plasma membrane [GO:0005886]; transmembrane transport [GO:0055085]
BF9343_2258	BF2343	BF9343_2258	glutamine synthetase	K01915	Amino acid transport and metabolism	integral component of membrane [GO:0016021]; transmembrane transport [GO:0055085]
BF9343_2259	BF2344	BF9343_2259	DNA-binding protein		Signal transduction mechanisms	integral component of membrane [GO:0016021]; plasma membrane [GO:0005886]; cation transmembrane transporter activity [GO:0008324]; potassium ion transport [GO:0006813]
BF9343_2260	BF2345	BF9343_2260	oxidoreductase		General function prediction only	cytoplasm [GO:0005737]; flavin adenine dinucleotide binding [GO:0050660]; oxidoreductase activity [GO:0016491]; tRNA wobble uridine modification [GO:0002098]
BF9343_2265	BF2348	BF9343_2265	hypothetical protein		Transcription / Carbohydrate transport and metabolism	integral component of membrane [GO:0016021]; cation transmembrane transporter activity [GO:0008324]
BF9343_2267	sucD	sucD	succinyl-CoA synthetase subunit alpha	K01902	Energy production and conversion
BF9343_2268	sucC	sucC	succinyl-CoA synthetase subunit beta	K01903	Energy production and conversion
BF9343_2269	fabD	fabD	malonyl CoA-ACP transacylase	K00645	Lipid metabolism
BF9343_2273	BF2356	BF9343_2273	xylose isomerase	K01805	Carbohydrate transport and metabolism	cell outer membrane [GO:0009279]; receptor activity [GO:0004872]; transport [GO:0006810]
BF9343_2274	xylE	BF9343_2274	D-xylose transporter XylE	K08138	Carbohydrate transport and metabolism	integral component of membrane [GO:0016021]; biosynthetic process [GO:0009058]
BF9343_2276	BF2359	BF9343_2276	carbon-nitrogen hydrolase		General function prediction only	ATP binding [GO:0005524]; ribonucleoside-diphosphate reductase activity, thioredoxin disulfide as acceptor [GO:0004748]; DNA replication [GO:0006260]
BF9343_2277	BF2360	BF9343_2277	thioredoxin peroxidase	K03386	Posttranslational modification, protein turnover, chaperones	integral component of membrane [GO:0016021]; metal ion binding [GO:0046872]; ribonucleoside-diphosphate reductase activity, thioredoxin disulfide as acceptor [GO:0004748]; deoxyribonucleoside diphosphate metabolic process [GO:0009186]; DNA replication [GO:0006260]
BF9343_2278	rbp	rbp	RNA binding protein		General function prediction only	integral component of membrane [GO:0016021]
BF9343_2279	ccp	ccp	cytochrome-C peroxidase	K00428	Inorganic ion transport and metabolism	lyase activity [GO:0016829]
BF9343_2282	BF2365	BF9343_2282	hypothetical protein		Cell envelope biogenesis, outer membrane	kinase activity [GO:0016301]
BF9343_2283	BF2366	BF9343_2283	hypothetical protein		Function unknown
BF9343_2284	ileS	ileS	isoleucyl-tRNA synthetase	K01870	Translation, ribosomal structure and biogenesis
BF9343_2285	BF2368	BF9343_2285	regulatory protein		Signal transduction mechanisms	catalytic activity [GO:0003824]; iron-sulfur cluster binding [GO:0051536]
BF9343_2288	BF2371	BF9343_2288	hypothetical protein		Translation, ribosomal structure and biogenesis	metal ion binding [GO:0046872]; RNA ligase activity [GO:0008452]; RNA processing [GO:0006396]
BF9343_2289	BF2372	BF9343_2289	tRNA/rRNA methyltransferase	K03437	Translation, ribosomal structure and biogenesis	ribosome [GO:0005840]; structural constituent of ribosome [GO:0003735]; translation [GO:0006412]
BF9343_2291	BF2374	BF9343_2291	surface membrane protein		Cell envelope biogenesis, outer membrane	nucleic acid binding [GO:0003676]; nucleotide binding [GO:0000166]
BF9343_2292	BF2375	BF9343_2292	hypothetical protein		Cell envelope biogenesis, outer membrane	integral component of membrane [GO:0016021]; plasma membrane [GO:0005886]; transport [GO:0006810]
BF9343_2293	BF2376	BF9343_2293	hypothetical protein	K15977	Function unknown	ATP-binding cassette (ABC) transporter complex [GO:0043190]; ATP binding [GO:0005524]; putrescine-importing ATPase activity [GO:0015594]; spermidine-importing ATPase activity [GO:0015595]
BF9343_2294	BF2377	BF9343_2294	hypothetical protein		DNA replication, recombination, and repair	cell [GO:0005623]; antioxidant activity [GO:0016209]; oxidoreductase activity [GO:0016491]; cell redox homeostasis [GO:0045454]
BF9343_2296	BF2379	BF9343_2296	hypothetical protein	K08217	Carbohydrate transport and metabolism
BF9343_2297	BF2380	BF9343_2297	metallo-beta-lactamase		General function prediction only	catalytic activity [GO:0003824]; iron-sulfur cluster binding [GO:0051536]
BF9343_2299	uxaC	uxaC	glucuronate isomerase	K01812	Carbohydrate transport and metabolism	glycogen phosphorylase activity [GO:0008184]; pyridoxal phosphate binding [GO:0030170]; carbohydrate metabolic process [GO:0005975]
BF9343_2300	BF2383	BF9343_2300	hypothetical protein		Translation, ribosomal structure and biogenesis	glycogen (starch) synthase activity [GO:0004373]; glycogen biosynthetic process [GO:0005978]
BF9343_2301	BF2384	BF9343_2301	hypothetical protein		Translation, ribosomal structure and biogenesis	integral component of membrane [GO:0016021]; proton-transporting two-sector ATPase complex, proton-transporting domain [GO:0033177]; hydrogen ion transmembrane transporter activity [GO:0015078]; ATP hydrolysis coupled proton transport [GO:0015991]
BF9343_2303	rkpK	rkpK	UDP-glucose 6-dehydrogenase	K00012	Cell envelope biogenesis, outer membrane	integral component of membrane [GO:0016021]; proton-transporting V-type ATPase, V0 domain [GO:0033179]; hydrogen ion transmembrane transporter activity [GO:0015078]; ATP hydrolysis coupled proton transport [GO:0015991]
BF9343_2305	rhlE	rhlE	ATP-dependent RNA helicase		DNA replication, recombination, and repair / Transcription / Translation, ribosomal structure and biogenesis	ATPase activity, coupled to transmembrane movement of substances [GO:0042626]
BF9343_2306	BF2389	BF9343_2306	phosphoserine phosphatase	K01079	Amino acid transport and metabolism	ATP binding [GO:0005524]; ATP metabolic process [GO:0046034]; proton transport [GO:0015992]
BF9343_2307	BF2390	BF9343_2307	hypothetical protein		Posttranslational modification, protein turnover, chaperones	proton-transporting two-sector ATPase complex, catalytic domain [GO:0033178]; ATP binding [GO:0005524]; proton-transporting ATP synthase activity, rotational mechanism [GO:0046933]; ATP hydrolysis coupled proton transport [GO:0015991]; plasma membrane ATP synthesis coupled proton transport [GO:0042777]
BF9343_2308	BF2391	BF9343_2308	hypothetical protein	K11720	General function prediction only
BF9343_2309	tgt	tgt	queuine tRNA-ribosyltransferase	K00773	Translation, ribosomal structure and biogenesis	proton-transporting two-sector ATPase complex, catalytic domain [GO:0033178]; proton-transporting ATPase activity, rotational mechanism [GO:0046961]; ATP hydrolysis coupled proton transport [GO:0015991]
BF9343_2310	lon	lon	ATP-dependent protease	K01338	Posttranslational modification, protein turnover, chaperones	hydrolase activity, hydrolyzing O-glycosyl compounds [GO:0004553]; carbohydrate metabolic process [GO:0005975]
BF9343_2368	BF2449	BF9343_2368	two component system histidine kinase		Signal transduction mechanisms
BF9343_2374	BF2455	BF9343_2374	ABC transporter membrane protein		Cell envelope biogenesis, outer membrane	intracellular [GO:0005622]; DNA binding [GO:0003677]; phosphorelay signal transduction system [GO:0000160]; regulation of transcription, DNA-templated [GO:0006355]; transcription, DNA-templated [GO:0006351]
BF9343_2377	BF2458	BF9343_2377	hypothetical protein		Function unknown	integral component of membrane [GO:0016021]; intracellular [GO:0005622]; phosphorelay sensor kinase activity [GO:0000155]
BF9343_2380	BF2461	BF9343_2380	8-amino-7-oxononanoate synthase	K00652	Coenzyme metabolism
BF9343_2381	BF2462	BF9343_2381	hypothetical protein		Lipid metabolism / General function prediction only
BF9343_2382	aspS	aspS	aspartyl-tRNA synthetase	K01876	Translation, ribosomal structure and biogenesis
BF9343_2384	BF2465	BF9343_2384	hydrolase	K12251	General function prediction only	glutaminase activity [GO:0004359]; glutamine metabolic process [GO:0006541]
BF9343_2385	BF2466	BF9343_2385	deiminase		Amino acid transport and metabolism	DNA binding [GO:0003677]; sigma factor activity [GO:0016987]; transcription factor activity, sequence-specific DNA binding [GO:0003700]; DNA-templated transcription, initiation [GO:0006352]; sporulation resulting in formation of a cellular spore [GO:0030435]
BF9343_2392	BF2473	BF9343_2392	hypothetical protein		Function unknown	serine-type endopeptidase activity [GO:0004252]
BF9343_2393	BF2474	BF9343_2393	hypothetical protein	K07164	General function prediction only
BF9343_2394	BF2475	BF9343_2394	outer membrane protein		Cell envelope biogenesis, outer membrane / Intracellular trafficking and secretion
BF9343_2395	BF2476	BF9343_2395	transport-like protein		Cell envelope biogenesis, outer membrane	integral component of membrane [GO:0016021]; plasma membrane [GO:0005886]
BF9343_2396	BF2477	BF9343_2396	drug resistance transport-related membrane protein		Defense mechanisms	oxidoreductase activity [GO:0016491]
BF9343_2398	BF2479	BF9343_2398	AMP nucleosidase	K01241	Nucleotide transport and metabolism
BF9343_2401	pyrK	pyrK	dihydroorotate dehydrogenase electron transfer subunit	K02823	Coenzyme metabolism / Energy production and conversion	oxidoreductase activity [GO:0016491]; riboflavin synthase activity [GO:0004746]; riboflavin biosynthetic process [GO:0009231]
BF9343_2403	trmD	trmD	tRNA (guanine-N(1)-)-methyltransferase	K00554	Translation, ribosomal structure and biogenesis	transport [GO:0006810]
BF9343_2404	ligA	ligA	DNA ligase	K01972	DNA replication, recombination, and repair	cytoplasm [GO:0005737]; ATP binding [GO:0005524]; glutamine-tRNA ligase activity [GO:0004819]; glutaminyl-tRNA aminoacylation [GO:0006425]
BF9343_2405	dapA2	dapA2	dihydrodipicolinate synthase	K01714	Amino acid transport and metabolism / Cell envelope biogenesis, outer membrane
BF9343_2406	BF2487	BF9343_2406	chloramphenicol acetyltransferase	K19271	Defense mechanisms	integral component of membrane [GO:0016021]
BF9343_2408	BF2489	BF9343_2408	hypothetical protein		Function unknown	electron carrier activity [GO:0009055]; FMN binding [GO:0010181]; metal ion binding [GO:0046872]; oxidoreductase activity [GO:0016491]
BF9343_2409	BF2490	BF9343_2409	hypothetical protein	K07001	General function prediction only	cell [GO:0005623]; thioredoxin peroxidase activity [GO:0008379]; cell redox homeostasis [GO:0045454]
BF9343_2410	htpG	htpG	heat shock protein 90	K04079	Posttranslational modification, protein turnover, chaperones	integral component of membrane [GO:0016021]
BF9343_2411	clpB	clpB	negative regulator of genetic competence	K03696	Posttranslational modification, protein turnover, chaperones	integral component of membrane [GO:0016021]; DNA binding [GO:0003677]; DNA integration [GO:0015074]; DNA recombination [GO:0006310]
BF9343_2412	gyrA	gyrA	DNA gyrase subunit A	K02469	DNA replication, recombination, and repair
BF9343_2413	BF2494	BF9343_2413	hypothetical protein		General function prediction only	glucosamine-6-phosphate deaminase activity [GO:0004342]; hydrolase activity [GO:0016787]; carbohydrate metabolic process [GO:0005975]; N-acetylglucosamine metabolic process [GO:0006044]; N-acetylneuraminate catabolic process [GO:0019262]
BF9343_2414	BF2495	BF9343_2414	hypothetical protein		Signal transduction mechanisms	transferase activity [GO:0016740]
BF9343_2416	batE	batE	aerotolerance-like protein		General function prediction only
BF9343_2417	batD	batD	aerotolerance-like protein		Function unknown	nucleotidyltransferase activity [GO:0016779]; biosynthetic process [GO:0009058]
BF9343_2418	batC	batC	aerotolerance-like protein		General function prediction only	integral component of membrane [GO:0016021]; lyase activity [GO:0016829]; sodium ion transport [GO:0006814]
BF9343_2419	batB	batB	aerotolerance-related membrane protein	K07114	Coenzyme metabolism	dGTPase activity [GO:0008832]; magnesium ion binding [GO:0000287]; GTP metabolic process [GO:0046039]
BF9343_2420	batA	batA	aerotolerance-related membrane protein	K07114	Coenzyme metabolism	catalytic activity [GO:0003824]
BF9343_2421	BF2502	BF9343_2421	membrane protein		Energy production and conversion	integral component of membrane [GO:0016021]; oxaloacetate decarboxylase activity [GO:0008948]; sodium ion transmembrane transporter activity [GO:0015081]; sodium ion export [GO:0071436]
BF9343_2422	BF2503	BF9343_2422	hypothetical protein		General function prediction only
BF9343_2423	BF2504	BF9343_2423	magnesium chelatase	K03924	General function prediction only
BF9343_2424	BF2505	BF9343_2424	hypothetical protein		DNA replication, recombination, and repair
BF9343_2426	BF2507	BF9343_2426	oxidoreductase	K14441	Translation, ribosomal structure and biogenesis
BF9343_2428	rpmG	rpmG	50S ribosomal protein L33	K02913	Translation, ribosomal structure and biogenesis	cytoplasm [GO:0005737]; dihydroorotate dehydrogenase activity [GO:0004152]; UMP biosynthetic process [GO:0006222]
BF9343_2430	BF2511	BF9343_2430	competence-damage inducible	K03742	General function prediction only	membrane [GO:0016020]; receptor activity [GO:0004872]; transport [GO:0006810]
BF9343_2431	BF2512	BF9343_2431	DNA-binding/iron metalloprotein/AP endonuclease	K01409	Posttranslational modification, protein turnover, chaperones	integral component of membrane [GO:0016021]; ATP binding [GO:0005524]; protein histidine kinase activity [GO:0004673]
BF9343_2432	BF2513	BF9343_2432	hypothetical protein		Function unknown	integral component of membrane [GO:0016021]
BF9343_2434	proS	proS	prolyl-tRNA synthetase	K01881	Translation, ribosomal structure and biogenesis	integral component of membrane [GO:0016021]
BF9343_2436	BF2517	BF9343_2436	tricorn protease	K08676	Function unknown	ATP binding [GO:0005524]
BF9343_2437	cobP	cobP	bifunctional cobalamin biosynthesis protein	K02231	Coenzyme metabolism
BF9343_2441	BF2522	BF9343_2441	cobalamin biosynthesis protein	K02227	Coenzyme metabolism	RNA binding [GO:0003723]; RNA methyltransferase activity [GO:0008173]; RNA processing [GO:0006396]
BF9343_2443	cbiP	cbiP	cobyric acid synthase	K02232	Coenzyme metabolism	cell outer membrane [GO:0009279]; receptor activity [GO:0004872]; transport [GO:0006810]
BF9343_2447	BF2528	BF9343_2447	outer membrane protein		Cell envelope biogenesis, outer membrane / Intracellular trafficking and secretion	ATP binding [GO:0005524]; DNA recombination [GO:0006310]; DNA repair [GO:0006281]
BF9343_2448	BF2529	BF9343_2448	hypothetical protein	K01993	Defense mechanisms	FMN binding [GO:0010181]; phosphopantothenate--cysteine ligase activity [GO:0004632]; phosphopantothenoylcysteine decarboxylase activity [GO:0004633]; coenzyme A biosynthetic process [GO:0015937]; pantothenate catabolic process [GO:0015941]
BF9343_2449	BF2530	BF9343_2449	hypothetical protein	K01992	Defense mechanisms	nucleic acid binding [GO:0003676]
BF9343_2450	BF2531	BF9343_2450	hypothetical protein	K01992	Defense mechanisms	DNA binding [GO:0003677]; regulation of transcription, DNA-templated [GO:0006355]; transcription, DNA-templated [GO:0006351]
BF9343_2453	cobB	cobB	cobyrinic acid A,C-diamide synthase	K02224	Coenzyme metabolism	cytoplasm [GO:0005737]; DNA polymerase III complex [GO:0009360]; 3'-5' exonuclease activity [GO:0008408]; DNA binding [GO:0003677]; DNA-directed DNA polymerase activity [GO:0003887]; DNA replication [GO:0006260]
BF9343_2458	BF2539	BF9343_2458	iron transport-like protein	K16089	Inorganic ion transport and metabolism
BF9343_2459	BF2540	BF9343_2459	cobalt chelatase	K02190	Coenzyme metabolism	hydrolase activity [GO:0016787]
BF9343_2460	BF2541	BF9343_2460	transport-like protein		Inorganic ion transport and metabolism	catalytic activity [GO:0003824]; coenzyme binding [GO:0050662]
BF9343_2466	cobJ	cobJ	precorrin-3B C(17)-methyltransferase		Coenzyme metabolism	glycine C-acetyltransferase activity [GO:0008890]; ligase activity [GO:0016874]; pyridoxal phosphate binding [GO:0030170]; biosynthetic process [GO:0009058]; L-threonine catabolic process to glycine [GO:0019518]
BF9343_2468	BF2549	BF9343_2468	bifunctional CbiF/CbiG cobalamin biosynthesis protein		Coenzyme metabolism
BF9343_2470	BF2551	BF9343_2470	hypothetical protein		Inorganic ion transport and metabolism
BF9343_2471	BF2552	BF9343_2471	hexokinase	K00844	Carbohydrate transport and metabolism
BF9343_2474	BF2555	BF9343_2474	helicase	K03657	DNA replication, recombination, and repair
BF9343_2475	sodB	sodB	superoxide dismutase	K04564	Inorganic ion transport and metabolism
BF9343_2478	thiG	thiG	thiazole synthase	K03149	Nucleotide transport and metabolism
BF9343_2479	thiC	thiC	thiamine biosynthesis protein ThiC	K03147	Coenzyme metabolism	DNA binding [GO:0003677]; DNA integration [GO:0015074]; DNA recombination [GO:0006310]
BF9343_2483	BF2564	BF9343_2483	thiamine phosphate pyrophosphorylase	K00788	Coenzyme metabolism
BF9343_2485	BF2566	BF9343_2485	hypothetical protein		Amino acid transport and metabolism
BF9343_2486	ppdK	ppdK	pyruvate phosphate dikinase	K01006	Carbohydrate transport and metabolism
BF9343_2487	BF2568	BF9343_2487	RNA methyltransferase	K03215	Translation, ribosomal structure and biogenesis	cytoplasm [GO:0005737]; ferric iron binding [GO:0008199]; cellular iron ion homeostasis [GO:0006879]; iron ion transport [GO:0006826]
BF9343_2488	BF2569	BF9343_2488	RNA pseudouridylate synthase	K06180	Translation, ribosomal structure and biogenesis	integral component of membrane [GO:0016021]
BF9343_2489	BF2570	BF9343_2489	hypothetical protein		General function prediction only	diaminopimelate decarboxylase activity [GO:0008836]; pyridoxal phosphate binding [GO:0030170]; lysine biosynthetic process via diaminopimelate [GO:0009089]
BF9343_2495	BF2576	BF9343_2495	aminopeptidase	K01265	Translation, ribosomal structure and biogenesis	aspartate kinase activity [GO:0004072]; lysine biosynthetic process via diaminopimelate [GO:0009089]
BF9343_2496	BF2577	BF9343_2496	DNA recombination-like protein	K09760	General function prediction only	ATP binding [GO:0005524]; ATPase activity [GO:0016887]; cell division [GO:0051301]
BF9343_2497	BF2578	BF9343_2497	hypothetical protein		Function unknown	cytoplasm [GO:0005737]; ATP binding [GO:0005524]; phosphoribosyl-AMP cyclohydrolase activity [GO:0004635]; phosphoribosyl-ATP diphosphatase activity [GO:0004636]; histidine biosynthetic process [GO:0000105]
BF9343_2498	BF2579	BF9343_2498	Na+/H+ antiporter	K03313	Inorganic ion transport and metabolism	cytoplasm [GO:0005737]; 1-(5-phosphoribosyl)-5-[(5-phosphoribosylamino)methylideneamino]imidazole-4-carboxamide isomerase activity [GO:0003949]; histidine biosynthetic process [GO:0000105]
BF9343_2499	BF2580	BF9343_2499	transport-related membrane protein		Inorganic ion transport and metabolism	cytoplasm [GO:0005737]; imidazoleglycerol-phosphate synthase activity [GO:0000107]; glutamine metabolic process [GO:0006541]; histidine biosynthetic process [GO:0000105]
BF9343_2500	BF2581	BF9343_2500	GTP-binding protein LepA	K03596	Cell envelope biogenesis, outer membrane	serine-type peptidase activity [GO:0008236]
BF9343_2504	exoA	exoA	exodeoxyribonuclease	K01142	DNA replication, recombination, and repair	cytoplasm [GO:0005737]; 23S rRNA (adenine(1618)-N(6))-methyltransferase activity [GO:0052907]
BF9343_2505	BF2586	BF9343_2505	manganese transport-related membrane protein		Inorganic ion transport and metabolism
BF9343_2508	BF2589	BF9343_2508	hypothetical protein		Function unknown
BF9343_2509	pheT	BF9343_2509	phenylalanyl-tRNA synthetase subunit beta	K01890	Translation, ribosomal structure and biogenesis	integral component of membrane [GO:0016021]
BF9343_2510	BF2591	BF9343_2510	LPS biosynthesis related glycosyltransferase		Cell envelope biogenesis, outer membrane
BF9343_2521	BF2602	BF9343_2521	LPS biosynthesis DNTP-hexose dehydratase-epimerase	K01709	Cell envelope biogenesis, outer membrane / Carbohydrate transport and metabolism	integral component of membrane [GO:0016021]; potassium ion symporter activity [GO:0022820]
BF9343_2523	BF2604	BF9343_2523	LPS biosynthesis DNTP-hexose dehydratase-epimerase	K12452	Cell envelope biogenesis, outer membrane	oxidoreductase activity [GO:0016491]
BF9343_2525	upeY	upeY	transcriptional regulatory protein		Transcription	nucleic acid binding [GO:0003676]; zinc ion binding [GO:0008270]
BF9343_2526	fkp	BF9343_2526	bifunctional fucokinase/L-fucose-1-P-guanylyltransferase		General function prediction only	DNA binding [GO:0003677]
BF9343_2528	BF2609	BF9343_2528	DNA helicase	K02314	DNA replication, recombination, and repair
BF9343_2529	BF2610	BF9343_2529	4-diphosphocytidyl-2-C-methyl-D-erythritol kinase	K00919	Lipid metabolism	catalytic activity [GO:0003824]; coenzyme binding [GO:0050662]; transporter activity [GO:0005215]
BF9343_2531	BF2612	BF9343_2531	hypothetical protein		Secondary metabolites biosynthesis, transport, and catabolism
BF9343_2532	galE	galE	UDP-glucose 4-epimerase	K01784	Cell envelope biogenesis, outer membrane	6-phosphofructokinase activity [GO:0003872]; ATP binding [GO:0005524]; diphosphate-fructose-6-phosphate 1-phosphotransferase activity [GO:0047334]; fructose 6-phosphate metabolic process [GO:0006002]
BF9343_2537	rnfC	rnfC	electron transport complex protein	K03615	Energy production and conversion
BF9343_2541	BF2622	BF9343_2541	hypothetical protein		Nucleotide transport and metabolism
BF9343_2543	pyrG	pyrG	CTP synthetase	K01937	Nucleotide transport and metabolism	integral component of membrane [GO:0016021]; plasma membrane [GO:0005886]; lipid binding [GO:0008289]; transporter activity [GO:0005215]
BF9343_2544	BF2625	BF9343_2544	inner membrane protein translocase component YidC	K03217	Intracellular trafficking and secretion	integral component of membrane [GO:0016021]; transporter activity [GO:0005215]
BF9343_2546	BF2627	BF9343_2546	aminopeptidase		Amino acid transport and metabolism	integral component of membrane [GO:0016021]; transmembrane transport [GO:0055085]
BF9343_2547	BF2628	BF9343_2547	hypothetical protein		General function prediction only	lipid metabolic process [GO:0006629]
BF9343_2548	BF2629	BF9343_2548	hypothetical protein		Transcription / Signal transduction mechanisms	hydrolase activity [GO:0016787]
BF9343_2551	BF2632	BF9343_2551	transport-related membrane protein	K03305	Amino acid transport and metabolism	cytoplasm [GO:0005737]; ribosomal small subunit biogenesis [GO:0042274]
BF9343_2553	uvrA1	uvrA1	UvrABC SOS-repair system protein excinuclease A	K03701	DNA replication, recombination, and repair	integral component of membrane [GO:0016021]; transferase activity, transferring acyl groups [GO:0016746]
BF9343_2554	BF2635	BF9343_2554	hypothetical protein		General function prediction only	double-stranded RNA binding [GO:0003725]
BF9343_2555	BF2636	BF9343_2555	hypothetical protein		Carbohydrate transport and metabolism	glucosamine-6-phosphate deaminase activity [GO:0004342]; hydrolase activity [GO:0016787]; carbohydrate metabolic process [GO:0005975]; N-acetylglucosamine metabolic process [GO:0006044]
BF9343_2558	BF2639	BF9343_2558	hypothetical protein	K05807	General function prediction only	protein tyrosine phosphatase activity [GO:0004725]
BF9343_2561	uvrB	uvrB	excinuclease ABC subunit B	K03702	DNA replication, recombination, and repair	N-acetylmuramoyl-L-alanine amidase activity [GO:0008745]; peptidoglycan catabolic process [GO:0009253]
BF9343_2565	BF2646	BF9343_2565	heat-shock-like protein	K13993	Posttranslational modification, protein turnover, chaperones
BF9343_2566	BF2647	BF9343_2566	two-component system sensor kinase/response regulator fusion protein		Signal transduction mechanisms
BF9343_2567	BF2648	BF9343_2567	ABC transporter membrane protein	K01992	Defense mechanisms
BF9343_2568	BF2649	BF9343_2568	ABC transporter membrane protein	K01992	Defense mechanisms	integral component of membrane [GO:0016021]
BF9343_2569	BF2650	BF9343_2569	BAC transporter ATP-binding protein	K01990	Defense mechanisms	4 iron, 4 sulfur cluster binding [GO:0051539]; catalytic activity [GO:0003824]; iron ion binding [GO:0005506]
BF9343_2570	BF2651	BF9343_2570	ABC transporter lipoprotein	K01993	Defense mechanisms	cytoplasm [GO:0005737]; ATP binding [GO:0005524]; damaged DNA binding [GO:0003684]; helicase activity [GO:0004386]; regulation of transcription, DNA-templated [GO:0006355]; transcription-coupled nucleotide-excision repair, DNA damage recognition [GO:0000716]
BF9343_2571	BF2652	BF9343_2571	hypothetical protein		Cell envelope biogenesis, outer membrane / Intracellular trafficking and secretion	transferase activity [GO:0016740]
BF9343_2574	BF2656	BF9343_2574	thioredoxin		Posttranslational modification, protein turnover, chaperones	dihydroorotase activity [GO:0004151]; metal ion binding [GO:0046872]
BF9343_2575	carB1	carB1	carbamoyl-phosphate synthase large subunit	K01955	Amino acid transport and metabolism / Nucleotide transport and metabolism	intracellular [GO:0005622]; methionine synthase activity [GO:0008705]
BF9343_2576	carA	carA	carbamoyl phosphate synthase small subunit	K01956	Amino acid transport and metabolism / Nucleotide transport and metabolism	integral component of membrane [GO:0016021]
BF9343_2577	BF2659	BF9343_2577	phosphoribosylpyrophosphate amidotransferase	K00764	Nucleotide transport and metabolism
BF9343_2579	asnB	asnB	asparagine synthetase B	K01953	Amino acid transport and metabolism	DNA binding [GO:0003677]; sigma factor activity [GO:0016987]; transcription factor activity, sequence-specific DNA binding [GO:0003700]; DNA-templated transcription, initiation [GO:0006352]
BF9343_2580	BF2662	BF9343_2580	hypothetical protein	K01126	Energy production and conversion	integral component of membrane [GO:0016021]; hydrolase activity [GO:0016787]
BF9343_2581	BF2663	BF9343_2581	hypothetical protein		General function prediction only	integral component of membrane [GO:0016021]; ATP binding [GO:0005524]; ATPase activity, coupled to transmembrane movement of substances [GO:0042626]
BF9343_2583	dapF	dapF	diaminopimelate epimerase	K01778	Amino acid transport and metabolism	integral component of membrane [GO:0016021]
BF9343_2584	BF2666	BF9343_2584	L,L-diaminopimelate aminotransferase	K10206	Amino acid transport and metabolism	integral component of membrane [GO:0016021]; ATP binding [GO:0005524]; ATPase activity, coupled to transmembrane movement of substances [GO:0042626]
BF9343_2585	BF2667	BF9343_2585	hypothetical protein		Function unknown
BF9343_2586	BF2668	BF9343_2586	polyphosphate kinase	K00937	Inorganic ion transport and metabolism	oxidoreductase activity, acting on the CH-NH group of donors [GO:0016645]
BF9343_2587	BF2669	BF9343_2587	phosphatase	K01524	Nucleotide transport and metabolism / Inorganic ion transport and metabolism	exonuclease activity [GO:0004527]; DNA repair [GO:0006281]
BF9343_2588	BF2670	BF9343_2588	alcohol dehydrogenase	K08325	Energy production and conversion	3'-5' exonuclease activity [GO:0008408]; endonuclease activity [GO:0004519]; DNA metabolic process [GO:0006259]
BF9343_2589	trpB	trpB	tryptophan synthase subunit beta	K01696	Amino acid transport and metabolism	integral component of membrane [GO:0016021]; 1-acylglycerol-3-phosphate O-acyltransferase activity [GO:0003841]; phospholipid biosynthetic process [GO:0008654]
BF9343_2590	trpE	trpE	anthranilate synthase component I	K01657	Amino acid transport and metabolism / Coenzyme metabolism	integral component of membrane [GO:0016021]; transporter activity [GO:0005215]
BF9343_2592	trpD	trpD	anthranilate phosphoribosyltransferase	K00766	Amino acid transport and metabolism	membrane [GO:0016020]; drug transmembrane transport [GO:0006855]
BF9343_2593	trpC	trpC	indole-3-glycerol phosphate synthase	K01609	Amino acid transport and metabolism	integral component of membrane [GO:0016021]
BF9343_2596	ansA	ansA	L-asparaginase I	K01424	Amino acid transport and metabolism / Translation, ribosomal structure and biogenesis
BF9343_2599	BF2683	BF9343_2599	sugar transferase-related membrane protein		Cell envelope biogenesis, outer membrane
BF9343_2602	BF2686	BF9343_2602	DNA-binding response regulator		Signal transduction mechanisms / Transcription	catalytic activity [GO:0003824]
BF9343_2603	BF2687	BF9343_2603	hypothetical protein	K07322	Cell division and chromosome partitioning
BF9343_2604	BF2688	BF9343_2604	5-aminoimidazole-4-carboxamide ribonucleotide transformylase	K01492	Nucleotide transport and metabolism
BF9343_2605	fldA	fldA	flavodoxin FldA	K03839	Energy production and conversion
BF9343_2606	BF2690	BF9343_2606	hypothetical protein		Intracellular trafficking and secretion
BF9343_2608	BF2693	BF9343_2608	hypothetical protein	K16936K16937	Function unknown	4 iron, 4 sulfur cluster binding [GO:0051539]; metal ion binding [GO:0046872]; oxidoreductase activity [GO:0016491]
BF9343_2609	BF2694	BF9343_2609	thioredoxin		Posttranslational modification, protein turnover, chaperones	cytoplasm [GO:0005737]; translational termination [GO:0006415]
BF9343_2610	BF2695	BF9343_2610	methylamine utilization protein		Inorganic ion transport and metabolism	dipeptidyl-peptidase activity [GO:0008239]; serine-type aminopeptidase activity [GO:0070009]
BF9343_2611	BF2696	BF9343_2611	hypothetical protein		Amino acid transport and metabolism	integral component of membrane [GO:0016021]
BF9343_2612	BF2697	BF9343_2612	TonB-dependent receptor protein	K16089	Inorganic ion transport and metabolism	dipeptidyl-peptidase activity [GO:0008239]; serine-type aminopeptidase activity [GO:0070009]
BF9343_2613	BF2698	BF9343_2613	hypothetical protein		DNA replication, recombination, and repair	cell [GO:0005623]; protein disulfide oxidoreductase activity [GO:0015035]; cell redox homeostasis [GO:0045454]; glycerol ether metabolic process [GO:0006662]
BF9343_2615	BF2700	BF9343_2615	hypothetical protein	K03446	Carbohydrate transport and metabolism	cell [GO:0005623]; protein disulfide oxidoreductase activity [GO:0015035]; cell redox homeostasis [GO:0045454]; glycerol ether metabolic process [GO:0006662]
BF9343_2616	BF2701	BF9343_2616	hypothetical protein		Defense mechanisms	nucleotide binding [GO:0000166]; oxidoreductase activity [GO:0016491]
BF9343_2617	BF2702	BF9343_2617	hypothetical protein	K07085	General function prediction only	iron ion binding [GO:0005506]; oxidoreductase activity [GO:0016491]
BF9343_2618	BF2703	BF9343_2618	metal transport-related membrane protein	K16264	Inorganic ion transport and metabolism	DNA binding [GO:0003677]; transcription factor activity, sequence-specific DNA binding [GO:0003700]
BF9343_2619	BF2704	BF9343_2619	hypothetical protein		Function unknown	metal ion binding [GO:0046872]; metalloendopeptidase activity [GO:0004222]
BF9343_2621	BF2706	BF9343_2621	hypothetical protein		General function prediction only	ATP binding [GO:0005524]; hydrolase activity, acting on carbon-nitrogen (but not peptide) bonds [GO:0016810]; NAD+ synthase (glutamine-hydrolyzing) activity [GO:0003952]; NAD biosynthetic process [GO:0009435]
BF9343_2622	BF2707	BF9343_2622	hypothetical protein		General function prediction only	membrane [GO:0016020]; receptor activity [GO:0004872]; transport [GO:0006810]
BF9343_2623	BF2708	BF9343_2623	TonB-dependent receptor protein	K16089	Inorganic ion transport and metabolism	cytoplasm [GO:0005737]; histidinol-phosphatase activity [GO:0004401]; imidazoleglycerol-phosphate dehydratase activity [GO:0004424]; histidine biosynthetic process [GO:0000105]
BF9343_2624	BF2709	BF9343_2624	cobalamin biosynthesis-like protein	K02230	Coenzyme metabolism	histidinol-phosphate transaminase activity [GO:0004400]; L-phenylalanine:2-oxoglutarate aminotransferase activity [GO:0080130]; pyridoxal phosphate binding [GO:0030170]; histidine biosynthetic process [GO:0000105]
BF9343_2628	BF2713	BF9343_2628	ribonucleotide-diphosphate reductase subunit alpha	K00525	Nucleotide transport and metabolism	histidinol dehydrogenase activity [GO:0004399]; NAD binding [GO:0051287]; zinc ion binding [GO:0008270]; histidine biosynthetic process [GO:0000105]
BF9343_2629	nrdF	BF9343_2629	ribonucleotide-diphosphate reductase subunit beta	K00526	Nucleotide transport and metabolism	cytoplasm [GO:0005737]; ATP binding [GO:0005524]; ATP phosphoribosyltransferase activity [GO:0003879]; magnesium ion binding [GO:0000287]; histidine biosynthetic process [GO:0000105]
BF9343_2631	BF2716	BF9343_2631	hypothetical protein		Function unknown
BF9343_2633	BF2718	BF9343_2633	keto-hydroxyglutarate-aldolase/keto-deoxy-phosphogluconate aldolase	K01625	Carbohydrate transport and metabolism
BF9343_2634	BF2719	BF9343_2634	kinase	K00874	Carbohydrate transport and metabolism	integral component of membrane [GO:0016021]; protein-disulfide reductase activity [GO:0047134]; cytochrome complex assembly [GO:0017004]
BF9343_2639	BF2724	BF9343_2639	hypothetical protein		General function prediction only	ATP binding [GO:0005524]; DNA helicase activity [GO:0003678]; DNA repair [GO:0006281]; telomere maintenance [GO:0000723]
BF9343_2640	BF2725	BF9343_2640	hypothetical protein		Transcription	cytoplasm [GO:0005737]; ATP binding [GO:0005524]; phosphotransferase activity, alcohol group as acceptor [GO:0016773]; uridine kinase activity [GO:0004849]; CTP salvage [GO:0044211]; UMP salvage [GO:0044206]
BF9343_2642	BF2727	BF9343_2642	hypothetical protein	K14415	Function unknown
BF9343_2646	rpsP	rpsP	30S ribosomal protein S16	K02959	Translation, ribosomal structure and biogenesis	integral component of membrane [GO:0016021]; plasma membrane [GO:0005886]; transporter activity [GO:0005215]; transmembrane transport [GO:0055085]
BF9343_2649	BF2734	BF9343_2649	RNA-binding protein		General function prediction only	integral component of membrane [GO:0016021]
BF9343_2651	BF2736	BF9343_2651	ABC transporter membrane protein	K11070	Amino acid transport and metabolism	cobalamin binding [GO:0031419]; methionine synthase activity [GO:0008705]; S-adenosylmethionine-homocysteine S-methyltransferase activity [GO:0008898]; zinc ion binding [GO:0008270]; pteridine-containing compound metabolic process [GO:0042558]
BF9343_2653	BF2738	BF9343_2653	ABC transporter ATP-binding protein	K11072	Amino acid transport and metabolism	cytoplasm [GO:0005737]; RNA binding [GO:0003723]; trans-translation [GO:0070929]
BF9343_2654	BF2739	BF9343_2654	lipoprotein/thioderoxin		Posttranslational modification, protein turnover, chaperones
BF9343_2655	BF2740	BF9343_2655	hypothetical protein		Inorganic ion transport and metabolism
BF9343_2656	BF2741	BF9343_2656	glycogen phosphorylase	K00688	Carbohydrate transport and metabolism
BF9343_2657	BF2742	BF9343_2657	glycogen biosynthesis-like protein		Cell envelope biogenesis, outer membrane	integral component of membrane [GO:0016021]
BF9343_2658	BF2743	BF9343_2658	V(vacuolar)-type Na+-ATP synthase subunit K	K02124	Energy production and conversion	iron ion binding [GO:0005506]; iron-sulfur cluster binding [GO:0051536]; iron-sulfur cluster assembly [GO:0016226]
BF9343_2659	BF2744	BF9343_2659	V(vacuolar)-type Na+ ATP synthase subunit I	K02123	Energy production and conversion
BF9343_2660	BF2745	BF9343_2660	V-type ATP synthase subunit D	K02120	Energy production and conversion	alpha-amylase activity [GO:0004556]; calcium ion binding [GO:0005509]; carbohydrate metabolic process [GO:0005975]
BF9343_2661	BF2746	BF9343_2661	V-type ATP synthase subunit B	K02118	Energy production and conversion
BF9343_2662	BF2747	BF9343_2662	V-type ATP synthase subunit A	K02117	Energy production and conversion	ATP binding [GO:0005524]; DNA binding [GO:0003677]; helicase activity [GO:0004386]; RNA binding [GO:0003723]; RNA-dependent ATPase activity [GO:0008186]; DNA-templated transcription, termination [GO:0006353]; regulation of transcription, DNA-templated [GO:0006355]
BF9343_2663	BF2748	BF9343_2663	hypothetical protein		Intracellular trafficking and secretion	integral component of membrane [GO:0016021]; intracellular [GO:0005622]; ATP binding [GO:0005524]; phosphorelay sensor kinase activity [GO:0000155]
BF9343_2664	BF2749	BF9343_2664	V-type ATP synthase subunit E	K02121	Energy production and conversion	integral component of membrane [GO:0016021]; intracellular [GO:0005622]; phosphorelay sensor kinase activity [GO:0000155]
BF9343_2665	BF2751	BF9343_2665	hypothetical protein		Defense mechanisms	signal recognition particle [GO:0048500]; 7S RNA binding [GO:0008312]; GTP binding [GO:0005525]; GTPase activity [GO:0003924]; SRP-dependent cotranslational protein targeting to membrane [GO:0006614]
BF9343_2667	BF2753	BF9343_2667	two component system response regulator		Signal transduction mechanisms / Transcription	cytoplasm [GO:0005737]; L-fucose isomerase activity [GO:0008736]; manganese ion binding [GO:0030145]; L-fucose catabolic process [GO:0042355]
BF9343_2668	BF2754	BF9343_2668	two component system histidine kinase		Signal transduction mechanisms	cell [GO:0005623]; antioxidant activity [GO:0016209]; oxidoreductase activity [GO:0016491]; cell redox homeostasis [GO:0045454]
BF9343_2669	BF2755	BF9343_2669	hypothetical protein		Coenzyme metabolism	methenyltetrahydrofolate cyclohydrolase activity [GO:0004477]; methylenetetrahydrofolate dehydrogenase (NADP+) activity [GO:0004488]; folic acid-containing compound biosynthetic process [GO:0009396]; histidine biosynthetic process [GO:0000105]; methionine biosynthetic process [GO:0009086]; purine nucleotide biosynthetic process [GO:0006164]; tetrahydrofolate interconversion [GO:0035999]
BF9343_2670	BF2756	BF9343_2670	hypothetical protein		Amino acid transport and metabolism
BF9343_2671	BF2757	BF9343_2671	peptidase		Energy production and conversion
BF9343_2673	sigA	sigA	sigma factor A	K03086	Transcription	integral component of membrane [GO:0016021]
BF9343_2675	BF2761	BF9343_2675	heat shock-related protease		Posttranslational modification, protein turnover, chaperones	ATP binding [GO:0005524]; ATPase activity [GO:0016887]
BF9343_2676	BF2762	BF9343_2676	hypothetical protein		Amino acid transport and metabolism	integral component of membrane [GO:0016021]
BF9343_2678	BF2764	BF9343_2678	peptidase		Cell envelope biogenesis, outer membrane
BF9343_2679	BF2765	BF9343_2679	tRNA processing ribonuclease	K07058	Replication, recombination, and repair	integral component of membrane [GO:0016021]
BF9343_2680	BF2766	BF9343_2680	nitroreductase		Energy production and conversion
BF9343_2681	ribE	ribE	riboflavin synthase subunit alpha	K00793	Coenzyme metabolism
BF9343_2686	BF2772	BF9343_2686	phosphate-related ABC transporter protein	K02040	Inorganic ion transport and metabolism	membrane [GO:0016020]; receptor activity [GO:0004872]; transport [GO:0006810]
BF9343_2687	glnS	glnS	glutaminyl-tRNA synthetase	K01886	Translation, ribosomal structure and biogenesis
BF9343_2688	BF2774	BF9343_2688	hypothetical protein		Cell motility and secretion / Intracellular trafficking and secretion	DNA polymerase III complex [GO:0009360]; ATP binding [GO:0005524]; DNA binding [GO:0003677]; DNA-directed DNA polymerase activity [GO:0003887]; DNA replication [GO:0006260]
BF9343_2689	BF2775	BF9343_2689	hypothetical protein		Function unknown	dipeptidase activity [GO:0016805]
BF9343_2691	tpx	tpx	thiol peroxidase	K11065	Posttranslational modification, protein turnover, chaperones
BF9343_2692	BF2778	BF9343_2692	hypothetical protein		Function unknown	integral component of membrane [GO:0016021]; mechanically-gated ion channel activity [GO:0008381]; cellular response to osmotic stress [GO:0071470]
BF9343_2694	BF2780	BF9343_2694	recombinase/integrase		DNA replication, recombination, and repair	cytoplasm [GO:0005737]; sedoheptulose-7-phosphate:D-glyceraldehyde-3-phosphate glyceronetransferase activity [GO:0004801]; carbohydrate metabolic process [GO:0005975]; pentose-phosphate shunt [GO:0006098]
BF9343_2702	BF2789	BF9343_2702	hypothetical protein		Energy production and conversion	alpha-L-fucosidase activity [GO:0004560]; carbohydrate metabolic process [GO:0005975]
BF9343_2720	BF2807	BF9343_2720	glycosyltransferase		Cell envelope biogenesis, outer membrane	cytoplasm [GO:0005737]; 4 iron, 4 sulfur cluster binding [GO:0051539]; iron ion binding [GO:0005506]; transferase activity [GO:0016740]; tRNA modification [GO:0006400]
BF9343_2728	BF2815	BF9343_2728	hypothetical protein		Cell envelope biogenesis, outer membrane	beta-galactosidase complex [GO:0009341]; beta-galactosidase activity [GO:0004565]; carbohydrate binding [GO:0030246]; carbohydrate metabolic process [GO:0005975]
BF9343_2730	BF2817	BF9343_2730	nucleotidyltransferase	K00971		beta-N-acetylhexosaminidase activity [GO:0004563]; carbohydrate metabolic process [GO:0005975]
BF9343_2732	BF2819	BF9343_2732	Na+ transport decarboxylase membrane protein	K01572	Energy production and conversion	sulfuric ester hydrolase activity [GO:0008484]
BF9343_2733	BF2820	BF9343_2733	pyruvate carboxylase	K01960	Energy production and conversion	sulfuric ester hydrolase activity [GO:0008484]
BF9343_2734	BF2821	BF9343_2734	hypothetical protein		Energy production and conversion	beta-N-acetylhexosaminidase activity [GO:0004563]; carbohydrate metabolic process [GO:0005975]
BF9343_2736	BF2823	BF9343_2736	hypothetical protein		Function unknown	integral component of membrane [GO:0016021]; kinase activity [GO:0016301]; sequence-specific DNA binding [GO:0043565]; transcription factor activity, sequence-specific DNA binding [GO:0003700]; transcription, DNA-templated [GO:0006351]
BF9343_2737	BF2824	BF9343_2737	hypothetical protein		Function unknown	hydrolase activity [GO:0016787]
BF9343_2738	BF2825	BF9343_2738	racemase	K06997	General function prediction only	fructose-bisphosphate aldolase activity [GO:0004332]
BF9343_2739	BF2826	BF9343_2739	dihydroorotate dehydrogenase 2	K00226	Nucleotide transport and metabolism	2,3-bisphosphoglycerate-dependent phosphoglycerate mutase activity [GO:0046538]; gluconeogenesis [GO:0006094]; glycolytic process [GO:0006096]
BF9343_2751	BF2838	BF9343_2751	iron-transport related outer membrane protein		Inorganic ion transport and metabolism
BF9343_2753	BF2840	BF9343_2753	two-component system, histidine kinase		Signal transduction mechanisms	ATP binding [GO:0005524]; ATPase activity [GO:0016887]
BF9343_2761	BF2848	BF9343_2761	capsular polysaccharide biosynthesis protein		Cell envelope biogenesis, outer membrane / Carbohydrate transport and metabolism	sulfuric ester hydrolase activity [GO:0008484]
BF9343_2762	BF2849	BF9343_2762	PhoH-like protein		General function prediction only	beta-N-acetylhexosaminidase activity [GO:0004563]; metal ion binding [GO:0046872]; carbohydrate metabolic process [GO:0005975]
BF9343_2765	BF2852	BF9343_2765	hypothetical protein		General function prediction only	pyridoxal phosphate binding [GO:0030170]; transaminase activity [GO:0008483]; biosynthetic process [GO:0009058]
BF9343_2766	BF2853	BF9343_2766	tRNA:rRNA methyltransferase	K03218	Translation, ribosomal structure and biogenesis
BF9343_2767	recN	recN	DNA repair protein	K03631	DNA replication, recombination, and repair	cation binding [GO:0043169]; hydrolase activity, hydrolyzing O-glycosyl compounds [GO:0004553]; carbohydrate metabolic process [GO:0005975]
BF9343_2768	dfp	dfp	DNA/pantothenate metabolism flavoprotein	K13038	Coenzyme metabolism	crossover junction endodeoxyribonuclease activity [GO:0008821]; magnesium ion binding [GO:0000287]; nucleic acid binding [GO:0003676]; DNA recombination [GO:0006310]; DNA repair [GO:0006281]
BF9343_2769	BF2856	BF9343_2769	DNA polymerase III subunit epsilon	K02342	DNA replication, recombination, and repair
BF9343_2770	BF2857	BF9343_2770	DNA polymerase III beta chain	K02338	DNA replication, recombination, and repair	cytoplasm [GO:0005737]; ATP binding [GO:0005524]; magnesium ion binding [GO:0000287]; phenylalanine-tRNA ligase activity [GO:0004826]; tRNA binding [GO:0000049]; phenylalanyl-tRNA aminoacylation [GO:0006432]
BF9343_2772	BF2859	BF9343_2772	hypothetical protein		Cell motility and secretion / Intracellular trafficking and secretion	integral component of membrane [GO:0016021]; transmembrane transport [GO:0055085]
BF9343_2773	BF2860	BF9343_2773	hydrolase	K06167	General function prediction only	integral component of membrane [GO:0016021]
BF9343_2776	BF2863	BF9343_2776	epimerase		Cell envelope biogenesis, outer membrane / Carbohydrate transport and metabolism	cytoplasm [GO:0005737]; ATP binding [GO:0005524]; phosphoglycerate kinase activity [GO:0004618]; glycolytic process [GO:0006096]
BF9343_2777	kbl	kbl	2-amino-3-ketobutyrate CoA ligase	K00639	Coenzyme metabolism
BF9343_2779	BF2866	BF9343_2779	hypothetical protein		DNA replication, recombination, and repair
BF9343_2781	BF2868	BF9343_2781	hypothetical protein		Function unknown	integral component of membrane [GO:0016021]
BF9343_2782	BF2869	BF9343_2782	hypothetical protein		Function unknown
BF9343_2783	BF2870	BF9343_2783	hypothetical protein		General function prediction only	hydrolase activity, hydrolyzing O-glycosyl compounds [GO:0004553]; carbohydrate metabolic process [GO:0005975]
BF9343_2784	BF2871	BF9343_2784	hypothetical protein		Function unknown	catalytic activity [GO:0003824]
BF9343_2788	BF2875	BF9343_2788	hypothetical protein		Cell envelope biogenesis, outer membrane	integral component of membrane [GO:0016021]; transferase activity [GO:0016740]; alginic acid biosynthetic process [GO:0042121]
BF9343_2790	tsr25	tsr25	tyrosine site-specific recombinase		DNA replication, recombination, and repair	oxidoreductase activity [GO:0016491]
BF9343_2791	BF2878	BF9343_2791	hypothetical protein		Signal transduction mechanisms	carbonate dehydratase activity [GO:0004089]; zinc ion binding [GO:0008270]
BF9343_2793	BF2880	BF9343_2793	hypothetical protein		Function unknown
BF9343_2796	BF2883	BF9343_2796	hypothetical protein		Function unknown
BF9343_2797	ftnA	ftnA	ferritin	K02217	Inorganic ion transport and metabolism	ligase activity [GO:0016874]; methylmalonyl-CoA decarboxylase activity [GO:0004492]
BF9343_2798	BF2885	BF9343_2798	diaminopimelate decarboxylase	K01586	Amino acid transport and metabolism	integral component of membrane [GO:0016021]; oxaloacetate decarboxylase activity [GO:0008948]; sodium ion transmembrane transporter activity [GO:0015081]; sodium ion export [GO:0071436]
BF9343_2799	BF2886	BF9343_2799	aspartokinase	K00928	Amino acid transport and metabolism	integral component of membrane [GO:0016021]; oxaloacetate decarboxylase activity [GO:0008948]; sodium ion transport [GO:0006814]
BF9343_2800	ftsE	ftsE	cell division ATP-binding protein	K09812	Cell division and chromosome partitioning
BF9343_2801	hisI	hisI	bifunctional phosphoribosyl-AMP cyclohydrolase/phosphoribosyl-ATP	K11755	Amino acid transport and metabolism	catalytic activity [GO:0003824]; cation binding [GO:0043169]; carbohydrate metabolic process [GO:0005975]
BF9343_2803	hisA	hisA	imidazole-4-carboxamide isomerase	K01814	Amino acid transport and metabolism	integral component of membrane [GO:0016021]; transmembrane transport [GO:0055085]
BF9343_2804	hisH	hisH	imidazole glycerol phosphate synthase subunit HisH	K02501	Amino acid transport and metabolism	aspartate kinase activity [GO:0004072]
BF9343_2834	BF2920	BF9343_2834	SAM-dependent methyltransferase	K06970	General function prediction only	membrane [GO:0016020]; receptor activity [GO:0004872]; transport [GO:0006810]
BF9343_2836	BF2922	BF9343_2836	hypothetical protein		Cell division and chromosome partitioning	fructose-bisphosphate aldolase activity [GO:0004332]; zinc ion binding [GO:0008270]; fructose 1,6-bisphosphate metabolic process [GO:0030388]; glycolytic process [GO:0006096]
BF9343_2838	BF2924	BF9343_2838	hypothetical protein		Signal transduction mechanisms	ribosome [GO:0005840]; structural constituent of ribosome [GO:0003735]; translation [GO:0006412]
BF9343_2839	BF2925	BF9343_2839	hypothetical protein		Amino acid transport and metabolism	metalloendopeptidase activity [GO:0004222]
BF9343_2840	BF2926	BF9343_2840	hypothetical protein		Lipid metabolism	pyridoxal phosphate binding [GO:0030170]; transferase activity, transferring alkyl or aryl (other than methyl) groups [GO:0016765]; cellular amino acid metabolic process [GO:0006520]
BF9343_2842	BF2928	BF9343_2842	K(+) transport-related membrane protein	K03498	Inorganic ion transport and metabolism	catalytic activity [GO:0003824]; cation binding [GO:0043169]; carbohydrate metabolic process [GO:0005975]
BF9343_2845	BF2931	BF9343_2845	oxidoreductase		General function prediction only
BF9343_2847	BF2933	BF9343_2847	hypothetical protein		Posttranslational modification, protein turnover, chaperones / Intracellular trafficking and secretion
BF9343_2848	BF2934	BF9343_2848	hypothetical protein	K06975	General function prediction only	membrane [GO:0016020]; receptor activity [GO:0004872]; transport [GO:0006810]
BF9343_2849	BF2935	BF9343_2849	hypothetical protein	K07071	General function prediction only	integral component of membrane [GO:0016021]; transmembrane transport [GO:0055085]
BF9343_2851	BF2937	BF9343_2851	hypothetical protein		Carbohydrate transport and metabolism	carbohydrate binding [GO:0030246]; hydrolase activity [GO:0016787]; carbohydrate metabolic process [GO:0005975]
BF9343_2852	BF2938	BF9343_2852	diphosphate--fructose-6-phosphate 1-phosphotransferase	K00895	Carbohydrate transport and metabolism	membrane [GO:0016020]; transmembrane transport [GO:0055085]
BF9343_2853	BF2939	BF9343_2853	hypothetical protein		Function unknown	integral component of membrane [GO:0016021]; transporter activity [GO:0005215]
BF9343_2855	BF2941	BF9343_2855	hypothetical protein		DNA replication, recombination, and repair	transporter activity [GO:0005215]
BF9343_2859	BF2945	BF9343_2859	puter membrane protein		Cell envelope biogenesis, outer membrane / Intracellular trafficking and secretion	cytoplasm [GO:0005737]; ATP binding [GO:0005524]; metal ion binding [GO:0046872]; phosphoribosylformylglycinamidine synthase activity [GO:0004642]; 'de novo' IMP biosynthetic process [GO:0006189]; glutamine metabolic process [GO:0006541]
BF9343_2860	acrD	acrD	aminoglycoside efflux pump		Defense mechanisms	integral component of membrane [GO:0016021]; intracellular [GO:0005622]; phosphorelay sensor kinase activity [GO:0000155]; sequence-specific DNA binding [GO:0043565]; transcription factor activity, sequence-specific DNA binding [GO:0003700]; transcription, DNA-templated [GO:0006351]
BF9343_2861	BF2947	BF9343_2861	acriflavine resistance protein E		Cell envelope biogenesis, outer membrane	iron-sulfur cluster assembly [GO:0016226]
BF9343_2862	BF2948	BF9343_2862	hypothetical protein		General function prediction only	integral component of membrane [GO:0016021]; chromate transmembrane transporter activity [GO:0015109]
BF9343_2864	BF2950	BF9343_2864	acyltransferase		Lipid metabolism
BF9343_2867	BF2953	BF9343_2867	glucosamine-6-phosphate deaminase	K02564	Carbohydrate transport and metabolism	cytoplasm [GO:0005737]; excinuclease repair complex [GO:0009380]; ATP binding [GO:0005524]; ATPase activity [GO:0016887]; DNA binding [GO:0003677]; excinuclease ABC activity [GO:0009381]; metal ion binding [GO:0046872]; nucleotide-excision repair [GO:0006289]; SOS response [GO:0009432]
BF9343_2868	BF2954	BF9343_2868	hypothetical protein	K01104	Signal transduction mechanisms	integral component of membrane [GO:0016021]
BF9343_2869	BF2955	BF9343_2869	hypothetical protein		Cell envelope biogenesis, outer membrane	integral component of membrane [GO:0016021]; cellular response to starvation [GO:0009267]
BF9343_2871	BF2957	BF9343_2871	hypothetical protein		Signal transduction mechanisms
BF9343_2872	BF2958	BF9343_2872	hypothetical protein		Energy production and conversion	integral component of membrane [GO:0016021]; intracellular [GO:0005622]; ATP binding [GO:0005524]; phosphorelay sensor kinase activity [GO:0000155]
BF9343_2875	BF2961	BF9343_2875	hypothetical protein	K09793	Function unknown
BF9343_2876	BF2962	BF9343_2876	hypothetical protein		Energy production and conversion
BF9343_2877	BF2963	BF9343_2877	transcription-repair coupling factor	K03723	DNA replication, recombination, and repair / Transcription	4 iron, 4 sulfur cluster binding [GO:0051539]; iron ion binding [GO:0005506]; oxidoreductase activity, acting on the aldehyde or oxo group of donors [GO:0016903]; thiamine pyrophosphate binding [GO:0030976]; electron transport chain [GO:0022900]
BF9343_2878	BF2964	BF9343_2878	glycosyltransferase	K00721	Cell envelope biogenesis, outer membrane	transporter activity [GO:0005215]
BF9343_2879	BF2965	BF9343_2879	dihydroorotase	K01465	Nucleotide transport and metabolism	integral component of membrane [GO:0016021]; plasma membrane [GO:0005886]; transport [GO:0006810]
BF9343_2881	BF2967	BF9343_2881	5-methyltetrahydrofolate--homocysteine methyltransferase		Amino acid transport and metabolism	integral component of membrane [GO:0016021]; intracellular [GO:0005622]; phosphorelay sensor kinase activity [GO:0000155]; sequence-specific DNA binding [GO:0043565]; transcription factor activity, sequence-specific DNA binding [GO:0003700]; transcription, DNA-templated [GO:0006351]
BF9343_2882	BF2968	BF9343_2882	hypothetical protein		Coenzyme metabolism	kinase activity [GO:0016301]; phosphotransferase activity, alcohol group as acceptor [GO:0016773]
BF9343_2888	BF2974	BF9343_2888	hypothetical protein		Function unknown	DNA binding [GO:0003677]; sigma factor activity [GO:0016987]; transcription factor activity, sequence-specific DNA binding [GO:0003700]; DNA-templated transcription, initiation [GO:0006352]
BF9343_2889	BF2975	BF9343_2889	RNA polymerase sigma factor	K03088	Transcription	integral component of membrane [GO:0016021]; carbohydrate transport [GO:0008643]; transmembrane transport [GO:0055085]
BF9343_2891	BF2977	BF9343_2891	hypothetical protein		General function prediction only	hydrolase activity, hydrolyzing O-glycosyl compounds [GO:0004553]; carbohydrate metabolic process [GO:0005975]
BF9343_2892	BF2978	BF9343_2892	ABC transporter ATP-binding protein	K06147	Defense mechanisms	integral component of membrane [GO:0016021]
BF9343_2893	BF2979	BF9343_2893	ABC transporter membrane protein	K06147	Defense mechanisms	integral component of membrane [GO:0016021]; transmembrane transport [GO:0055085]
BF9343_2894	BF2980	BF9343_2894	hypothetical protein		Carbohydrate transport and metabolism	oxidoreductase activity [GO:0016491]
BF9343_2895	BF2981	BF9343_2895	exonuclease	K03546	DNA replication, recombination, and repair
BF9343_2896	BF2982	BF9343_2896	exonuclease	K03547	DNA replication, recombination, and repair	lipid metabolic process [GO:0006629]
BF9343_2897	BF2983	BF9343_2897	phospholipids biosynthesis-like protein	K00655	Lipid metabolism	integral component of membrane [GO:0016021]; solute:proton antiporter activity [GO:0015299]
BF9343_2898	BF2984	BF9343_2898	ABC transporter membrane protein		Defense mechanisms
BF9343_2901	BF2987	BF9343_2901	ABC transporter lipoprotein		Cell envelope biogenesis, outer membrane
BF9343_2902	BF2988	BF9343_2902	hypothetical protein		Cell envelope biogenesis, outer membrane	flavin adenine dinucleotide binding [GO:0050660]; iron-sulfur cluster binding [GO:0051536]; oxidoreductase activity, acting on CH-OH group of donors [GO:0016614]
BF9343_2906	BF2992	BF9343_2906	hypothetical protein		Lipid metabolism
BF9343_2907	BF2993	BF9343_2907	hypothetical protein		General function prediction only
BF9343_2909	BF2995	BF9343_2909	hypothetical protein		Amino acid transport and metabolism	transporter activity [GO:0005215]
BF9343_2913	BF2999	BF9343_2913	hypothetical protein		Posttranslational modification, protein turnover, chaperones / Intracellular trafficking and secretion	integral component of membrane [GO:0016021]; transporter activity [GO:0005215]
BF9343_2917	BF3003	BF9343_2917	hypothetical protein		Carbohydrate transport and metabolism	membrane [GO:0016020]; transmembrane transport [GO:0055085]
BF9343_2922	BF3008	BF9343_2922	hypothetical protein		Carbohydrate transport and metabolism	sequence-specific DNA binding [GO:0043565]; transcription factor activity, sequence-specific DNA binding [GO:0003700]; transcription, DNA-templated [GO:0006351]
BF9343_2923	BF3009	BF9343_2923	anaerobic sulfatase-maturase	K06871	General function prediction only
BF9343_2924	BF3010	BF9343_2924	hypothetical protein		Posttranslational modification, protein turnover, chaperones	cysteine-type endopeptidase activity [GO:0004197]
BF9343_2925	BF3011	BF9343_2925	hypothetical protein		General function prediction only	intracellular [GO:0005622]; DNA binding [GO:0003677]; phosphorelay signal transduction system [GO:0000160]; regulation of transcription, DNA-templated [GO:0006355]; transcription, DNA-templated [GO:0006351]
BF9343_2929	BF3015	BF9343_2929	thioredoxin	K03671	Posttranslational modification, protein turnover, chaperones
BF9343_2930	BF3016	BF9343_2930	thioredoxin family protein		Posttranslational modification, protein turnover, chaperones	membrane [GO:0016020]; receptor activity [GO:0004872]; transport [GO:0006810]
BF9343_2931	BF3017	BF9343_2931	hypothetical protein		Energy production and conversion	integral component of membrane [GO:0016021]; polysaccharide biosynthetic process [GO:0000271]
BF9343_2932	BF3018	BF9343_2932	rubrerythrin-like protein		Energy production and conversion
BF9343_2933	BF3019	BF9343_2933	iron uptake-related regulatory protein	K03711	Inorganic ion transport and metabolism	alpha-L-fucosidase activity [GO:0004560]; carbohydrate metabolic process [GO:0005975]
BF9343_2935	BF3021	BF9343_2935	peptidyl-dipeptidase	K01284	Amino acid transport and metabolism	electron carrier activity [GO:0009055]
BF9343_2936	nadE	BF9343_2936	NAD synthetase	K01950	Coenzyme metabolism	electron carrier activity [GO:0009055]; flavin adenine dinucleotide binding [GO:0050660]
BF9343_2938	BF3024	BF9343_2938	hypothetical protein		Coenzyme metabolism	acyl-CoA dehydrogenase activity [GO:0003995]; flavin adenine dinucleotide binding [GO:0050660]
BF9343_2941	hisB	hisB	imidazole glycerol-phosphate dehydratase/histidinol phosphatase	K01089	Amino acid transport and metabolism	beta-galactosidase complex [GO:0009341]; beta-galactosidase activity [GO:0004565]; carbohydrate binding [GO:0030246]; carbohydrate metabolic process [GO:0005975]
BF9343_2942	BF3028	BF9343_2942	histidine biosynthesis-related aminotransferase	K00817	Amino acid transport and metabolism
BF9343_2943	hisD	hisD	histidinol dehydrogenase	K00013	Amino acid transport and metabolism	protein folding [GO:0006457]
BF9343_2944	hisG	hisG	ATP phosphoribosyltransferase	K00765	Amino acid transport and metabolism	hydrolase activity, hydrolyzing O-glycosyl compounds [GO:0004553]; carbohydrate metabolic process [GO:0005975]
BF9343_2945	BF3031	BF9343_2945	thioesterase		Secondary metabolites biosynthesis, transport, and catabolism	integral component of membrane [GO:0016021]; intracellular [GO:0005622]; ATP binding [GO:0005524]; phosphorelay sensor kinase activity [GO:0000155]
BF9343_2946	BF3032	BF9343_2946	pirin	K06911	General function prediction only	integral component of membrane [GO:0016021]; sulfuric ester hydrolase activity [GO:0008484]
BF9343_2947	BF3033	BF9343_2947	cytochrome C biogenesis-like protein	K04084	Posttranslational modification, protein turnover, chaperones / Energy production and conversion	outer membrane [GO:0019867]
BF9343_2949	udk	udk	uridine kinase	K00876	Nucleotide transport and metabolism
BF9343_2950	BF3036	udk	transglycosylase	K18691	Cell envelope biogenesis, outer membrane	lyase activity [GO:0016829]; cellular amino acid metabolic process [GO:0006520]
BF9343_2951	BF3037	BF9343_2951	sodium/proline symporter membrane protein	K03307	Amino acid transport and metabolism / General function prediction only	integral component of membrane [GO:0016021]; metal ion transmembrane transporter activity [GO:0046873]
BF9343_2953	metH	metH	5-methyltetrahydrofolate--homocysteine methyltransferase	K00548	Amino acid transport and metabolism	DNA binding [GO:0003677]; sigma factor activity [GO:0016987]; transcription factor activity, sequence-specific DNA binding [GO:0003700]; DNA-templated transcription, initiation [GO:0006352]
BF9343_2954	smpB	BF9343_2954	SsrA-binding protein	K03664	Posttranslational modification, protein turnover, chaperones	hydrolase activity, acting on ester bonds [GO:0016788]; metal ion binding [GO:0046872]; nucleotide binding [GO:0000166]; nucleotide catabolic process [GO:0009166]
BF9343_2956	BF3042	BF9343_2956	hypothetical protein		Energy production and conversion
BF9343_2957	BF3043	BF9343_2957	hypothetical protein		Defense mechanisms	magnesium ion binding [GO:0000287]; oxidoreductase activity [GO:0016491]; thiamine pyrophosphate binding [GO:0030976]
BF9343_2958	BF3044	BF9343_2958	hypothetical protein		Posttranslational modification, protein turnover, chaperones	oxidoreductase activity [GO:0016491]
BF9343_2959	BF3045	BF9343_2959	hypothetical protein		Energy production and conversion	cytoplasm [GO:0005737]; ATP binding [GO:0005524]; magnesium ion binding [GO:0000287]; shikimate kinase activity [GO:0004765]; aromatic amino acid family biosynthetic process [GO:0009073]; chorismate biosynthetic process [GO:0009423]
BF9343_2960	BF3046	BF9343_2960	hypothetical protein		Transcription
BF9343_2962	BF3048	BF9343_2962	alpha-amylase	K01176	Carbohydrate transport and metabolism	cytoplasm [GO:0005737]; ATP binding [GO:0005524]; protein refolding [GO:0042026]
BF9343_2965	BF3051	BF9343_2965
BF9343_2966	rho	BF9343_2966	transcription termination factor Rho	K03628	Transcription
BF9343_2967	BF3053	BF9343_2967	two-component system sensor histidine kinase		Signal transduction mechanisms
BF9343_2968	BF3054	BF9343_2968	two-component system sensor histidine kinase		Signal transduction mechanisms	phosphotransferase activity, phosphate group as acceptor [GO:0016776]; polyphosphate metabolic process [GO:0006797]
BF9343_2970	ffh	ffh	signal recognition particle protein	K03106	Intracellular trafficking and secretion	integral component of membrane [GO:0016021]
BF9343_2971	BF3057	BF9343_2971	thiol:disulfide oxidoreductase		Posttranslational modification, protein turnover, chaperones	transferase activity, transferring glycosyl groups [GO:0016757]
BF9343_2972	BF3058	BF9343_2972	bifunctional 5,10-methylene-tetrahydrofolate dehydrogenase/ 5,10-methylene-tetrahydrofolate cyclohydrolase	K01491	Coenzyme metabolism	carbohydrate binding [GO:0030246]; catalytic activity [GO:0003824]; carbohydrate metabolic process [GO:0005975]
BF9343_2974	BF3060	BF9343_2974	hypothetical protein	K07282	Cell envelope biogenesis, outer membrane	serine-type peptidase activity [GO:0008236]
BF9343_2975	BF3061	BF9343_2975	hypothetical protein		Carbohydrate transport and metabolism	cytoplasm [GO:0005737]; ATP binding [GO:0005524]; histidine-tRNA ligase activity [GO:0004821]; histidyl-tRNA aminoacylation [GO:0006427]
BF9343_2976	BF3062	BF9343_2976	hypothetical protein
BF9343_2977	BF3063	BF9343_2977	ABC transporter ATP-binding protein	K01990	Defense mechanisms	endopeptidase inhibitor activity [GO:0004866]
BF9343_2978	BF3064	BF9343_2978	hypothetical protein	K09939	Function unknown	sporulation resulting in formation of a cellular spore [GO:0030435]
BF9343_2979	BF3065	BF9343_2979	hypothetical protein		Carbohydrate transport and metabolism	integral component of membrane [GO:0016021]
BF9343_2980	BF3066	BF9343_2980	hypothetical protein		Function unknown	alpha-L-fucosidase activity [GO:0004560]; fucose metabolic process [GO:0006004]
BF9343_2981	BF3067	BF9343_2981	hypothetical protein		Function unknown	cytoplasm [GO:0005737]; adenylosuccinate synthase activity [GO:0004019]; GTP binding [GO:0005525]; magnesium ion binding [GO:0000287]; 'de novo' AMP biosynthetic process [GO:0044208]
BF9343_2982	BF3068	BF9343_2982	hypothetical protein		Inorganic ion transport and metabolism	membrane [GO:0016020]; transmembrane transport [GO:0055085]
BF9343_2984	BF3070	BF9343_2984	hypothetical protein		Carbohydrate transport and metabolism	integral component of membrane [GO:0016021]
BF9343_2985	BF3071	BF9343_2985	DNA polymerase III	K02343	DNA replication, recombination, and repair
BF9343_2993	pepD	pepD	aminoacyl-histidine dipeptidase	K01270	Amino acid transport and metabolism
BF9343_2994	BF3080	BF9343_2994	hypothetical protein		General function prediction only	sequence-specific DNA binding [GO:0043565]; transcription factor activity, sequence-specific DNA binding [GO:0003700]; transcription, DNA-templated [GO:0006351]
BF9343_2995	BF3081	BF9343_2995	hypothetical protein		Cell envelope biogenesis, outer membrane	intracellular [GO:0005622]; ATP binding [GO:0005524]; ATP-dependent 3'-5' DNA helicase activity [GO:0043140]; nucleic acid binding [GO:0003676]; DNA recombination [GO:0006310]; DNA repair [GO:0006281]; DNA replication [GO:0006260]; SOS response [GO:0009432]
BF9343_2996	tal	tal	translaldolase	K00616	Carbohydrate transport and metabolism
BF9343_2997	BF3083	BF9343_2997	fucosidase	K01206	Carbohydrate transport and metabolism	cysteine synthase activity [GO:0004124]; transferase activity [GO:0016740]; cysteine biosynthetic process from serine [GO:0006535]
BF9343_2998	BF3084	BF9343_2998	beta-galactosidase	K01190	Carbohydrate transport and metabolism	integral component of membrane [GO:0016021]; metal ion binding [GO:0046872]; sulfuric ester hydrolase activity [GO:0008484]
BF9343_2999	BF3085	BF9343_2999	glycosyl hydrolase	K12373	Carbohydrate transport and metabolism
BF9343_3000	BF3086	BF9343_3000	sulfatase		Inorganic ion transport and metabolism	cell outer membrane [GO:0009279]; receptor activity [GO:0004872]; transport [GO:0006810]
BF9343_3001	BF3087	BF9343_3001	sulfatase		Inorganic ion transport and metabolism
BF9343_3002	BF3088	BF9343_3002	hexosaminidase	K12373	Carbohydrate transport and metabolism
BF9343_3003	BF3089	BF9343_3003	two-component system histidine kinase/response regulator fusion protein		Transcription
BF9343_3004	fbaB	fbaB	fructose-bisphosphate aldolase	K11645	Carbohydrate transport and metabolism	coenzyme binding [GO:0050662]; racemase and epimerase activity, acting on carbohydrates and derivatives [GO:0016857]; carbohydrate metabolic process [GO:0005975]
BF9343_3005	gpmA	gpmA	phosphoglyceromutase	K01834	Carbohydrate transport and metabolism	integral component of membrane [GO:0016021]
BF9343_3006	BF3092	BF9343_3006	hypothetical protein		Posttranslational modification, protein turnover, chaperones	integral component of membrane [GO:0016021]; lipid-A-disaccharide synthase activity [GO:0008915]; lipid A biosynthetic process [GO:0009245]
BF9343_3007	BF3093	BF9343_3007	ABC transporter ATP-binding protein	K05776	Inorganic ion transport and metabolism	transferase activity [GO:0016740]
BF9343_3008	BF3094	BF9343_3008	sulfatase		Inorganic ion transport and metabolism	cytoplasm [GO:0005737]; 3-isopropylmalate dehydrogenase activity [GO:0003862]; magnesium ion binding [GO:0000287]; NAD binding [GO:0051287]; leucine biosynthetic process [GO:0009098]
BF9343_3009	BF3095	BF9343_3009	hydrolase		Carbohydrate transport and metabolism	2-isopropylmalate synthase activity [GO:0003852]; leucine biosynthetic process [GO:0009098]
BF9343_3010	BF3096	BF9343_3010	hypothetical protein		Function unknown	3-isopropylmalate dehydratase complex [GO:0009316]; 3-isopropylmalate dehydratase activity [GO:0003861]; leucine biosynthetic process [GO:0009098]
BF9343_3014	BF3100	BF9343_3014	amylase		Carbohydrate transport and metabolism	3-isopropylmalate dehydratase activity [GO:0003861]; 4 iron, 4 sulfur cluster binding [GO:0051539]; metal ion binding [GO:0046872]; leucine biosynthetic process [GO:0009098]
BF9343_3015	ruvC	ruvC	Holliday junction resolvase	K01159	DNA replication, recombination, and repair	2-isopropylmalate synthase activity [GO:0003852]; leucine biosynthetic process [GO:0009098]
BF9343_3017	BF3103	BF9343_3017	hypothetical protein		Cell division and chromosome partitioning
BF9343_3018	pheS	pheS	phenylalanyl-tRNA synthetase subunit alpha	K01889	Translation, ribosomal structure and biogenesis	cell [GO:0005623]; ferric iron binding [GO:0008199]; cellular iron ion homeostasis [GO:0006879]
BF9343_3019	BF3105	BF9343_3019	transport related, membrane protein		Carbohydrate transport and metabolism	integral component of membrane [GO:0016021]; peptidase activity [GO:0008233]; signal peptide processing [GO:0006465]
BF9343_3021	pgk	pgk	phosphoglycerate kinase	K00927	Carbohydrate transport and metabolism	amino acid binding [GO:0016597]; aspartate kinase activity [GO:0004072]; homoserine dehydrogenase activity [GO:0004412]; NADP binding [GO:0050661]; aspartate family amino acid biosynthetic process [GO:0009067]
BF9343_3022	BF3108	BF9343_3022	hypothetical protein	K02051	Inorganic ion transport and metabolism	ATP binding [GO:0005524]; tetraacyldisaccharide 4'-kinase activity [GO:0009029]; lipid A biosynthetic process [GO:0009245]
BF9343_3024	BF3110	BF9343_3024	hypothetical protein	K07148	Function unknown	ATP binding [GO:0005524]; magnesium ion binding [GO:0000287]; thiamine-phosphate kinase activity [GO:0009030]; thiamine biosynthetic process [GO:0009228]; thiamine diphosphate biosynthetic process [GO:0009229]
BF9343_3025	BF3111	BF9343_3025	hypothetical protein		Carbohydrate transport and metabolism	catalytic activity [GO:0003824]
BF9343_3028	BF3114	BF9343_3028	endo-beta-galactosidase		Carbohydrate transport and metabolism	hydrolase activity, hydrolyzing O-glycosyl compounds [GO:0004553]; carbohydrate metabolic process [GO:0005975]
BF9343_3029	BF3115	BF9343_3029	non ribosome peptide synthase related, AMP-binding protein		Secondary metabolites biosynthesis, transport, and catabolism	catalytic activity [GO:0003824]
BF9343_3031	BF3117	BF9343_3031	acetyltransferase		Cell envelope biogenesis, outer membrane
BF9343_3038	BF3124	BF9343_3038	nitroreductase family protein		Energy production and conversion	membrane [GO:0016020]; receptor activity [GO:0004872]; transport [GO:0006810]
BF9343_3039	BF3125	BF9343_3039	hypothetical protein	K01673	Inorganic ion transport and metabolism	hydrolase activity [GO:0016787]
BF9343_3040	BF3126	BF9343_3040	hypothetical protein		Cell wall/membrane/envelope biogenesis	integral component of membrane [GO:0016021]
BF9343_3041	BF3127	BF9343_3041	hypothetical protein	K05606	General function prediction only
BF9343_3042	mmdA	mmdA	methylcrotonoyl-CoA carboxylase subunit alpha		Lipid metabolism	cytoplasm [GO:0005737]; uracil DNA N-glycosylase activity [GO:0004844]; base-excision repair [GO:0006284]
BF9343_3043	BF3129	BF9343_3043	hypothetical protein		Energy production and conversion	sequence-specific DNA binding [GO:0043565]; transcription factor activity, sequence-specific DNA binding [GO:0003700]
BF9343_3045	mmdB	mmdB	methylmalonyl-CoA decarboxylase subunit beta	K01572	Energy production and conversion
BF9343_3046	BF3132	BF9343_3046	hypothetical protein		General function prediction only	cytoplasm [GO:0005737]; metal ion binding [GO:0046872]
BF9343_3048	BF3134	BF9343_3048	alpha-amylase		Carbohydrate transport and metabolism
BF9343_3050	BF3136	BF9343_3050	HlyD family secretion protein	K03543	Defense mechanisms
BF9343_3052	fba	fba	fructose-bisphosphate aldolase	K01624	Carbohydrate transport and metabolism
BF9343_3054	rpmE2	rpmE	50S ribosomal protein L31	K02909	Translation, ribosomal structure and biogenesis	ribonuclease P activity [GO:0004526]; tRNA binding [GO:0000049]; tRNA processing [GO:0008033]
BF9343_3056	BF3142	BF9343_3056	hypothetical protein		Posttranslational modification, protein turnover, chaperones	oxidoreductase activity [GO:0016491]
BF9343_3057	BF3143	BF9343_3057	hypothetical protein		Carbohydrate transport and metabolism
BF9343_3058	BF3144	BF9343_3058	hypothetical protein		DNA replication, recombination, and repair	integral component of membrane [GO:0016021]
BF9343_3059	BF3145	BF9343_3059	hypothetical protein		Coenzyme metabolism	DNA binding [GO:0003677]; DNA integration [GO:0015074]; DNA recombination [GO:0006310]
BF9343_3060	BF3146	BF9343_3060	hypothetical protein	K02014	Coenzyme metabolism	sequence-specific DNA binding [GO:0043565]; transcription factor activity, sequence-specific DNA binding [GO:0003700]; transcription, DNA-templated [GO:0006351]
BF9343_3062	BF3148	BF9343_3062	hypothetical protein	K16211	Carbohydrate transport and metabolism	ligase activity [GO:0016874]; nicotinate phosphoribosyltransferase activity [GO:0004516]; nicotinate-nucleotide diphosphorylase (carboxylating) activity [GO:0004514]; NAD biosynthetic process [GO:0009435]; nicotinate nucleotide biosynthetic process [GO:0019357]
BF9343_3063	BF3149	BF9343_3063	maltose phosphorylase	K00691	Carbohydrate transport and metabolism	antioxidant activity [GO:0016209]; oxidoreductase activity [GO:0016491]
BF9343_3064	BF3150	BF9343_3064	hypothetical protein		Cell envelope biogenesis, outer membrane	integral component of membrane [GO:0016021]; plasma membrane [GO:0005886]; solute:proton antiporter activity [GO:0015299]; potassium ion transport [GO:0006813]
BF9343_3065	BF3151	BF9343_3065	AcrB/AcrD/AcrF family membrane protein		Defense mechanisms	ATP binding [GO:0005524]; biotin carboxylase activity [GO:0004075]; metal ion binding [GO:0046872]
BF9343_3066	BF3152	BF9343_3066	hypothetical protein		Cell envelope biogenesis, outer membrane / Intracellular trafficking and secretion
BF9343_3068	BF3154	BF9343_3068	phosphoribosylformylglycinamidine synthase	K01952	Nucleotide transport and metabolism	integral component of membrane [GO:0016021]
BF9343_3069	BF3155	BF9343_3069	two-component system sensor kinase/response regulator fusion protein		Signal transduction mechanisms	ligase activity [GO:0016874]; transferase activity [GO:0016740]
BF9343_3071	BF3157	BF9343_3071	hromate transport membrane protein	K07240	Inorganic ion transport and metabolism
BF9343_3072	BF3158	BF9343_3072	hypothetical protein		Function unknown	IMP dehydrogenase activity [GO:0003938]; purine nucleotide biosynthetic process [GO:0006164]
BF9343_3073	uvrA2	uvrA2	UvrABC SOS-repair system protein excinuclease A	K03701	DNA replication, recombination, and repair
BF9343_3074	BF3160	BF9343_3074	hypothetical protein		Function unknown	sequence-specific DNA binding [GO:0043565]; transcription factor activity, sequence-specific DNA binding [GO:0003700]; transcription, DNA-templated [GO:0006351]
BF9343_3076	BF3162	BF9343_3076	carbon starvation-related membrane protein		Signal transduction mechanisms	integral component of membrane [GO:0016021]; transporter activity [GO:0005215]
BF9343_3077	BF3163	BF9343_3077	hypothetical protein		Function unknown	pyridoxal phosphate binding [GO:0030170]; transferase activity, transferring alkyl or aryl (other than methyl) groups [GO:0016765]; cellular amino acid metabolic process [GO:0006520]
BF9343_3078	BF3164	BF9343_3078	two-component regulator sensor kinase		Signal transduction mechanisms	hydrolase activity, hydrolyzing O-glycosyl compounds [GO:0004553]; carbohydrate metabolic process [GO:0005975]
BF9343_3079	BF3165	BF9343_3079	hypothetical protein		Cell envelope biogenesis, outer membrane
BF9343_3080	BF3166	BF9343_3080	hypothetical protein	K07133	General function prediction only	integral component of membrane [GO:0016021]; plasma membrane [GO:0005886]
BF9343_3082	nifJ	nifJ	pyruvate-flavodoxin oxidoreductase	K03737	Energy production and conversion	hydrolase activity [GO:0016787]
BF9343_3084	BF3170	BF9343_3084	glycine betaine-binding protein	K02002	Amino acid transport and metabolism	intracellular [GO:0005622]; phosphorelay sensor kinase activity [GO:0000155]
BF9343_3085	opuAB	opuAB	glycine betaine transport system permease	K02001	Amino acid transport and metabolism	membrane [GO:0016020]; lytic transglycosylase activity [GO:0008933]; peptidoglycan metabolic process [GO:0000270]
BF9343_3088	BF3174	BF9343_3088	two-component system sensor kinase/response regulator fusion protein		Carbohydrate transport and metabolism	voltage-gated potassium channel complex [GO:0008076]; voltage-gated potassium channel activity [GO:0005249]
BF9343_3089	BF3175	BF9343_3089	fructokinase	K00847	Carbohydrate transport and metabolism
BF9343_3090	BF3176	BF9343_3090	sugar transport-related, membrane protein		Carbohydrate transport and metabolism	integral component of membrane [GO:0016021]
BF9343_3091	scrL	scrL	levanase	K03332	Carbohydrate transport and metabolism	integral component of membrane [GO:0016021]
BF9343_3094	BF3180	BF9343_3094	hypothetical protein		General function prediction only
BF9343_3096	BF3182	BF9343_3096	transport-related, membrane protein		Carbohydrate transport and metabolism
BF9343_3097	BF3183	BF9343_3097	nitroreductase family protein		Energy production and conversion	catalytic activity [GO:0003824]; DNA binding [GO:0003677]; iron-sulfur cluster binding [GO:0051536]; DNA repair [GO:0006281]
BF9343_3098	BF3184	BF9343_3098	hypothetical protein		General function prediction only
BF9343_3099	BF3185	BF9343_3099	phospholipase		General function prediction only	peptide-methionine (R)-S-oxide reductase activity [GO:0033743]; peptide-methionine (S)-S-oxide reductase activity [GO:0008113]; protein repair [GO:0030091]; response to oxidative stress [GO:0006979]
BF9343_3100	BF3186	BF9343_3100	Na/H exchanger membrane protein		Inorganic ion transport and metabolism
BF9343_3101	BF3187	BF9343_3101	hypothetical protein		Function unknown	integral component of membrane [GO:0016021]; transporter activity [GO:0005215]; transmembrane transport [GO:0055085]
BF9343_3102	BF3188	BF9343_3102	hypothetical protein		General function prediction only	integral component of membrane [GO:0016021]
BF9343_3103	BF3189	BF9343_3103	hypothetical protein		Lipid metabolism	integral component of membrane [GO:0016021]; phosphotransferase activity, for other substituted phosphate groups [GO:0016780]; phospholipid biosynthetic process [GO:0008654]
BF9343_3105	BF3191	BF9343_3105	hypothetical protein		Cell envelope biogenesis, outer membrane / Intracellular trafficking and secretion
BF9343_3106	BF3192	BF9343_3106	transport-related membrane protein		Defense mechanisms	ATP binding [GO:0005524]; metal ion binding [GO:0046872]; pyridoxal kinase activity [GO:0008478]; pyridoxal 5'-phosphate salvage [GO:0009443]
BF9343_3107	BF3193	BF9343_3107	hypothetical protein		Cell envelope biogenesis, outer membrane
BF9343_3108	BF3194	BF9343_3108	AraC family transcriptional regulator		Transcription	iron-sulfur cluster binding [GO:0051536]
BF9343_3109	BF3195	BF9343_3109	hypothetical protein		Amino acid transport and metabolism
BF9343_3110	BF3196	BF9343_3110	two-component system response regulator		Transcription / Signal transduction mechanisms	4 iron, 4 sulfur cluster binding [GO:0051539]; carbon-nitrogen lyase activity [GO:0016840]; metal ion binding [GO:0046872]; queuosine biosynthetic process [GO:0008616]
BF9343_3113	BF3199	BF9343_3113	hypothetical protein		Inorganic ion transport and metabolism	lyase activity [GO:0016829]; metal ion binding [GO:0046872]; queuosine biosynthetic process [GO:0008616]
BF9343_3114	BF3200	BF9343_3114	hypothetical protein		General function prediction only	catalytic activity [GO:0003824]; nucleoside metabolic process [GO:0009116]
BF9343_3115	BF3201	BF9343_3115	hypothetical protein	K01206	Carbohydrate transport and metabolism	integral component of membrane [GO:0016021]; transferase activity, transferring acyl groups other than amino-acyl groups [GO:0016747]
BF9343_3116	BF3202	BF9343_3116	electron transfer flavoprotein subunit beta	K03521	Energy production and conversion
BF9343_3117	BF3203	BF9343_3117	electron transfer flavoprotein subunit alpha	K03522	Energy production and conversion	cytoplasm [GO:0005737]; ATP binding [GO:0005524]; glutamate 5-kinase activity [GO:0004349]; RNA binding [GO:0003723]; L-proline biosynthetic process [GO:0055129]
BF9343_3118	BF3204	BF9343_3118	acyl-CoA dehydrogenase	K00257	Lipid metabolism	cytoplasm [GO:0005737]; copper ion binding [GO:0005507]; cellular copper ion homeostasis [GO:0006878]
BF9343_3119	BF3205	BF9343_3119	beta-galactosidase	K01190	Carbohydrate transport and metabolism	integral component of membrane [GO:0016021]; plasma membrane [GO:0005886]; endoribonuclease activity [GO:0004521]; RNA binding [GO:0003723]; mRNA catabolic process [GO:0006402]
BF9343_3120	BF3206	BF9343_3120	hypothetical protein		Signal transduction mechanisms	DNA binding [GO:0003677]; regulation of transcription, DNA-templated [GO:0006355]; transcription, DNA-templated [GO:0006351]
BF9343_3121	BF3207	BF9343_3121	chaperone	K05516	Posttranslational modification, protein turnover, chaperones
BF9343_3122	BF3208	BF9343_3122	two-component system, sensor kinase		Signal transduction mechanisms	hydrolase activity, hydrolyzing O-glycosyl compounds [GO:0004553]; carbohydrate metabolic process [GO:0005975]
BF9343_3123	BF3209	BF9343_3123	sulfatase		General function prediction only	cytosol [GO:0005829]; malate dehydrogenase (decarboxylating) (NAD+) activity [GO:0004471]; malate dehydrogenase (decarboxylating) (NADP+) activity [GO:0004473]; manganese ion binding [GO:0030145]; NAD binding [GO:0051287]; oxaloacetate decarboxylase activity [GO:0008948]; transferase activity, transferring acyl groups [GO:0016746]; malate metabolic process [GO:0006108]
BF9343_3124	BF3210	BF9343_3124	hypothetical protein		Cell envelope biogenesis, outer membrane	oxidoreductase activity, acting on the CH-NH2 group of donors, NAD or NADP as acceptor [GO:0016639]; cellular amino acid metabolic process [GO:0006520]
BF9343_3125	BF3211	BF9343_3125	hypothetical protein		Posttranslational modification, protein turnover, chaperones / Energy production and conversion	integral component of membrane [GO:0016021]
BF9343_3126	BF3212	BF9343_3126	aldolase	K01620	Amino acid transport and metabolism	cell outer membrane [GO:0009279]; receptor activity [GO:0004872]; transport [GO:0006810]
BF9343_3128	BF3214	BF9343_3128	RNA polymerase sigma factor	K03088	Transcription
BF9343_3130	BF3216	BF9343_3130	hypothetical protein		Posttranslational modification, protein turnover, chaperones	carbohydrate metabolic process [GO:0005975]
BF9343_3131	poxB	poxB	pyruvate dehydrogenase	K00156	Amino acid transport and metabolism / Coenzyme metabolism
BF9343_3132	BF3218	BF9343_3132	flavoprotein		General function prediction only	sequence-specific DNA binding [GO:0043565]
BF9343_3135	BF3221	BF9343_3135	hypothetical protein		Lipid metabolism	ATP binding [GO:0005524]
BF9343_3136	groEL	groEL	molecular chaperone GroEL	K04077	Posttranslational modification, protein turnover, chaperones
BF9343_3138	BF3224	BF9343_3138	hypothetical protein		Lipid metabolism
BF9343_3143	BF3229	BF9343_3143	hypothetical protein		Cell motility and secretion / Intracellular trafficking and secretion	intracellular [GO:0005622]; ATP binding [GO:0005524]; kinase activity [GO:0016301]; phosphorelay signal transduction system [GO:0000160]
BF9343_3144	BF3230	BF9343_3144	hypothetical protein		Intracellular trafficking and secretion	oxidoreductase activity, acting on the CH-NH2 group of donors, NAD or NADP as acceptor [GO:0016639]; cellular amino acid metabolic process [GO:0006520]
BF9343_3145	BF3231	BF9343_3145	hypothetical protein		Function unknown	hydrolase activity [GO:0016787]
BF9343_3148	BF3234	BF9343_3148	hypothetical protein	K07027	Function unknown	cysteine-type endopeptidase activity [GO:0004197]
BF9343_3149	BF3235	BF9343_3149	glycosyl transferase family protein		Cell envelope biogenesis, outer membrane	ATP binding [GO:0005524]; nucleotidyltransferase activity [GO:0016779]; RNA binding [GO:0003723]; RNA processing [GO:0006396]
BF9343_3150	BF3236	BF9343_3150	hypothetical protein		Carbohydrate transport and metabolism
BF9343_3151	BF3237	BF9343_3151	hypothetical protein		Amino acid transport and metabolism	cytoplasm [GO:0005737]; DNA binding [GO:0003677]; regulation of transcription, DNA-templated [GO:0006355]; transcription, DNA-templated [GO:0006351]
BF9343_3152	hisS	BF9343_3152	histidyl-tRNA synthetase	K01892	Translation, ribosomal structure and biogenesis	integral component of membrane [GO:0016021]; phospho-N-acetylmuramoyl-pentapeptide-transferase activity [GO:0008963]
BF9343_3154	BF3240	BF9343_3154	hypothetical protein		Function unknown	integral component of membrane [GO:0016021]; serine-type endopeptidase activity [GO:0004252]
BF9343_3155	BF3241	BF9343_3155	hypothetical protein	K06973	General function prediction only	regulation of transcription, DNA-templated [GO:0006355]
BF9343_3156	BF3242	BF9343_3156	alpha-L-fucosidase	K01206	Carbohydrate transport and metabolism
BF9343_3157	purA	purA	adenylosuccinate synthetase	K01939	Nucleotide transport and metabolism	ribose-5-phosphate isomerase activity [GO:0004751]; pentose-phosphate shunt, non-oxidative branch [GO:0009052]
BF9343_3159	BF3245	BF9343_3159	hypothetical protein		Cell envelope biogenesis, outer membrane
BF9343_3160	BF3246	BF9343_3160	hypothetical protein		DNA replication, recombination, and repair	Holliday junction helicase complex [GO:0009379]; ATP binding [GO:0005524]; DNA binding [GO:0003677]; four-way junction helicase activity [GO:0009378]; DNA recombination [GO:0006310]; DNA repair [GO:0006281]; SOS response [GO:0009432]
BF9343_3161	BF3247	BF9343_3161	peptidase	K01277	Lipid metabolism	diaminopimelate dehydrogenase activity [GO:0047850]; NAD binding [GO:0051287]; oxidoreductase activity, acting on the aldehyde or oxo group of donors, NAD or NADP as acceptor [GO:0016620]; diaminopimelate biosynthetic process [GO:0019877]; lysine biosynthetic process via diaminopimelate [GO:0009089]
BF9343_3162	BF3248	BF9343_3162	AraC family transcriptional regulator		Transcription	integral component of membrane [GO:0016021]; cytolysis [GO:0019835]
BF9343_3163	recQ2	recQ2	ATP-dependent DNA helicase	K03654	DNA replication, recombination, and repair	rhamnulokinase activity [GO:0008993]
BF9343_3164	BF3250	BF9343_3164	hypothetical protein		Posttranslational modification, protein turnover, chaperones	4-alpha-glucanotransferase activity [GO:0004134]; amylo-alpha-1,6-glucosidase activity [GO:0004135]; glycogen catabolic process [GO:0005980]
BF9343_3165	BF3251	BF9343_3165	cysteine synthase	K01738	Amino acid transport and metabolism	ATP binding [GO:0005524]; ribonucleoside-triphosphate reductase activity [GO:0008998]; DNA replication [GO:0006260]
BF9343_3166	BF3252	BF9343_3166	sulfatase		Cell envelope biogenesis, outer membrane	cytoplasm [GO:0005737]; 4 iron, 4 sulfur cluster binding [GO:0051539]; [formate-C-acetyltransferase]-activating enzyme activity [GO:0043365]
BF9343_3170	BF3255	BF9343_3170	hypothetical protein	K02014	Inorganic ion transport and metabolism	integral component of membrane [GO:0016021]; plasma membrane [GO:0005886]; transmembrane transport [GO:0055085]
BF9343_3171	BF3256	BF9343_3171	hypothetical protein		Function unknown	integral component of membrane [GO:0016021]; plasma membrane [GO:0005886]; metal ion binding [GO:0046872]; metalloendopeptidase activity [GO:0004222]
BF9343_3172	BF3257	BF9343_3172	hypothetical protein		Cell envelope biogenesis, outer membrane / Inorganic ion transport and metabolism	1-deoxy-D-xylulose-5-phosphate reductoisomerase activity [GO:0030604]; metal ion binding [GO:0046872]; NADPH binding [GO:0070402]; isopentenyl diphosphate biosynthetic process, methylerythritol 4-phosphate pathway [GO:0019288]; terpenoid biosynthetic process [GO:0016114]
BF9343_3174	BF3259	BF9343_3174	UDP-glucuronic acid epimerase	K08679	Cell envelope biogenesis, outer membrane / Carbohydrate transport and metabolism	integral component of membrane [GO:0016021]
BF9343_3175	BF3260	BF9343_3175	hypothetical protein		Cell envelope biogenesis, outer membrane	cytoplasm [GO:0005737]; UDP-N-acetylglucosamine 1-carboxyvinyltransferase activity [GO:0008760]; cell cycle [GO:0007049]; cell division [GO:0051301]; cell wall organization [GO:0071555]; peptidoglycan biosynthetic process [GO:0009252]; regulation of cell shape [GO:0008360]; UDP-N-acetylgalactosamine biosynthetic process [GO:0019277]
BF9343_3176	BF3261	BF9343_3176	transport-related, membrane protein		Function unknown
BF9343_3177	BF3262	BF9343_3177	glycosyl transferase family protein		Cell envelope biogenesis, outer membrane	peptidase activity [GO:0008233]; tRNA threonylcarbamoyladenosine modification [GO:0002949]
BF9343_3178	leuB	leuB	3-isopropylmalate dehydrogenase	K00052	Amino acid transport and metabolism
BF9343_3179	BF3264	BF9343_3179	alpha-isopropylmalate synthase	K09011	Amino acid transport and metabolism	cytoplasm [GO:0005737]; ATP binding [GO:0005524]; guanylate kinase activity [GO:0004385]
BF9343_3180	leuD	leuD	3-isopropylmalate dehydratase small subunit	K01704	Amino acid transport and metabolism	hydrolase activity [GO:0016787]
BF9343_3181	leuC	leuC	isopropylmalate isomerase large subunit	K01703	Amino acid transport and metabolism	integral component of plasma membrane [GO:0005887]; 1,4-dihydroxy-2-naphthoate octaprenyltransferase activity [GO:0046428]; menaquinone biosynthetic process [GO:0009234]
BF9343_3182	leuA	leuA	2-isopropylmalate synthase	K01649	Amino acid transport and metabolism	dTDP-glucose 4,6-dehydratase activity [GO:0008460]; nucleotide-sugar metabolic process [GO:0009225]
BF9343_3185	BF3270	BF9343_3185	hypothetical protein		Function unknown	transferase activity, transferring glycosyl groups [GO:0016757]
BF9343_3186	BF3271	BF9343_3186	bacterioferritin-like protein	K03594	General function prediction only	glucose-1-phosphate thymidylyltransferase activity [GO:0008879]; metal ion binding [GO:0046872]; extracellular polysaccharide biosynthetic process [GO:0045226]
BF9343_3187	sppA	sppA	protease IV	K04773	Posttranslational modification, protein turnover, chaperones / Intracellular trafficking and secretion
BF9343_3188	BF3273	BF9343_3188	tetraacyldisaccharide kinase (lipid A biosynthesis)-like protein	K00912	Cell envelope biogenesis, outer membrane	carbohydrate binding [GO:0030246]; catalytic activity [GO:0003824]; carbohydrate metabolic process [GO:0005975]
BF9343_3190	BF3275	BF9343_3190	thiamine monophosphate kinase	K00946	Coenzyme metabolism	polyphosphate kinase complex [GO:0009358]; ATP binding [GO:0005524]; polyphosphate kinase activity [GO:0008976]; polyphosphate biosynthetic process [GO:0006799]
BF9343_3216	BF3302	BF9343_3216	hypothetical protein	K01187	Carbohydrate transport and metabolism	ATP binding [GO:0005524]; ATPase activity [GO:0016887]
BF9343_3217	BF3303	BF9343_3217	hypothetical protein	K05970	Posttranslational modification, protein turnover, chaperones	membrane [GO:0016020]; transmembrane transport [GO:0055085]
BF9343_3218	BF3304	BF9343_3218	hypothetical protein		Carbohydrate transport and metabolism	integral component of membrane [GO:0016021]; cation transmembrane transporter activity [GO:0008324]
BF9343_3220	BF3306	BF9343_3220	hypothetical protein		Energy production and conversion / Inorganic ion transport and metabolism	transporter activity [GO:0005215]
BF9343_3221	BF3307	BF9343_3221	hypothetical protein		Inorganic ion transport and metabolism	hydrolase activity, hydrolyzing O-glycosyl compounds [GO:0004553]; carbohydrate metabolic process [GO:0005975]
BF9343_3222	BF3308	BF9343_3222	hydrolase		Carbohydrate transport and metabolism
BF9343_3225	BF3311	BF9343_3225	hypothetical protein		Function unknown	cytoplasm [GO:0005737]; methyltransferase activity [GO:0008168]; RNA binding [GO:0003723]
BF9343_3226	BF3312	BF9343_3226	uracil-DNA glycosylase	K03648	DNA replication, recombination, and repair	integral component of membrane [GO:0016021]
BF9343_3227	BF3313	BF9343_3227	AraC family transcriptional regulator	K13652	DNA replication, recombination, and repair	integral component of membrane [GO:0016021]
BF9343_3228	BF3314	BF9343_3228	hypothetical protein		Cell envelope biogenesis, outer membrane	integral component of membrane [GO:0016021]; plasma membrane [GO:0005886]; cardiolipin synthase activity [GO:0008808]; cardiolipin biosynthetic process [GO:0032049]
BF9343_3230	BF3316	BF9343_3230	hypothetical protein	K07322	Cell division and chromosome partitioning	cytoplasm [GO:0005737]; thymidylate synthase activity [GO:0004799]; dTMP biosynthetic process [GO:0006231]; dTTP biosynthetic process [GO:0006235]
BF9343_3231	BF3317	BF9343_3231	hypothetical protein		Lipid metabolism	metal ion binding [GO:0046872]
BF9343_3232	BF3318	BF9343_3232	hypothetical protein		General function prediction only	integral component of membrane [GO:0016021]; plasma membrane [GO:0005886]; transporter activity [GO:0005215]; protein transport [GO:0015031]
BF9343_3233	BF3319	BF9343_3233	hypothetical protein		Function unknown	integral component of membrane [GO:0016021]
BF9343_3234	hdhA	hdhA	7-alpha-hydroxysteroid dehydrogenase		Secondary metabolites biosynthesis, transport, and catabolism / General function prediction only	integral component of membrane [GO:0016021]; protein transporter activity [GO:0008565]
BF9343_3235	BF3321	BF9343_3235	hypothetical protein		Coenzyme metabolism
BF9343_3245	BF3332	BF9343_3245	integrase		DNA replication, recombination, and repair	cytoplasm [GO:0005737]; N-acetyl-gamma-glutamyl-phosphate reductase activity [GO:0003942]; NAD binding [GO:0051287]; arginine biosynthetic process [GO:0006526]
BF9343_3246	BF3333	BF9343_3246	AraC family transcriptional regulator		Transcription	transferase activity [GO:0016740]; isoprenoid biosynthetic process [GO:0008299]
BF9343_3247	pncB	pncB	nicotinate phosphoribosyltransferase	K00763	Coenzyme metabolism	integral component of membrane [GO:0016021]; outer membrane-bounded periplasmic space [GO:0030288]; plasma membrane [GO:0005886]; energy transducer activity [GO:0031992]; siderophore transmembrane transporter activity [GO:0015343]; protein transport [GO:0015031]
BF9343_3248	BF3335	BF9343_3248	hypothetical protein		Posttranslational modification, protein turnover, chaperones	cytoplasm [GO:0005737]; ATP binding [GO:0005524]; cytidylate kinase activity [GO:0004127]; pyrimidine nucleotide metabolic process [GO:0006220]
BF9343_3249	BF3336	BF9343_3249	K+ transport related membrane protein	K03455	Inorganic ion transport and metabolism	chromosome [GO:0005694]; cytoplasm [GO:0005737]; ATP binding [GO:0005524]; DNA binding [GO:0003677]; DNA topoisomerase type II (ATP-hydrolyzing) activity [GO:0003918]; magnesium ion binding [GO:0000287]; DNA topological change [GO:0006265]; DNA-dependent DNA replication [GO:0006261]
BF9343_3250	accC2	accC2	biotin carboxylase	K01961	Lipid metabolism	3 iron, 4 sulfur cluster binding [GO:0051538]; 4-hydroxy-3-methylbut-2-en-1-yl diphosphate reductase activity [GO:0051745]; metal ion binding [GO:0046872]; dimethylallyl diphosphate biosynthetic process [GO:0050992]; isopentenyl diphosphate biosynthetic process, methylerythritol 4-phosphate pathway [GO:0019288]; terpenoid biosynthetic process [GO:0016114]
BF9343_3251	BF3338	BF9343_3251	bioin-requiring protein		Lipid metabolism	cytoplasm [GO:0005737]; 6-phosphofructokinase activity [GO:0003872]; ATP binding [GO:0005524]; metal ion binding [GO:0046872]; fructose 6-phosphate metabolic process [GO:0006002]
BF9343_3252	BF3339	BF9343_3252	carboxyl transferase		Lipid metabolism	cytoplasm [GO:0005737]; 4-phosphoerythronate dehydrogenase activity [GO:0033711]; NAD binding [GO:0051287]; pyridoxine biosynthetic process [GO:0008615]
BF9343_3254	BF3342	BF9343_3254	beta-lactamase		Defense mechanisms	hydrolase activity [GO:0016787]; carbohydrate metabolic process [GO:0005975]
BF9343_3255	impDH	impDH	inosine 5-monophosphate dehydrogenase	K00088	Nucleotide transport and metabolism	FMN binding [GO:0010181]; oxidoreductase activity [GO:0016491]
BF9343_3258	BF3347	BF9343_3258	AraC family transcriptional regulator		Transcription	cytoplasm [GO:0005737]; integral component of membrane [GO:0016021]; 3-oxo-5-alpha-steroid 4-dehydrogenase activity [GO:0003865]; steroid metabolic process [GO:0008202]
BF9343_3260	BF3349	BF9343_3260	multidrug resistance/siderophore transport membrane protein		Defense mechanisms	transferase activity, transferring acyl groups, acyl groups converted into alkyl on transfer [GO:0046912]
BF9343_3262	BF3351	BF9343_3262	cysteine biosynthesis-like protein	K01740	Amino acid transport and metabolism	isocitrate dehydrogenase (NADP+) activity [GO:0004450]; magnesium ion binding [GO:0000287]; NAD binding [GO:0051287]; glyoxylate cycle [GO:0006097]; tricarboxylic acid cycle [GO:0006099]
BF9343_3264	BF3353	BF9343_3264	hypothetical protein		Amino acid transport and metabolism	4 iron, 4 sulfur cluster binding [GO:0051539]; aconitate hydratase activity [GO:0003994]; tricarboxylic acid cycle [GO:0006099]
BF9343_3269	BF3358	BF9343_3269	permease/membrane protein		Cell envelope biogenesis, outer membrane	DNA binding [GO:0003677]
BF9343_3272	BF3361	BF9343_3272	hydrolase	K07025	General function prediction only
BF9343_3275	BF3364	BF9343_3275	two-component system, sensor kinase		Signal transduction mechanisms
BF9343_3280	BF3370	BF9343_3280	peptidoglycan biosynthesis-like protein		Cell envelope biogenesis, outer membrane	isomerase activity [GO:0016853]; ketol-acid reductoisomerase activity [GO:0004455]; isoleucine biosynthetic process [GO:0009097]; valine biosynthetic process [GO:0009099]
BF9343_3281	BF3371	BF9343_3281	ion transport related, membrane protein	K10716	Inorganic ion transport and metabolism	thiolester hydrolase activity [GO:0016790]; fatty acid biosynthetic process [GO:0006633]
BF9343_3282	BF3372	BF9343_3282	hypothetical protein		DNA replication, recombination, and repair	acetolactate synthase activity [GO:0003984]; flavin adenine dinucleotide binding [GO:0050660]; magnesium ion binding [GO:0000287]; thiamine pyrophosphate binding [GO:0030976]; isoleucine biosynthetic process [GO:0009097]; valine biosynthetic process [GO:0009099]
BF9343_3283	BF3373	BF9343_3283	hypothetical protein			4 iron, 4 sulfur cluster binding [GO:0051539]; dihydroxy-acid dehydratase activity [GO:0004160]; metal ion binding [GO:0046872]; isoleucine biosynthetic process [GO:0009097]; valine biosynthetic process [GO:0009099]
BF9343_3284	BF3374	BF9343_3284	hypothetical protein	K07507	Function unknown
BF9343_3285	BF3375	BF9343_3285	hypothetical protein		Chromatin structure and dynamics
BF9343_3286	BF3376	BF9343_3286	hypothetical protein		General function prediction only
BF9343_3287	BF3377	BF9343_3287	hypothetical protein		Transcription	peptidyl-prolyl cis-trans isomerase activity [GO:0003755]; protein folding [GO:0006457]
BF9343_3288	BF3378	BF9343_3288	bifunctional methionine sulfoxide reductase A/B	K12267	Posttranslational modification, protein turnover, chaperones
BF9343_3293	BF3383	BF9343_3293	hypothetical protein	K01843	Amino acid transport and metabolism
BF9343_3294	BF3384	BF9343_3294	xanthine/uracyl permease, membrane protein	K16345	Nucleotide transport and metabolism	integral component of membrane [GO:0016021]
BF9343_3298	BF3388	BF9343_3298	hypothetical protein		Cell envelope biogenesis, outer membrane
BF9343_3302	BF3392	BF9343_3302	hypothetical protein		Lipid metabolism
BF9343_3303	BF3393	BF9343_3303	hypothetical protein	K07114	General function prediction only	hydrolase activity [GO:0016787]
BF9343_3305	BF3395	BF9343_3305	pyridoxamine kinase	K00868	Coenzyme metabolism	membrane [GO:0016020]; receptor activity [GO:0004872]; transport [GO:0006810]
BF9343_3306	BF3396	BF9343_3306	hypothetical protein	K00782	Function unknown
BF9343_3307	BF3397	BF9343_3307	hypothetical protein	K18929	Energy production and conversion
BF9343_3308	BF3398	BF9343_3308	hypothetical protein	K18928	Energy production and conversion
BF9343_3309	BF3399	BF9343_3309	hypothetical protein		Posttranslational modification, protein turnover, chaperones	outer membrane [GO:0019867]; receptor activity [GO:0004872]; transport [GO:0006810]
BF9343_3310	BF3400	BF9343_3310	6-pyruvoyl tetrahydrobiopterin synthase	K01737	Coenzyme metabolism	cytoplasm [GO:0005737]; 6-phosphofructokinase activity [GO:0003872]; ATP binding [GO:0005524]; diphosphate-fructose-6-phosphate 1-phosphotransferase activity [GO:0047334]; metal ion binding [GO:0046872]; fructose 6-phosphate metabolic process [GO:0006002]
BF9343_3311	BF3401	BF9343_3311	hypothetical protein	K01243	Nucleotide transport and metabolism	chorismate synthase activity [GO:0004107]; aromatic amino acid family biosynthetic process [GO:0009073]; chorismate biosynthetic process [GO:0009423]
BF9343_3312	BF3402	BF9343_3312	hypothetical protein		General function prediction only	hydrolase activity [GO:0016787]
BF9343_3313	BF3403	BF9343_3313	hypothetical protein		Function unknown	hydrolase activity, acting on carbon-nitrogen (but not peptide) bonds, in linear amides [GO:0016811]
BF9343_3314	BF3404	BF9343_3314	copper homeostasis protein	K06201	Inorganic ion transport and metabolism	integral component of membrane [GO:0016021]
BF9343_3315	BF3405	BF9343_3315	phosphodiesterase	K18682	General function prediction only	DNA binding [GO:0003677]; DNA topoisomerase type I activity [GO:0003917]; DNA topological change [GO:0006265]
BF9343_3317	BF3407	BF9343_3317	hypothetical protein		Translation, ribosomal structure and biogenesis	alpha-L-fucosidase activity [GO:0004560]; fucose metabolic process [GO:0006004]
BF9343_3318	maeB	maeB	malic enzyme	K00029	Energy production and conversion	cobalamin binding [GO:0031419]; metal ion binding [GO:0046872]; methylmalonyl-CoA mutase activity [GO:0004494]
BF9343_3319	gdhB2	gdhB2	glutamate dehydrogenase	K00262	Amino acid transport and metabolism	cobalamin binding [GO:0031419]; metal ion binding [GO:0046872]; methylmalonyl-CoA mutase activity [GO:0004494]; lactate fermentation to propionate and acetate [GO:0019652]
BF9343_3321	BF3411	BF9343_3321	regulatory protein		Inorganic ion transport and metabolism / Signal transduction mechanisms	integral component of membrane [GO:0016021]; plasma membrane [GO:0005886]; cation transmembrane transporter activity [GO:0008324]; potassium ion transport [GO:0006813]
BF9343_3322	omp117	omp117	outer membrane protein Omp117		Inorganic ion transport and metabolism	integral component of membrane [GO:0016021]
BF9343_3323	BF3413	BF9343_3323	hypothetical protein		Transcription
BF9343_3324	BF3414	BF9343_3324	hypothetical protein		Carbohydrate transport and metabolism	lipid metabolic process [GO:0006629]
BF9343_3325	BF3415	BF9343_3325	hypothetical protein		Intracellular trafficking and secretion	cytoplasm [GO:0005737]; ATP binding [GO:0005524]; lysine-tRNA ligase activity [GO:0004824]; magnesium ion binding [GO:0000287]; nucleic acid binding [GO:0003676]; lysyl-tRNA aminoacylation [GO:0006430]
BF9343_3332	BF3422	BF9343_3332	DNA-binding protein		Transcription	glycerol-3-phosphate dehydrogenase complex [GO:0009331]; glycerol-3-phosphate dehydrogenase [NAD(P)+] activity [GO:0047952]; glycerol-3-phosphate dehydrogenase [NAD+] activity [GO:0004367]; glycerol-3-phosphate dehydrogenase [NADP+] activity [GO:0036439]; NAD binding [GO:0051287]; carbohydrate metabolic process [GO:0005975]; glycerol-3-phosphate catabolic process [GO:0046168]
BF9343_3336	BF3426	BF9343_3336	hypothetical protein		Function unknown	cytoplasm [GO:0005737]; glucose-6-phosphate isomerase activity [GO:0004347]; gluconeogenesis [GO:0006094]; glycolytic process [GO:0006096]
BF9343_3339	BF3429	BF9343_3339	hypothetical protein		Cell division and chromosome partitioning	cytoplasm [GO:0005737]; aminoacyl-tRNA ligase activity [GO:0004812]; aspartate-ammonia ligase activity [GO:0004071]; ATP binding [GO:0005524]; L-asparagine biosynthetic process [GO:0070981]; tRNA aminoacylation for protein translation [GO:0006418]
BF9343_3342	BF3432	BF9343_3342	hypothetical protein		Amino acid transport and metabolism
BF9343_3345	BF3435	BF9343_3345	hypothetical protein		Carbohydrate transport and metabolism
BF9343_3347	gdhB	gdhB	glutamate dehydrogenase	K00262	Amino acid transport and metabolism
BF9343_3348	BF3438	BF9343_3348	peptidase		Amino acid transport and metabolism	beta-N-acetylhexosaminidase activity [GO:0004563]; carbohydrate metabolic process [GO:0005975]
BF9343_3349	BF3439	BF9343_3349	hypothetical protein		General function prediction only	N-acetylmuramoyl-L-alanine amidase activity [GO:0008745]; peptidoglycan catabolic process [GO:0009253]
BF9343_3352	BF3442	BF9343_3352	poly(A) polymerase	K00970	Translation, ribosomal structure and biogenesis
BF9343_3353	BF3443	BF9343_3353	hypothetical protein		Function unknown	cytoplasm [GO:0005737]; ATP binding [GO:0005524]; DNA replication origin binding [GO:0003688]; DNA replication initiation [GO:0006270]; regulation of DNA replication [GO:0006275]
BF9343_3359	BF3449	BF9343_3359	cold shock-like protein	K03704	Transcription	nucleotide binding [GO:0000166]; oxidoreductase activity [GO:0016491]
BF9343_3374	BF3464	BF9343_3374	LPS biosynthesis related glycosyltransferase		Cell envelope biogenesis, outer membrane	ATP binding [GO:0005524]; cobalamin binding [GO:0031419]; ribonucleoside-diphosphate reductase activity, thioredoxin disulfide as acceptor [GO:0004748]; DNA replication [GO:0006260]
BF9343_3376	uphY	uphY	LPS biosynthesis transcriptional regulatory protein		Transcription	4-alpha-glucanotransferase activity [GO:0004134]; starch binding [GO:2001070]
BF9343_3378	BF3469	BF9343_3378	hypothetical protein		General function prediction only	integral component of membrane [GO:0016021]; transferase activity, transferring acyl groups other than amino-acyl groups [GO:0016747]
BF9343_3383	BF3474	BF9343_3383	ribose 5-phosphate isomerase	K01807	Carbohydrate transport and metabolism	methylglyoxal synthase activity [GO:0008929]; methylglyoxal biosynthetic process [GO:0019242]
BF9343_3384	BF3475	BF9343_3384	hypothetical protein		Energy production and conversion	transferase activity [GO:0016740]
BF9343_3389	ruvA	ruvA	Holliday junction DNA helicase RuvA	K03550	DNA replication, recombination, and repair	integral component of membrane [GO:0016021]; transferase activity [GO:0016740]
BF9343_3390	BF3481	BF9343_3390	oxidoreductase	K03340	Amino acid transport and metabolism	ligase activity [GO:0016874]
BF9343_3391	BF3482	BF9343_3391	hemolysin	K11068	General function prediction only
BF9343_3393	BF3484	BF9343_3393	anaerobic ribonucleoside triphosphate reductase	K00527	Nucleotide transport and metabolism	carbohydrate binding [GO:0030246]; catalytic activity [GO:0003824]; carbohydrate metabolic process [GO:0005975]
BF9343_3394	BF3485	BF9343_3394	anaerobic ribonucleoside-triphosphate reductase activating protein	K04068	Posttranslational modification, protein turnover, chaperones	DNA binding [GO:0003677]; transcription factor activity, sequence-specific DNA binding [GO:0003700]; transcription, DNA-templated [GO:0006351]
BF9343_3395	BF3486	BF9343_3395	transport-related, membrane protein	K08169	Carbohydrate transport and metabolism	intracellular [GO:0005622]; DNA binding [GO:0003677]; phosphorelay signal transduction system [GO:0000160]; regulation of transcription, DNA-templated [GO:0006355]; transcription, DNA-templated [GO:0006351]
BF9343_3399	BF3491	BF9343_3399	protease	K11749	Cell envelope biogenesis, outer membrane	carbon-nitrogen ligase activity, with glutamine as amido-N-donor [GO:0016884]
BF9343_3400	BF3492	BF9343_3400	1-deoxy-D-xylulose 5-phosphate reductoisomerase	K00099	Lipid metabolism	integral component of membrane [GO:0016021]; intracellular [GO:0005622]; ATP binding [GO:0005524]; phosphorelay sensor kinase activity [GO:0000155]
BF9343_3401	BF3493	BF9343_3401	peptidase		Cell envelope biogenesis, outer membrane	GTP binding [GO:0005525]; GTPase activity [GO:0003924]; translation elongation factor activity [GO:0003746]
BF9343_3403	BF3495	BF9343_3403	UDP-N-acetylglucosamine 1-carboxyvinyltransferase	K00790	Cell envelope biogenesis, outer membrane
BF9343_3404	BF3496	BF9343_3404	hypothetical protein		Cell envelope biogenesis, outer membrane	cytoplasm [GO:0005737]; coproporphyrinogen oxidase activity [GO:0004109]; iron-sulfur cluster binding [GO:0051536]; porphyrin-containing compound biosynthetic process [GO:0006779]
BF9343_3405	BF3497	BF9343_3405	glycoprotease family protein	K14742	Posttranslational modification, protein turnover, chaperones	integral component of membrane [GO:0016021]
BF9343_3406	BF3499	BF9343_3406	hypothetical protein		Function unknown	outer membrane [GO:0019867]; receptor activity [GO:0004872]; transport [GO:0006810]
BF9343_3407	gmk	gmk	guanylate kinase	K00942	Nucleotide transport and metabolism
BF9343_3409	BF3502	BF9343_3409	phosphoesterase		General function prediction only
BF9343_3410	BF3503	BF9343_3410	prenyltransferase	K02548	Coenzyme metabolism
BF9343_3411	rffG	rffG	dTDP-glucose 4,6-dehydratase	K01710	Cell envelope biogenesis, outer membrane	ATP binding [GO:0005524]
BF9343_3412	rffH2	rffH2	glucose-1-phosphate thymidylyltransferase	K00973	Cell envelope biogenesis, outer membrane
BF9343_3413	BF3506	BF9343_3413	phosphoesterase	K07095	General function prediction only
BF9343_3414	ppk	ppk	polyphosphate kinase	K00937	Inorganic ion transport and metabolism	integral component of membrane [GO:0016021]
BF9343_3417	BF3510	BF9343_3417	ABC transporter ATP-binding protein	K06158	General function prediction only	cytoplasm [GO:0005737]; isomerase activity [GO:0016853]; transferase activity [GO:0016740]; queuosine biosynthetic process [GO:0008616]
BF9343_3418	BF3511	BF9343_3418	metal resistance related protein		Cell envelope biogenesis, outer membrane	hydrolase activity [GO:0016787]
BF9343_3419	BF3512	BF9343_3419	metal resistance related transport membrane protein		Inorganic ion transport and metabolism	glutathione peroxidase activity [GO:0004602]; response to oxidative stress [GO:0006979]
BF9343_3420	BF3513	BF9343_3420	puter membrane protein		Cell envelope biogenesis, outer membrane / Intracellular trafficking and secretion	carbohydrate binding [GO:0030246]; catalytic activity [GO:0003824]; carbohydrate metabolic process [GO:0005975]
BF9343_3421	BF3514	BF9343_3421	hypothetical protein		Carbohydrate transport and metabolism	integral component of membrane [GO:0016021]; cation transmembrane transporter activity [GO:0008324]
BF9343_3422	BF3515	BF9343_3422	hypothetical protein		Energy production and conversion	integral component of membrane [GO:0016021]; intracellular [GO:0005622]; phosphorelay sensor kinase activity [GO:0000155]
BF9343_3424	BF3517	BF9343_3424	hypothetical protein		Translation, ribosomal structure and biogenesis	4 iron, 4 sulfur cluster binding [GO:0051539]; metal ion binding [GO:0046872]
BF9343_3426	BF3519	BF9343_3426	hypothetical protein		General function prediction only	4 iron, 4 sulfur cluster binding [GO:0051539]; biotin synthase activity [GO:0004076]; metal ion binding [GO:0046872]; transferase activity, transferring alkyl or aryl (other than methyl) groups [GO:0016765]; cofactor biosynthetic process [GO:0051188]
BF9343_3428	BF3521	BF9343_3428	hypothetical protein		DNA replication, recombination, and repair
BF9343_3429	BF3522	BF9343_3429	phospholipid biosynthesis-like protein	K06131	Lipid metabolism	magnesium ion binding [GO:0000287]; phosphoglucosamine mutase activity [GO:0008966]; carbohydrate metabolic process [GO:0005975]
BF9343_3430	thyA	thyB	thymidylate synthase	K00560	Nucleotide transport and metabolism	integral component of membrane [GO:0016021]; plasma membrane [GO:0005886]
BF9343_3433	BF3526	BF9343_3433	hypothetical protein		General function prediction only	4-hydroxy-tetrahydrodipicolinate reductase [GO:0008839]; diaminopimelate biosynthetic process [GO:0019877]; lysine biosynthetic process via diaminopimelate [GO:0009089]
BF9343_3435	BF3528	BF9343_3435	hypothetical protein		Intracellular trafficking and secretion
BF9343_3436	BF3529	BF9343_3436	hypothetical protein		General function prediction only	metal ion binding [GO:0046872]; ribulose-phosphate 3-epimerase activity [GO:0004750]; carbohydrate metabolic process [GO:0005975]; pentose-phosphate shunt [GO:0006098]
BF9343_3437	BF3530	BF9343_3437	hypothetical protein	K03561	Intracellular trafficking and secretion	methionyl-tRNA formyltransferase activity [GO:0004479]
BF9343_3439	BF3532	BF9343_3439	hypothetical protein		Coenzyme metabolism	integral component of membrane [GO:0016021]; voltage-gated chloride channel activity [GO:0005247]
BF9343_3440	BF3533	BF9343_3440	isoprenoid biosynthesis-like protein	K13789	Coenzyme metabolism	double-stranded RNA binding [GO:0003725]
BF9343_3441	BF3534	BF9343_3441	outer membrane protein		Cell envelope biogenesis, outer membrane
BF9343_3442	cmk	cmk	cytidylate kinase	K00945	Nucleotide transport and metabolism
BF9343_3443	ispH	BF9343_3443	4-hydroxy-3-methylbut-2-enyl diphosphate reductase	K03527	Lipid metabolism
BF9343_3444	pfkA	pfkA1	6-phosphofructokinase	K00850	Carbohydrate transport and metabolism	DNA-3-methyladenine glycosylase activity [GO:0008725]; base-excision repair [GO:0006284]
BF9343_3446	BF3539	BF9343_3446	oxidoreductase		Energy production and conversion	5'-3' exonuclease activity [GO:0008409]; nucleic acid binding [GO:0003676]; DNA recombination [GO:0006310]; DNA repair [GO:0006281]
BF9343_3447	BF3540	BF9343_3447	membrane dehydrogenase	K12343	Energy production and conversion	ATP binding [GO:0005524]; ATP-dependent helicase activity [GO:0008026]; nucleic acid binding [GO:0003676]; DNA recombination [GO:0006310]
BF9343_3448	BF3541	BF9343_3448	citrate synthase	K01647		iron ion binding [GO:0005506]; oxidoreductase activity [GO:0016491]
BF9343_3449	icd	icd	isocitrate dehydrogenase	K00031	Energy production and conversion
BF9343_3450	acn	acn	aconitate hydratase	K01681	Energy production and conversion	integral component of membrane [GO:0016021]; transmembrane transport [GO:0055085]
BF9343_3451	BF3544	BF9343_3451	DNA-binding protein		DNA replication, recombination, and repair	exo-alpha-sialidase activity [GO:0004308]
BF9343_3452	BF3545	BF9343_3452	hypothetical protein		Signal transduction mechanisms
BF9343_3453	BF3546	BF9343_3453	reductoisomerase	K00053	Amino acid transport and metabolism / Coenzyme metabolism	membrane [GO:0016020]; receptor activity [GO:0004872]; transport [GO:0006810]
BF9343_3455	BF3548	BF9343_3455	acyl-ACP thioesterase		Lipid metabolism	beta-galactosidase activity [GO:0004565]; carbohydrate metabolic process [GO:0005975]
BF9343_3457	ilvB	ilvB	acetolactate synthase large subunit	K01652	Amino acid transport and metabolism / Coenzyme metabolism	cytoplasm [GO:0005737]; lyase activity [GO:0016829]
BF9343_3458	ilvD	ilvD	dihydroxy-acid dehydratase	K01687	Amino acid transport and metabolism / Carbohydrate transport and metabolism	DNA binding [GO:0003677]; transcription factor activity, sequence-specific DNA binding [GO:0003700]; transcription, DNA-templated [GO:0006351]
BF9343_3460	BF3553	BF9343_3460	hypothetical protein		General function prediction only	cytoplasm [GO:0005737]; amino acid binding [GO:0016597]; chorismate mutase activity [GO:0004106]; prephenate dehydratase activity [GO:0004664]; L-phenylalanine biosynthetic process [GO:0009094]
BF9343_3461	BF3554	BF9343_3461	hypothetical protein		Function unknown	pyridoxal phosphate binding [GO:0030170]; transaminase activity [GO:0008483]; biosynthetic process [GO:0009058]
BF9343_3462	BF3555	BF9343_3462	hypothetical protein		Secondary metabolites biosynthesis, transport, and catabolism	transferase activity [GO:0016740]; biosynthetic process [GO:0009058]; chorismate metabolic process [GO:0046417]
BF9343_3465	BF3558	BF9343_3465	isomerase	K03775	Posttranslational modification, protein turnover, chaperones	primosome complex [GO:1990077]; DNA binding [GO:0003677]; DNA primase activity [GO:0003896]; magnesium ion binding [GO:0000287]; zinc ion binding [GO:0008270]
BF9343_3467	BF3560	BF9343_3467	hypothetical protein		Amino acid transport and metabolism	cytoplasm [GO:0005737]; ATP binding [GO:0005524]; pantoate-beta-alanine ligase activity [GO:0004592]; pantothenate biosynthetic process [GO:0015940]
BF9343_3469	BF3562	BF9343_3469	hypothetical protein		Energy production and conversion	sulfuric ester hydrolase activity [GO:0008484]
BF9343_3470	BF3563	BF9343_3470	hypothetical protein		General function prediction only	cell outer membrane [GO:0009279]; receptor activity [GO:0004872]; transport [GO:0006810]
BF9343_3471	BF3567	BF9343_3471	hypothetical protein		Function unknown	cytoplasm [GO:0005737]; GTP binding [GO:0005525]; GTP cyclohydrolase I activity [GO:0003934]; zinc ion binding [GO:0008270]; 7,8-dihydroneopterin 3'-triphosphate biosynthetic process [GO:0035998]; one-carbon metabolic process [GO:0006730]; tetrahydrofolate biosynthetic process [GO:0046654]
BF9343_3472	BF3568	BF9343_3472	phosphatase		DNA replication, recombination, and repair	iron-sulfur cluster binding [GO:0051536]; oxidoreductase activity [GO:0016491]
BF9343_3474	BF3570	BF9343_3474	phosphoesterase		Function unknown
BF9343_3476	BF3572	BF9343_3476	hypothetical protein		Inorganic ion transport and metabolism	cytoplasm [GO:0005737]; triose-phosphate isomerase activity [GO:0004807]; gluconeogenesis [GO:0006094]; glycolytic process [GO:0006096]; pentose-phosphate shunt [GO:0006098]
BF9343_3479	BF3575	BF9343_3479	hypothetical protein		General function prediction only	integral component of membrane [GO:0016021]
BF9343_3481	BF3579	BF9343_3481	hypothetical protein		Carbohydrate transport and metabolism
BF9343_3482	BF3580	BF9343_3482	hypothetical protein		Nucleotide transport and metabolism
BF9343_3483	BF3581	BF9343_3483	hypothetical protein		Coenzyme metabolism	nucleoside diphosphate kinase activity [GO:0004550]; CTP biosynthetic process [GO:0006241]; GTP biosynthetic process [GO:0006183]; UTP biosynthetic process [GO:0006228]
BF9343_3486	aroC	aroC	chorismate synthase	K01736	Amino acid transport and metabolism	ATP binding [GO:0005524]; ATP-dependent DNA helicase activity [GO:0004003]; nucleic acid binding [GO:0003676]; DNA recombination [GO:0006310]; DNA repair [GO:0006281]
BF9343_3487	BF3585	BF9343_3487	peptidase		Amino acid transport and metabolism	2-C-methyl-D-erythritol 4-phosphate cytidylyltransferase activity [GO:0050518]; isopentenyl diphosphate biosynthetic process, methylerythritol 4-phosphate pathway [GO:0019288]; terpenoid biosynthetic process [GO:0016114]
BF9343_3488	BF3586	BF9343_3488	hydrolase		Cell envelope biogenesis, outer membrane
BF9343_3490	BF3589	BF9343_3490	hypothetical protein		Function unknown	integral component of membrane [GO:0016021]; transport [GO:0006810]
BF9343_3491	BF3590	BF9343_3491	DNA topoisomerase	K03169	DNA replication, recombination, and repair	integral component of membrane [GO:0016021]; protein transporter activity [GO:0008565]
BF9343_3492	BF3591	BF9343_3492	hydrolase	K01206	Carbohydrate transport and metabolism	cytoplasm [GO:0005737]; pyridoxine 5'-phosphate synthase activity [GO:0033856]; pyridoxine biosynthetic process [GO:0008615]
BF9343_3493	mutB	mutB	methylmalonyl-CoA mutase	K01847	Lipid metabolism	cytoplasm [GO:0005737]; ATP binding [GO:0005524]; metal ion binding [GO:0046872]; NAD+ kinase activity [GO:0003951]; NAD metabolic process [GO:0019674]; NADP biosynthetic process [GO:0006741]
BF9343_3494	mutA	mutA	methylmalonyl-CoA mutase small subunit	K01847	Lipid metabolism	integral component of membrane [GO:0016021]
BF9343_3495	BF3594	BF9343_3495	hypothetical protein	K07085	General function prediction only	cell outer membrane [GO:0009279]; receptor activity [GO:0004872]; transport [GO:0006810]
BF9343_3496	BF3595	BF9343_3496	hypothetical protein		Nucleotide transport and metabolism
BF9343_3500	BF3599	BF9343_3500	hypothetical protein	K07001	General function prediction only
BF9343_3502	lysS	lysU	lysyl-tRNA synthetase	K04567	Translation, ribosomal structure and biogenesis	integral component of membrane [GO:0016021]
BF9343_3503	BF3603	BF9343_3503	phospholipids biosynthesis	K00057	Energy production and conversion	cytoplasm [GO:0005737]; serine-type peptidase activity [GO:0008236]
BF9343_3504	pgi	pgiA	glucose-6-phosphate isomerase	K01810	Carbohydrate transport and metabolism	L-malate dehydrogenase activity [GO:0030060]; carbohydrate metabolic process [GO:0005975]; malate metabolic process [GO:0006108]; tricarboxylic acid cycle [GO:0006099]
BF9343_3507	asnA	asnA	asparagine synthetase AsnA	K01914	Amino acid transport and metabolism	integral component of membrane [GO:0016021]
BF9343_3509	BF3609	BF9343_3509	hypothetical protein		Cell envelope biogenesis, outer membrane	transporter activity [GO:0005215]
BF9343_3510	BF3610	BF9343_3510	hypothetical protein	K06950	General function prediction only	integral component of membrane [GO:0016021]
BF9343_3511	BF3611	BF9343_3511	glycosyl hydrolase lipoprotein	K12373	Carbohydrate transport and metabolism
BF9343_3515	BF3615	BF9343_3515	N-acetylmuramoyl-L-alanine amidase	K01448	Cell envelope biogenesis, outer membrane	integral component of membrane [GO:0016021]
BF9343_3516	BF3616	BF9343_3516	hypothetical protein	K02067	Secondary metabolites biosynthesis, transport, and catabolism	catalytic activity [GO:0003824]
BF9343_3517	dnaA	dnaA	chromosomal replication initiation protein	K02313	DNA replication, recombination, and repair
BF9343_3518	BF3618	BF9343_3518	oxidase		Energy production and conversion	DNA binding [GO:0003677]; negative regulation of transcription, DNA-templated [GO:0045892]
BF9343_3519	BF3619	BF9343_3519	ribonucleoside reductase	K00525	Nucleotide transport and metabolism	integral component of membrane [GO:0016021]; plasma membrane [GO:0005886]; magnesium ion transmembrane transporter activity [GO:0015095]; metal ion binding [GO:0046872]; magnesium ion transport [GO:0015693]
BF9343_3520	BF3620	BF9343_3520	alpha-glucanotransferase	K00705	Carbohydrate transport and metabolism	integral component of membrane [GO:0016021]; transport [GO:0006810]
BF9343_3521	BF3621	BF9343_3521	acetyltransferase		Carbohydrate transport and metabolism	cell [GO:0005623]; protein disulfide oxidoreductase activity [GO:0015035]; cell redox homeostasis [GO:0045454]; glycerol ether metabolic process [GO:0006662]
BF9343_3524	mgsA	mgsA	methylglyoxal synthase	K01734	Carbohydrate transport and metabolism
BF9343_3525	BF3625	BF9343_3525	glycosyl transferase family protein	K07011	General function prediction only	tRNA (guanine-N7-)-methyltransferase activity [GO:0008176]
BF9343_3526	BF3626	BF9343_3526	lipd A biosynthesis related protein	K02517	Cell envelope biogenesis, outer membrane	hydrolase activity [GO:0016787]
BF9343_3528	BF3628	BF9343_3528	long-chain-fatty-acid--CoA ligase	K01897	Lipid metabolism	branched-chain-amino-acid transaminase activity [GO:0004084]; branched-chain amino acid metabolic process [GO:0009081]
BF9343_3529	BF3629	BF9343_3529	hypothetical protein		Function unknown	cytoplasm [GO:0005737]; exodeoxyribonuclease VII complex [GO:0009318]; exodeoxyribonuclease VII activity [GO:0008855]; nucleic acid binding [GO:0003676]; DNA catabolic process [GO:0006308]
BF9343_3533	BF3633	BF9343_3533	MarR family transcriptional regulator		Transcription	serine-type endopeptidase activity [GO:0004252]
BF9343_3534	rprY	rprY	two-component system, transcriptional regulator		Signal transduction mechanisms / Transcription	cytoplasm [GO:0005737]; ATP binding [GO:0005524]; sulfurtransferase activity [GO:0016783]; tRNA binding [GO:0000049]; tRNA modification [GO:0006400]
BF9343_3535	rprX	rprX	two-component regulatory system, sensor kinase	K00936	Signal transduction mechanisms	hydrolase activity [GO:0016787]
BF9343_3536	fusA	BF9343_3536	elongation factor G	K02355	Translation, ribosomal structure and biogenesis	cytoplasm [GO:0005737]; coenzyme binding [GO:0050662]; DNA binding [GO:0003677]; transcription factor activity, sequence-specific DNA binding [GO:0003700]; negative regulation of transcription, DNA-templated [GO:0045892]; response to redox state [GO:0051775]; transcription, DNA-templated [GO:0006351]
BF9343_3539	BF3638	BF9343_3539	oxygen-independent coproporphyrinogen III oxidase	K02495	Coenzyme metabolism	cytoplasm [GO:0005737]; translation elongation factor activity [GO:0003746]
BF9343_3542	BF3641	BF9343_3542	sensor/regulatory protein		Inorganic ion transport and metabolism / Signal transduction mechanisms	small ribosomal subunit [GO:0015935]; structural constituent of ribosome [GO:0003735]; translation [GO:0006412]
BF9343_3543	BF3642	BF9343_3543	hypothetical protein		Inorganic ion transport and metabolism	integral component of membrane [GO:0016021]
BF9343_3544	BF3643	BF9343_3544	hypothetical protein		Energy production and conversion	cytoplasm [GO:0005737]; ATP binding [GO:0005524]; serine-tRNA ligase activity [GO:0004828]; seryl-tRNA aminoacylation [GO:0006434]
BF9343_3545	BF3644	BF9343_3545				integral component of membrane [GO:0016021]
BF9343_3546	BF3646	BF9343_3546	hypothetical protein		General function prediction only	ribosome [GO:0005840]; structural constituent of ribosome [GO:0003735]; translation [GO:0006412]
BF9343_3547	BF3647	BF9343_3547	hypothetical protein		General function prediction only	cytoplasm [GO:0005737]; asparagine-tRNA ligase activity [GO:0004816]; ATP binding [GO:0005524]; nucleic acid binding [GO:0003676]; asparaginyl-tRNA aminoacylation [GO:0006421]
BF9343_3554	BF3653	BF9343_3554	hypothetical protein		DNA replication, recombination, and repair	pseudouridine synthase activity [GO:0009982]; RNA binding [GO:0003723]; pseudouridine synthesis [GO:0001522]
BF9343_3555	BF3654	BF9343_3555	S-adenosylmethionine--tRNA ribosyltransferase-isomerase	K07568	Translation, ribosomal structure and biogenesis	cell [GO:0005623]; flavin adenine dinucleotide binding [GO:0050660]; oxidoreductase activity [GO:0016491]; cell redox homeostasis [GO:0045454]
BF9343_3556	BF3655	BF9343_3556	hypothetical protein		Lipid metabolism	(S)-2-(5-amino-1-(5-phospho-D-ribosyl)imidazole-4-carboxamido)succinate AMP-lyase (fumarate-forming) activity [GO:0070626]; N6-(1,2-dicarboxyethyl)AMP AMP-lyase (fumarate-forming) activity [GO:0004018]; 'de novo' AMP biosynthetic process [GO:0044208]; 'de novo' IMP biosynthetic process [GO:0006189]
BF9343_3557	BF3656	BF9343_3557	glutathione peroxidase	K00432	Posttranslational modification, protein turnover, chaperones	beta-galactosidase activity [GO:0004565]; carbohydrate metabolic process [GO:0005975]
BF9343_3558	BF3657	BF9343_3558	hypothetical protein		Carbohydrate transport and metabolism	maltose O-acetyltransferase activity [GO:0008925]
BF9343_3559	BF3658	BF9343_3559	transport-related, membrane protein	K15726	Inorganic ion transport and metabolism	alpha-mannosidase activity [GO:0004559]; carbohydrate binding [GO:0030246]; zinc ion binding [GO:0008270]; mannose metabolic process [GO:0006013]
BF9343_3561	BF3660	BF9343_3561	hypothetical protein		Signal transduction mechanisms
BF9343_3563	BF3662	BF9343_3563	iron hydrogenase		General function prediction only	carbohydrate metabolic process [GO:0005975]
BF9343_3564	BF3663	BF9343_3564	biotin synthase	K01012	Coenzyme metabolism
BF9343_3567	BF3666	BF9343_3567	hypothetical protein		General function prediction only	ribosome [GO:0005840]; rRNA binding [GO:0019843]; structural constituent of ribosome [GO:0003735]; translation [GO:0006412]
BF9343_3569	BF3668	BF9343_3569	phosphoglucomutase/phosphomannomutase family protein	K01840		ATP binding [GO:0005524]; helicase activity [GO:0004386]
BF9343_3571	BF3670	BF9343_3571	hypothetical protein	K06881	General function prediction only	integral component of membrane [GO:0016021]; catalytic activity [GO:0003824]; cell communication [GO:0007154]
BF9343_3573	BF3672	BF9343_3573	ribulose-phosphate 3-epimerase	K01783	Carbohydrate transport and metabolism	cell outer membrane [GO:0009279]; integral component of membrane [GO:0016021]
BF9343_3574	fmt	fmt	methionyl-tRNA formyltransferase	K00604	Translation, ribosomal structure and biogenesis	mannonate dehydratase activity [GO:0008927]; glucuronate catabolic process [GO:0006064]
BF9343_3575	BF3674	BF9343_3575	transport related, membrane protein	K03281	Inorganic ion transport and metabolism
BF9343_3576	BF3675	BF9343_3576	hypothetical protein	K07566	Translation, ribosomal structure and biogenesis	glutamate racemase activity [GO:0008881]; cell wall organization [GO:0071555]; peptidoglycan biosynthetic process [GO:0009252]; regulation of cell shape [GO:0008360]
BF9343_3578	BF3677	BF9343_3578	hypothetical protein		Function unknown	hydrolase activity [GO:0016787]
BF9343_3579	BF3678	BF9343_3579				integral component of membrane [GO:0016021]; ATP binding [GO:0005524]; ATPase activity, coupled to transmembrane movement of substances [GO:0042626]; peptidase activity [GO:0008233]
BF9343_3602	BF3702	BF9343_3602	hypothetical protein		Transcription
BF9343_3603	tag	tag	DNA-3-methyladenine glycosylase I	K01246	DNA replication, recombination, and repair
BF9343_3604	BF3705	BF9343_3604	single-stranded-DNA-specific exonuclease	K07462	DNA replication, recombination, and repair	DNA binding [GO:0003677]; DNA integration [GO:0015074]; DNA recombination [GO:0006310]
BF9343_3605	BF3706	BF9343_3605	DEAD/DEAH box helicase	K03654	DNA replication, recombination, and repair	endopeptidase inhibitor activity [GO:0004866]
BF9343_3606	BF3707	BF9343_3606	hypothetical protein		General function prediction only	integral component of membrane [GO:0016021]
BF9343_3607	BF3708	BF9343_3607	transport related, membrane protein		Carbohydrate transport and metabolism	ATP binding [GO:0005524]; carbamoyl-phosphate synthase (glutamine-hydrolyzing) activity [GO:0004088]; metal ion binding [GO:0046872]; 'de novo' UMP biosynthetic process [GO:0044205]; arginine biosynthetic process [GO:0006526]
BF9343_3608	BF3709	BF9343_3608	sialidase	K01186	Carbohydrate transport and metabolism	transferase activity [GO:0016740]
BF9343_3609	BF3710	BF9343_3609	hypothetical protein		Carbohydrate transport and metabolism	metal ion binding [GO:0046872]; metalloendopeptidase activity [GO:0004222]
BF9343_3611	BF3712	BF9343_3611	hypothetical protein		Coenzyme metabolism	beta-galactosidase complex [GO:0009341]; beta-galactosidase activity [GO:0004565]; carbohydrate binding [GO:0030246]; carbohydrate metabolic process [GO:0005975]
BF9343_3612	BF3713	BF9343_3612	N-acetylneuraminate lyase (sialic acid lyase)	K01639	Amino acid transport and metabolism / Cell envelope biogenesis, outer membrane	integral component of membrane [GO:0016021]
BF9343_3613	BF3714	BF9343_3613	GntR family transcriptional regulator		Transcription	cytoplasm [GO:0005737]; ATP binding [GO:0005524]; tryptophan-tRNA ligase activity [GO:0004830]; tryptophanyl-tRNA aminoacylation [GO:0006436]
BF9343_3614	BF3715	BF9343_3614	prephenate dehydratase	K04518	Amino acid transport and metabolism	cytoplasm [GO:0005737]; rRNA (cytosine-2'-O-)-methyltransferase activity [GO:0070677]; enzyme-directed rRNA 2'-O-methylation [GO:0000453]
BF9343_3615	BF3716	BF9343_3615	aminotransferase	K00837	Amino acid transport and metabolism	cell outer membrane [GO:0009279]; integral component of membrane [GO:0016021]; plasma membrane [GO:0005886]
BF9343_3616	BF3717	BF9343_3616	chorismate mutase	K04516	Amino acid transport and metabolism	cell [GO:0005623]; integral component of membrane [GO:0016021]; protein secretion [GO:0009306]
BF9343_3619	BF3720	BF9343_3619	DNA primase	K02316	DNA replication, recombination, and repair	integral component of membrane [GO:0016021]; ATP binding [GO:0005524]; ATPase activity, coupled to transmembrane movement of substances [GO:0042626]; peptidase activity [GO:0008233]
BF9343_3620	BF3721	BF9343_3620	sulfatase		Inorganic ion transport and metabolism	integral component of membrane [GO:0016021]; sulfotransferase activity [GO:0008146]
BF9343_3623	BF3724	BF9343_3623	hypothetical protein		Inorganic ion transport and metabolism	membrane [GO:0016020]; fucosyltransferase activity [GO:0008417]; protein glycosylation [GO:0006486]
BF9343_3626	folE	folE	GTP cyclohydrolase I	K01495	Coenzyme metabolism
BF9343_3627	BF3728	BF9343_3627	hypothetical protein		Amino acid transport and metabolism
BF9343_3628	tpiA	tpiA	triosephosphate isomerase	K01803	Carbohydrate transport and metabolism
BF9343_3629	BF3730	BF9343_3629	hypothetical protein		Function unknown
BF9343_3630	BF3731	BF9343_3630	hypothetical protein			ATP binding [GO:0005524]; mismatched DNA binding [GO:0030983]; mismatch repair [GO:0006298]
BF9343_3631	BF3732	BF9343_3631	peptidase		Cell envelope biogenesis, outer membrane
BF9343_3632	ndk	BF9343_3632	nucleoside diphosphate kinase	K00940	Nucleotide transport and metabolism	peptidyl-prolyl cis-trans isomerase activity [GO:0003755]
BF9343_3633	BF3734	BF9343_3633	ATP-dependent DNA helicase RecG	K03655	DNA replication, recombination, and repair / Transcription
BF9343_3634	ispD	BF9343_3634	2-C-methyl-D-erythritol 4-phosphate cytidylyltransferase	K00991	Lipid metabolism	isomerase activity [GO:0016853]
BF9343_3635	BF3736	BF9343_3635	thiamine biosynthesis-like protein	K03152	General function prediction only	IMP dehydrogenase activity [GO:0003938]; metal ion binding [GO:0046872]; GMP biosynthetic process [GO:0006177]
BF9343_3636	BF3737	BF9343_3636	TonB protein		Cell envelope biogenesis, outer membrane	intracellular [GO:0005622]; ATP binding [GO:0005524]; ATP-dependent 3'-5' DNA helicase activity [GO:0043140]; nucleic acid binding [GO:0003676]; DNA recombination [GO:0006310]; DNA repair [GO:0006281]; DNA replication [GO:0006260]; SOS response [GO:0009432]
BF9343_3638	BF3739	BF9343_3638	transport related membrane protein	K03561	Intracellular trafficking and secretion	ATP binding [GO:0005524]; zinc ion binding [GO:0008270]; protein folding [GO:0006457]
BF9343_3639	BF3740	BF9343_3639	'pyridoxine 5''-phosphate synthase'	K03474	Coenzyme metabolism	beta-N-acetylhexosaminidase activity [GO:0004563]; carbohydrate metabolic process [GO:0005975]
BF9343_3640	ppnK	BF9343_3640	inorganic polyphosphate/ATP-NAD kinase	K00858	Coenzyme metabolism	integral component of membrane [GO:0016021]; transmembrane transport [GO:0055085]
BF9343_3643	BF3743	BF9343_3643	hypothetical protein		Signal transduction mechanisms	cytoplasm [GO:0005737]; serine-type endopeptidase activity [GO:0004252]
BF9343_3646	BF3746	BF9343_3646	hypothetical protein		Inorganic ion transport and metabolism	cell division [GO:0051301]; protein folding [GO:0006457]; protein transport [GO:0015031]
BF9343_3647	BF3747	BF9343_3647	liporotein		General function prediction only
BF9343_3649	BF3749	BF9343_3649	hypothetical protein		DNA replication, recombination, and repair	cytoplasm [GO:0005737]; 3-deoxy-8-phosphooctulonate synthase activity [GO:0008676]; lipopolysaccharide biosynthetic process [GO:0009103]
BF9343_3650	BF3750	BF9343_3650	hypothetical protein		Transcription / Signal transduction mechanisms	nucleic acid binding [GO:0003676]; nucleotide binding [GO:0000166]
BF9343_3652	BF3752	BF9343_3652	peptidase		Cell envelope biogenesis, outer membrane	ATP-binding cassette (ABC) transporter complex [GO:0043190]; ATP binding [GO:0005524]; ATPase activity [GO:0016887]; transmembrane transport [GO:0055085]
BF9343_3653	mdh	mdh	malate dehydrogenase	K00024	Energy production and conversion	ATP-binding cassette (ABC) transporter complex [GO:0043190]; transport [GO:0006810]
BF9343_3654	BF3754	BF9343_3654	hypothetical protein		Cell division and chromosome partitioning	lyase activity [GO:0016829]; N-acetylmuramoyl-L-alanine amidase activity [GO:0008745]; peptidoglycan catabolic process [GO:0009253]
BF9343_3658	BF3759	BF9343_3658	outer membrane protein		Cell envelope biogenesis, outer membrane / Intracellular trafficking and secretion	ATP binding [GO:0005524]; ATPase activity [GO:0016887]
BF9343_3659	BF3760	BF9343_3659	hypothetical protein	K01993	Defense mechanisms	intracellular [GO:0005622]; DNA binding [GO:0003677]; phosphorelay signal transduction system [GO:0000160]; regulation of transcription, DNA-templated [GO:0006355]; transcription, DNA-templated [GO:0006351]
BF9343_3660	BF3761	BF9343_3660	transport-related membrane protein	K01992	Defense mechanisms	cell outer membrane [GO:0009279]; receptor activity [GO:0004872]; transport [GO:0006810]
BF9343_3662	BF3763	BF9343_3662	hypothetical protein	K01187	Carbohydrate transport and metabolism
BF9343_3664	BF3765	BF9343_3664	hypothetical protein		Amino acid transport and metabolism	GTP binding [GO:0005525]; ribosome biogenesis [GO:0042254]
BF9343_3665	BF3766	BF9343_3665	hypothetical protein		Transcription	cytoplasm [GO:0005737]; plasma membrane [GO:0005886]; GTP binding [GO:0005525]; GTPase activity [GO:0003924]; small ribosomal subunit rRNA binding [GO:0070181]; ribosomal small subunit biogenesis [GO:0042274]
BF9343_3666	BF3767	BF9343_3666	hypothetical protein		Cell envelope biogenesis, outer membrane	cytoplasm [GO:0005737]; 3-oxoacyl-[acyl-carrier-protein] synthase activity [GO:0004315]; beta-ketoacyl-acyl-carrier-protein synthase III activity [GO:0033818]; fatty acid biosynthetic process [GO:0006633]
BF9343_3667	BF3768	BF9343_3667	thioredoxin		Posttranslational modification, protein turnover, chaperones / Energy production and conversion
BF9343_3668	BF3769	BF9343_3668	hypothetical protein	K03593	Cell division and chromosome partitioning
BF9343_3669	trmB	BF9343_3669	tRNA (guanine-N(7)-)-methyltransferase	K03439	General function prediction only
BF9343_3670	BF3771	BF9343_3670	hydrolase	K06897	General function prediction only	cytosol [GO:0005829]; methylenetetrahydrofolate reductase (NAD(P)H) activity [GO:0004489]; methionine biosynthetic process [GO:0009086]
BF9343_3671	BF3772	BF9343_3671	branched-chain amino acid aminotransferase	K00826	Amino acid transport and metabolism / Coenzyme metabolism
BF9343_3673	xseA	BF9343_3673	exodeoxyribonuclease VII large subunit	K03601	DNA replication, recombination, and repair
BF9343_3674	BF3775	BF9343_3674	subtilase family serine protease		Posttranslational modification, protein turnover, chaperones	integral component of membrane [GO:0016021]; cell cycle [GO:0007049]; cell division [GO:0051301]; regulation of cell shape [GO:0008360]
BF9343_3675	BF3776	BF9343_3675	tRNA-specific 2-thiouridylase MnmA	K00566	Translation, ribosomal structure and biogenesis	peptidase activity [GO:0008233]
BF9343_3680	BF3781	BF9343_3680	hydrolase		Secondary metabolites biosynthesis, transport, and catabolism
BF9343_3681	BF3782	BF9343_3681	redox-sensing transcriptional repressor Rex	K01926	General function prediction only	integral component of membrane [GO:0016021]; penicillin binding [GO:0008658]
BF9343_3683	tsf	tsf	elongation factor Ts	K02357	Translation, ribosomal structure and biogenesis	cell morphogenesis [GO:0000902]
BF9343_3684	rpsB	rpsB	30S ribosomal protein S2	K02967	Translation, ribosomal structure and biogenesis	IMP cyclohydrolase activity [GO:0003937]; phosphoribosylaminoimidazolecarboxamide formyltransferase activity [GO:0004643]; 'de novo' IMP biosynthetic process [GO:0006189]
BF9343_3686	rplM	rplM	50S ribosomal protein L13	K02871	Translation, ribosomal structure and biogenesis	metalloendopeptidase activity [GO:0004222]
BF9343_3689	asnC	asnS	asparaginyl-tRNA synthetase	K01893	Translation, ribosomal structure and biogenesis	ATP binding [GO:0005524]; ATPase activity [GO:0016887]; DNA binding [GO:0003677]
BF9343_3690	BF3791	BF9343_3690	ribosomal large subunit pseudouridine synthase	K06178	Translation, ribosomal structure and biogenesis	membrane [GO:0016020]; receptor activity [GO:0004872]; transport [GO:0006810]
BF9343_3691	purB	purB	adenylosuccinate lyase	K01756	Nucleotide transport and metabolism	integral component of membrane [GO:0016021]; transporter activity [GO:0005215]; sodium ion transport [GO:0006814]
BF9343_3692	BF3793	BF9343_3692	beta-galactosidase	K12308	Carbohydrate transport and metabolism
BF9343_3693	maa	maa	maltose O-acetyltransferase	K00661	General function prediction only	integral component of membrane [GO:0016021]; ATP binding [GO:0005524]; magnesium-importing ATPase activity [GO:0015444]; metal ion binding [GO:0046872]; magnesium ion transport [GO:0015693]
BF9343_3694	BF3795	BF9343_3694	hypothetical protein	K09861	Function unknown	integral component of membrane [GO:0016021]; outer membrane [GO:0019867]
BF9343_3695	BF3796	BF9343_3695	hyaluronidase	K01197	Carbohydrate transport and metabolism	integral component of membrane [GO:0016021]
BF9343_3698	aapF	aapF	hypothetical protein		Inorganic ion transport and metabolism	integral component of membrane [GO:0016021]; antiporter activity [GO:0015297]; drug transmembrane transporter activity [GO:0015238]
BF9343_3699	aapE	aapE	outer membrane protein		Inorganic ion transport and metabolism	metal ion binding [GO:0046872]; peptidase activity [GO:0008233]
BF9343_3700	aapD	aapD	hypothetical protein		Cell envelope biogenesis, outer membrane	peptidyl-prolyl cis-trans isomerase activity [GO:0003755]; protein folding [GO:0006457]
BF9343_3701	aapC	aapC	hypothetical protein		General function prediction only	intracellular [GO:0005622]; ATP binding [GO:0005524]; sequence-specific DNA binding [GO:0043565]; phosphorelay signal transduction system [GO:0000160]; regulation of transcription, DNA-templated [GO:0006355]; transcription, DNA-templated [GO:0006351]
BF9343_3702	aapB	aapB	hypothetical protein		Translation, ribosomal structure and biogenesis
BF9343_3703	aapA	aapA	hypothetical protein		General function prediction only	3-oxoacyl-[acyl-carrier-protein] reductase (NADPH) activity [GO:0004316]; NAD binding [GO:0051287]; fatty acid biosynthetic process [GO:0006633]
BF9343_3704	tsr15	tsr15	tyrosine site-specific recombinase		DNA replication, recombination, and repair	DNA binding [GO:0003677]; regulation of transcription, DNA-templated [GO:0006355]; transcription, DNA-templated [GO:0006351]
BF9343_3706	carB2	carB2	carbamoyl-phosphate synthase large subunit	K01955	Amino acid transport and metabolism / Nucleotide transport and metabolism	cytoplasm [GO:0005737]; 16S rRNA (adenine(1518)-N(6)/adenine(1519)-N(6))-dimethyltransferase activity [GO:0052908]; RNA binding [GO:0003723]; rRNA (adenine-N6,N6-)-dimethyltransferase activity [GO:0000179]
BF9343_3707	trpS	trpS	tryptophanyl-tRNA synthetase II	K01867	Translation, ribosomal structure and biogenesis	catalytic activity [GO:0003824]
BF9343_3708	ompA	ompA	major outer membrane protein		Cell envelope biogenesis, outer membrane
BF9343_3709	BF3811	BF9343_3709	hemolysin secretion transport system membrane protein		Defense mechanisms
BF9343_3710	BF3812	BF9343_3710	hemolysin secretion transport system ATP-binding protein	K06147	Defense mechanisms
BF9343_3712	BF3814	BF9343_3712	hypothetical protein		Function unknown	integral component of membrane [GO:0016021]; transport [GO:0006810]
BF9343_3714	BF3816	BF9343_3714	fucosyltransferase		Function unknown	integral component of membrane [GO:0016021]; plasma membrane [GO:0005886]; transporter activity [GO:0005215]; protein transport [GO:0015031]
BF9343_3715	BF3817	BF9343_3715	hypothetical protein		Cell envelope biogenesis, outer membrane	integral component of membrane [GO:0016021]; plasma membrane [GO:0005886]; transporter activity [GO:0005215]; protein transport [GO:0015031]
BF9343_3716	BF3818	BF9343_3716				integral component of membrane [GO:0016021]; protein transporter activity [GO:0008565]
BF9343_3773	BF3877	BF9343_3773	hypothetical protein		Transcription / DNA replication, recombination, and repair	integral component of membrane [GO:0016021]; kinase activity [GO:0016301]
BF9343_3774	BF3878	BF9343_3774	hypothetical protein		Carbohydrate transport and metabolism	integral component of membrane [GO:0016021]; alginic acid biosynthetic process [GO:0042121]
BF9343_3781	mutL	mutL	DNA mismatch repair protein	K03572	DNA replication, recombination, and repair	integral component of membrane [GO:0016021]
BF9343_3783	BF3887	BF9343_3783	hypothetical protein		Function unknown	integral component of membrane [GO:0016021]
BF9343_3784	BF3888	BF9343_3784	peptidyl-prolyl cis-trans isomerase	K03771	Posttranslational modification, protein turnover, chaperones	integral component of membrane [GO:0016021]; transporter activity [GO:0005215]
BF9343_3785	BF3889	BF9343_3785	hypothetical protein		Carbohydrate transport and metabolism	membrane [GO:0016020]; transmembrane transport [GO:0055085]
BF9343_3786	BF3890	BF9343_3786	isomerase		Posttranslational modification, protein turnover, chaperones	transporter activity [GO:0005215]
BF9343_3787	guaB	guaB	'inosine-5''-monophosphate dehydrogenase'	K00088	Nucleotide transport and metabolism	DNA binding [GO:0003677]; regulation of transcription, DNA-templated [GO:0006355]; transcription, DNA-templated [GO:0006351]
BF9343_3788	recQ1	recQ1	ATP-dependent DNA helicase	K03654	DNA replication, recombination, and repair	transferase activity [GO:0016740]; cellular metabolic process [GO:0044237]
BF9343_3789	clpX	clpX	ATP-dependent protease ATP-binding subunit ClpX	K03544	Posttranslational modification, protein turnover, chaperones	cytoplasm [GO:0005737]; imidazolonepropionase activity [GO:0050480]; iron ion binding [GO:0005506]; zinc ion binding [GO:0008270]; histidine catabolic process to glutamate and formamide [GO:0019556]; histidine catabolic process to glutamate and formate [GO:0019557]
BF9343_3790	clpP	clpP	ATP-dependent Clp protease proteolytic subunit	K01358	Posttranslational modification, protein turnover, chaperones / Intracellular trafficking and secretion	folic acid binding [GO:0005542]; glutamate formimidoyltransferase activity [GO:0030409]
BF9343_3791	BF3895	BF9343_3791	cell division trigger factor	K03545	Posttranslational modification, protein turnover, chaperones	cytoplasm [GO:0005737]; urocanate hydratase activity [GO:0016153]; histidine catabolic process to glutamate and formamide [GO:0019556]; histidine catabolic process to glutamate and formate [GO:0019557]
BF9343_3792	BF3896	BF9343_3792	hypothetical protein		Inorganic ion transport and metabolism
BF9343_3793	BF3897	BF9343_3793	RNA-binding protein		General function prediction only	integral component of membrane [GO:0016021]; ATP binding [GO:0005524]; mismatched DNA binding [GO:0030983]; mismatch repair [GO:0006298]
BF9343_3794	BF3898	BF9343_3794	ABC transporter ATP-binding protein	K06861	General function prediction only	DNA binding [GO:0003677]; DNA-directed RNA polymerase activity [GO:0003899]; transcription, DNA-templated [GO:0006351]
BF9343_3795	BF3899	BF9343_3795	hypothetical protein	K02066	Secondary metabolites biosynthesis, transport, and catabolism	outer membrane [GO:0019867]; receptor activity [GO:0004872]; transport [GO:0006810]
BF9343_3796	BF3900	BF9343_3796	ABC amino acid transport system, ATP-binding protein	K02065	Secondary metabolites biosynthesis, transport, and catabolism	small ribosomal subunit [GO:0015935]; rRNA binding [GO:0019843]; structural constituent of ribosome [GO:0003735]; translation [GO:0006412]
BF9343_3797	BF3901	BF9343_3797	LuxR family regulatory protein		Signal transduction mechanisms / Transcription	metal ion binding [GO:0046872]; metalloaminopeptidase activity [GO:0070006]; protein initiator methionine removal [GO:0070084]
BF9343_3798	engA	BF9343_3798	GTP-binding protein EngA	K03977	General function prediction only	integral component of membrane [GO:0016021]; intracellular [GO:0005622]; plasma membrane [GO:0005886]; intracellular protein transmembrane transport [GO:0065002]; protein targeting [GO:0006605]; protein transport by the Sec complex [GO:0043952]
BF9343_3799	era	BF9343_3799	GTP-binding protein Era	K03595	General function prediction only	large ribosomal subunit [GO:0015934]; rRNA binding [GO:0019843]; structural constituent of ribosome [GO:0003735]; translation [GO:0006412]
BF9343_3800	fabH	fabH	3-oxoacyl-ACP synthase	K00648	acyl-carrier-protein	small ribosomal subunit [GO:0015935]; rRNA binding [GO:0019843]; structural constituent of ribosome [GO:0003735]; translation [GO:0006412]
BF9343_3801	BF3905	BF9343_3801	hypothetical protein		General function prediction only	ribosome [GO:0005840]; rRNA binding [GO:0019843]; structural constituent of ribosome [GO:0003735]; translation [GO:0006412]
BF9343_3802	BF3906	BF9343_3802	hypothetical protein		Amino acid transport and metabolism
BF9343_3803	BF3907	BF9343_3803	hypothetical protein		Cell division and chromosome partitioning / Transcription / DNA replication, recombination, and repair	ribosome [GO:0005840]; rRNA binding [GO:0019843]; structural constituent of ribosome [GO:0003735]; translation [GO:0006412]
BF9343_3804	BF3908	BF9343_3804	5,10-methylenetetrahydrofolate reductase	K00297	Amino acid transport and metabolism	ribosome [GO:0005840]; rRNA binding [GO:0019843]; structural constituent of ribosome [GO:0003735]; tRNA binding [GO:0000049]; translation [GO:0006412]
BF9343_3805	BF3909	BF9343_3805	DNA polymerase III delta prime subunit	K02341	DNA replication, recombination, and repair	ribosome [GO:0005840]; rRNA binding [GO:0019843]; structural constituent of ribosome [GO:0003735]; translation [GO:0006412]
BF9343_3806	BF3910	BF9343_3806	hypothetical protein		Function unknown	large ribosomal subunit [GO:0015934]; rRNA binding [GO:0019843]; structural constituent of ribosome [GO:0003735]; translation [GO:0006412]
BF9343_3808	mrdB	mrdB	rod shape-determining protein	K05837	Cell division and chromosome partitioning	ribosome [GO:0005840]; rRNA binding [GO:0019843]; structural constituent of ribosome [GO:0003735]; tRNA binding [GO:0000049]; translation [GO:0006412]
BF9343_3809	mrdA	mrdA	penicillin-binding protein 2	K05515	Cell envelope biogenesis, outer membrane	small ribosomal subunit [GO:0015935]; mRNA binding [GO:0003729]; rRNA binding [GO:0019843]; structural constituent of ribosome [GO:0003735]; translation [GO:0006412]
BF9343_3812	mreB	mreB	rod shape-determining protein MreB	K03569	Cell division and chromosome partitioning	large ribosomal subunit [GO:0015934]; rRNA binding [GO:0019843]; structural constituent of ribosome [GO:0003735]; translation [GO:0006412]
BF9343_3813	purH	purH	bifunctional phosphoribosylaminoimidazolecarboxamide formyltransferase/IMP cyclohydrolase	K00602	Nucleotide transport and metabolism	integral component of membrane [GO:0016021]; solute:proton antiporter activity [GO:0015299]; response to stress [GO:0006950]
BF9343_3814	pepO	pepO	endopeptidase	K07386	Posttranslational modification, protein turnover, chaperones	large ribosomal subunit [GO:0015934]; rRNA binding [GO:0019843]; structural constituent of ribosome [GO:0003735]; transferase activity [GO:0016740]; translation [GO:0006412]
BF9343_3815	BF3919	BF9343_3815	ABC transporter ATP-binding protein	K06158	General function prediction only	ribosome [GO:0005840]; rRNA binding [GO:0019843]; structural constituent of ribosome [GO:0003735]; translation [GO:0006412]
BF9343_3816	BF3920	BF9343_3816	hypothetical protein		Inorganic ion transport and metabolism
BF9343_3818	BF3922	BF9343_3818	hypothetical protein		General function prediction only	ribosome [GO:0005840]; rRNA binding [GO:0019843]; structural constituent of ribosome [GO:0003735]; translation [GO:0006412]
BF9343_3819	BF3923	BF9343_3819	hypothetical protein		Cell envelope biogenesis, outer membrane	cytoplasm [GO:0005737]; GTP binding [GO:0005525]; GTPase activity [GO:0003924]; translation elongation factor activity [GO:0003746]
BF9343_3820	BF3924	BF9343_3820	hypothetical protein		Function unknown	small ribosomal subunit [GO:0015935]; rRNA binding [GO:0019843]; structural constituent of ribosome [GO:0003735]; tRNA binding [GO:0000049]; translation [GO:0006412]
BF9343_3822	BF3926	BF9343_3822	transport efflux protein	K03327	Defense mechanisms	aldose 1-epimerase activity [GO:0004034]; carbohydrate binding [GO:0030246]; hexose metabolic process [GO:0019318]
BF9343_3823	BF3927	BF9343_3823	protease		General function prediction only	small ribosomal subunit [GO:0015935]; rRNA binding [GO:0019843]; structural constituent of ribosome [GO:0003735]; tRNA binding [GO:0000049]; translation [GO:0006412]
BF9343_3824	BF3928	BF9343_3824	peptidyl-prolyl cis-trans isomerase	K01802	Posttranslational modification, protein turnover, chaperones	integral component of membrane [GO:0016021]
BF9343_3825	BF3929	BF9343_3825	two-component response regulator transcriptional regulatory protein		Signal transduction mechanisms	integral component of membrane [GO:0016021]
BF9343_3826	BF3930	BF9343_3826	hypothetical protein		Signal transduction mechanisms	DNA binding [GO:0003677]; DNA-directed RNA polymerase activity [GO:0003899]; transcription, DNA-templated [GO:0006351]
BF9343_3828	fabG	fabG	3-oxoacyl-ACP reductase	K00059	Secondary metabolites biosynthesis, transport, and catabolism / General function prediction only	DNA binding [GO:0003677]; DNA-directed RNA polymerase activity [GO:0003899]; ribonucleoside binding [GO:0032549]; transcription, DNA-templated [GO:0006351]
BF9343_3829	BF3933	BF9343_3829	TetR family transcriptional regulator		Transcription	ribosome [GO:0005840]; ribosome biogenesis [GO:0042254]
BF9343_3830	BF3934	BF9343_3830	hypothetical protein		Carbohydrate transport and metabolism	large ribosomal subunit [GO:0015934]; rRNA binding [GO:0019843]; structural constituent of ribosome [GO:0003735]; tRNA binding [GO:0000049]; regulation of translation [GO:0006417]; translation [GO:0006412]
BF9343_3838	BF3942	BF9343_3838	hypothetical protein		Posttranslational modification, protein turnover, chaperones	ribosome [GO:0005840]; large ribosomal subunit rRNA binding [GO:0070180]; structural constituent of ribosome [GO:0003735]; translation [GO:0006412]
BF9343_3839	BF3943	BF9343_3839	hypothetical protein	K02040	Inorganic ion transport and metabolism	DNA-templated transcription, elongation [GO:0006354]; DNA-templated transcription, termination [GO:0006353]; regulation of DNA-templated transcription, elongation [GO:0032784]; transcription antitermination [GO:0031564]
BF9343_3840	BF3944	BF9343_3840	TonB family outer membrane receptor protein	K03832	Cell envelope biogenesis, outer membrane	integral component of membrane [GO:0016021]; intracellular [GO:0005622]; P-P-bond-hydrolysis-driven protein transmembrane transporter activity [GO:0015450]; protein secretion [GO:0009306]; protein targeting [GO:0006605]
BF9343_3841	BF3945	BF9343_3841	hypothetical protein		Intracellular trafficking and secretion	cytoplasm [GO:0005737]; GTP binding [GO:0005525]; GTPase activity [GO:0003924]; translation elongation factor activity [GO:0003746]
BF9343_3842	BF3946	BF9343_3842	hypothetical protein		Intracellular trafficking and secretion	cytoplasm [GO:0005737]; 2,3-bisphosphoglycerate-independent phosphoglycerate mutase activity [GO:0046537]; manganese ion binding [GO:0030145]; glucose catabolic process [GO:0006007]; glycolytic process [GO:0006096]
BF9343_3843	BF3947	BF9343_3843	MotA/TolQ/ExbB proton channel family protein	K03561	Intracellular trafficking and secretion	primary metabolic process [GO:0044238]
BF9343_3853	BF3958	BF9343_3853	polysaccharide modification protein		Cell envelope biogenesis, outer membrane
BF9343_3855	BF3960	BF9343_3855	hypothetical protein		Amino acid transport and metabolism	cytoplasm [GO:0005737]; DNA binding [GO:0003677]; tyrosine-based site-specific recombinase activity [GO:0009037]; cell cycle [GO:0007049]; cell division [GO:0051301]; chromosome segregation [GO:0007059]; transposition, DNA-mediated [GO:0006313]
BF9343_3857	BF3962	BF9343_3857	Acr-type transport protein	K03296	Defense mechanisms	aminopeptidase activity [GO:0004177]
BF9343_3858	BF3963	BF9343_3858	membrane fusion protein transporter		Cell envelope biogenesis, outer membrane	transferase activity [GO:0016740]
BF9343_3859	BF3964	BF9343_3859	outer membrane efflux protein		Cell envelope biogenesis, outer membrane / Intracellular trafficking and secretion	cytoplasm [GO:0005737]; ATP binding [GO:0005524]; glutamate-tRNA ligase activity [GO:0004818]; tRNA binding [GO:0000049]; glutamyl-tRNA aminoacylation [GO:0006424]
BF9343_3860	BF3965	BF9343_3860	TetR transcriptional regulator		Transcription	protein tyrosine phosphatase activity [GO:0004725]
BF9343_3862	BF3967	hutH	formiminotransferase-cyclodeaminase		Amino acid transport and metabolism
BF9343_3863	hutI	hutI	imidazolonepropionase	K01468	Secondary metabolites biosynthesis, transport, and catabolism	primosome complex [GO:1990077]; ATP binding [GO:0005524]; ATP-dependent DNA helicase activity [GO:0004003]; DNA binding [GO:0003677]; zinc ion binding [GO:0008270]; DNA replication, synthesis of RNA primer [GO:0006269]; DNA unwinding involved in DNA replication [GO:0006268]
BF9343_3864	ftcD	ftcD	formimidoyltransferase-cyclodeaminase	K00603	Amino acid transport and metabolism	integral component of membrane [GO:0016021]
BF9343_3865	hutU	hutU	urocanate hydratase	K01712	Amino acid transport and metabolism
BF9343_3866	BF3971	BF9343_3866	hypothetical protein		Energy production and conversion	aspartate ammonia-lyase activity [GO:0008797]; aspartate metabolic process [GO:0006531]; tricarboxylic acid cycle [GO:0006099]
BF9343_3867	BF3972	BF9343_3867	DNA mismatch repair-like protein		DNA replication, recombination, and repair	integral component of membrane [GO:0016021]; C4-dicarboxylate transmembrane transporter activity [GO:0015556]
BF9343_3871	rpoA	rpoA	DNA-directed RNA polymerase subunit alpha	K03040	Transcription	asparaginase activity [GO:0004067]; asparagine metabolic process [GO:0006528]
BF9343_3872	rpsD	rpsD	30S ribosomal protein S4	K02986	Translation, ribosomal structure and biogenesis
BF9343_3877	map	map	methionine aminopeptidase	K01265	Translation, ribosomal structure and biogenesis	transferase activity [GO:0016740]
BF9343_3878	secY	secY	preprotein translocase subunit SecY	K03076	Intracellular trafficking and secretion
BF9343_3879	rplO	rplO	50S ribosomal protein L15	K02876	Translation, ribosomal structure and biogenesis	DNA binding [GO:0003677]; DNA integration [GO:0015074]; DNA recombination [GO:0006310]
BF9343_3881	rpsE	rpsE	30S ribosomal protein S5	K02988	Translation, ribosomal structure and biogenesis
BF9343_3883	rplF	rplF	50S ribosomal protein L6	K02933	Translation, ribosomal structure and biogenesis	hydrolase activity, acting on ester bonds [GO:0016788]
BF9343_3884	rpsH	rpsH	30S ribosomal protein S8	K02994	Translation, ribosomal structure and biogenesis
BF9343_3886	rplE	rplE	50S ribosomal protein L5	K02931	Translation, ribosomal structure and biogenesis
BF9343_3887	rplX	rplX	50S ribosomal protein L24	K02895	Translation, ribosomal structure and biogenesis
BF9343_3888	rplN	rplN	50S ribosomal protein L14	K02874	Translation, ribosomal structure and biogenesis	intracellular [GO:0005622]; DNA binding [GO:0003677]; phosphorelay signal transduction system [GO:0000160]; regulation of transcription, DNA-templated [GO:0006355]; transcription, DNA-templated [GO:0006351]
BF9343_3891	rplP	rplP	50S ribosomal protein L16	K02878	Translation, ribosomal structure and biogenesis	cytoplasm [GO:0005737]; ATP binding [GO:0005524]; RNA binding [GO:0003723]; tyrosine-tRNA ligase activity [GO:0004831]; tyrosyl-tRNA aminoacylation [GO:0006437]
BF9343_3892	rpsC	rpsC	30S ribosomal protein S3	K02982	Translation, ribosomal structure and biogenesis	integral component of membrane [GO:0016021]
BF9343_3893	rplV	rplV	50S ribosomal protein L22	K02890	Translation, ribosomal structure and biogenesis	lipopolysaccharide glucosyltransferase I activity [GO:0008919]
BF9343_3895	rplB	rplB	50S ribosomal protein L2	K02886	Translation, ribosomal structure and biogenesis	iron-sulfur cluster binding [GO:0051536]
BF9343_3897	rplD	rplD	50S ribosomal protein L4	K02926	Translation, ribosomal structure and biogenesis	cytoplasm [GO:0005737]; serine-type peptidase activity [GO:0008236]
BF9343_3898	rplC	rplC	50S ribosomal protein L3	K02906	Translation, ribosomal structure and biogenesis	sulfuric ester hydrolase activity [GO:0008484]
BF9343_3900	fusA	fusA	elongation factor G	K02355	Translation, ribosomal structure and biogenesis
BF9343_3901	rpsG	rpsG	30S ribosomal protein S7	K02992	Translation, ribosomal structure and biogenesis
BF9343_3902	rpsL	rpsL	30S ribosomal protein S12	K02950	Translation, ribosomal structure and biogenesis	cell outer membrane [GO:0009279]; receptor activity [GO:0004872]; transport [GO:0006810]
BF9343_3905	BF4010	BF9343_3905	hypothetical protein		General function prediction only	galactoside O-acetyltransferase activity [GO:0008870]
BF9343_3906	BF4011	BF9343_3906	protein, transglycosylase associated		Function unknown	methylated-DNA-[protein]-cysteine S-methyltransferase activity [GO:0003908]; DNA repair [GO:0006281]
BF9343_3909	rpoC	rpoC	'DNA-directed RNA polymerase subunit beta'''	K03046	Transcription	sequence-specific DNA binding [GO:0043565]
BF9343_3910	rpoB	rpoB	DNA-directed RNA polymerase subunit beta	K03043	Transcription	sequence-specific DNA binding [GO:0043565]; transcription factor activity, sequence-specific DNA binding [GO:0003700]; transcription, DNA-templated [GO:0006351]
BF9343_3912	rplJ	rplJ	50S ribosomal protein L10	K02864	Translation, ribosomal structure and biogenesis	1-deoxy-D-xylulose-5-phosphate synthase activity [GO:0008661]; metal ion binding [GO:0046872]; 1-deoxy-D-xylulose 5-phosphate biosynthetic process [GO:0052865]; terpenoid biosynthetic process [GO:0016114]; thiamine biosynthetic process [GO:0009228]
BF9343_3913	rplA	rplA	50S ribosomal protein L1	K02863	Translation, ribosomal structure and biogenesis
BF9343_3914	rplK	rplK	50S ribosomal protein L11	K02867	Translation, ribosomal structure and biogenesis
BF9343_3915	nusG	nusG	transcription antitermination protein	K02601	Transcription
BF9343_3916	secE	secE	preprotein translocase subunit SecE	K03073	Intracellular trafficking and secretion	mannose-1-phosphate guanylyltransferase (GDP) activity [GO:0008928]; biosynthetic process [GO:0009058]
BF9343_3917	tuf	tuf	elongation factor Tu	K02358	Translation, ribosomal structure and biogenesis	catalytic activity [GO:0003824]
BF9343_3918	BF4023	BF9343_3918	sigma(54) modulation protein	K05808	Translation, ribosomal structure and biogenesis	metal ion binding [GO:0046872]; cell adhesion [GO:0007155]; metal ion transport [GO:0030001]
BF9343_3919	BF4024	BF9343_3919	site-specific recombinase	K03733	DNA replication, recombination, and repair	DNA binding [GO:0003677]; translation elongation factor activity [GO:0003746]; regulation of DNA-templated transcription, elongation [GO:0032784]; transcription, DNA-templated [GO:0006351]
BF9343_3921	BF4027	BF9343_3921	peptidase	K01262	Amino acid transport and metabolism	cytoplasm [GO:0005737]; 3'-5'-exoribonuclease activity [GO:0000175]; magnesium ion binding [GO:0000287]; polyribonucleotide nucleotidyltransferase activity [GO:0004654]; RNA binding [GO:0003723]; mRNA catabolic process [GO:0006402]; RNA processing [GO:0006396]
BF9343_3923	kdtA	kdtA	3-deoxy-D-manno-octulosonic-acid transferase	K02527	Cell envelope biogenesis, outer membrane	DNA binding [GO:0003677]; sigma factor activity [GO:0016987]; transcription factor activity, sequence-specific DNA binding [GO:0003700]; DNA-templated transcription, initiation [GO:0006352]
BF9343_3924	gltX	gltX	glutamyl-tRNA synthetase	K01885	Translation, ribosomal structure and biogenesis	integral component of membrane [GO:0016021]
BF9343_3926	BF4032	BF9343_3926	protein-tyrosine-phosphatase	K01104	Signal transduction mechanisms	outer membrane [GO:0019867]; receptor activity [GO:0004872]; transport [GO:0006810]
BF9343_3927	BF4033	BF9343_3927	hypothetical protein		Function unknown
BF9343_3928	BF4034	BF9343_3928	'primosomal protein N'''	K04066	DNA replication, recombination, and repair
BF9343_3929	BF4035	BF9343_3929	hypothetical protein		Cell envelope biogenesis, outer membrane	cytoplasm [GO:0005737]; ATP binding [GO:0005524]; butyrate kinase activity [GO:0047761]
BF9343_3930	BF4036	BF9343_3930	hypothetical protein		Coenzyme metabolism	phosphate acetyltransferase activity [GO:0008959]
BF9343_3931	aspA	aspA	aspartate ammonia-lyase	K01744	Amino acid transport and metabolism	hydrolase activity, hydrolyzing O-glycosyl compounds [GO:0004553]; carbohydrate metabolic process [GO:0005975]
BF9343_3932	BF4038	BF9343_3932	anaerobic C4-dicarboxylate transporter	K07791	General function prediction only	carboxypeptidase activity [GO:0004180]
BF9343_3933	ansB	ansB	L-asparaginase II	K01424	Amino acid transport and metabolism / Translation, ribosomal structure and biogenesis
BF9343_3934	BF4040	BF9343_3934	hypothetical protein		Cell envelope biogenesis, outer membrane	integral component of membrane [GO:0016021]; peptidase activity [GO:0008233]
BF9343_3975	BF4082	BF9343_3975	vitamin B12 related cobalamin adenosyltransferase	K00798	Coenzyme transport and metabolism	alpha-L-fucosidase activity [GO:0004560]; fucose metabolic process [GO:0006004]
BF9343_3977	BF4084	BF9343_3977	hypothetical protein		General function prediction only	ATP binding [GO:0005524]; FMN adenylyltransferase activity [GO:0003919]; riboflavin kinase activity [GO:0008531]; FAD biosynthetic process [GO:0006747]; FMN biosynthetic process [GO:0009398]; riboflavin biosynthetic process [GO:0009231]
BF9343_3981	tsr26	tsr26	tyrosine site-specific recombinase		DNA replication, recombination, and repair	hydrolase activity [GO:0016787]
BF9343_3982	BF4089	BF9343_3982	hypothetical protein		Signal transduction mechanisms	integral component of membrane [GO:0016021]; ATP binding [GO:0005524]; calcium-transporting ATPase activity [GO:0005388]; metal ion binding [GO:0046872]
BF9343_3984	BF4091	BF9343_3984	O-antigen-like protein		Amino acid transport and metabolism	glutamate decarboxylase activity [GO:0004351]; pyridoxal phosphate binding [GO:0030170]; glutamate metabolic process [GO:0006536]
BF9343_3988	BF4095	BF9343_3988	hypothetical protein		Inorganic ion transport and metabolism	intracellular [GO:0005622]; phosphorelay sensor kinase activity [GO:0000155]
BF9343_3990	BF4097	BF9343_3990	hypothetical protein		Function unknown	integral component of membrane [GO:0016021]; sodium-dependent phosphate transmembrane transporter activity [GO:0015321]
BF9343_3991	BF4098	BF9343_3991	hypothetical protein		General function prediction only	ATP binding [GO:0005524]; kinase activity [GO:0016301]; threonine-tRNA ligase activity [GO:0004829]
BF9343_3996	BF4103	BF9343_3996	two-component response regulator autolysis regulator LytR		Transcription / Signal transduction mechanisms	integral component of membrane [GO:0016021]; ATP binding [GO:0005524]; protein histidine kinase activity [GO:0004673]
BF9343_3997	BF4104	BF9343_3997	ferredoxin-like protein		Energy production and conversion
[truncated: 146 more rows]

## Sheet: wMtz
Locus ID
BF9343_0016
BF9343_0025
BF9343_0071
BF9343_0074
BF9343_0078
BF9343_0086
BF9343_0096
BF9343_0098
BF9343_0103
BF9343_0104
BF9343_0109
BF9343_0129
BF9343_0130
BF9343_0134
BF9343_0145
BF9343_0147
BF9343_0148
BF9343_0151
BF9343_0154
BF9343_0155
BF9343_0156
BF9343_0160
BF9343_0168
BF9343_0175
BF9343_0176
BF9343_0181
BF9343_0186
BF9343_0189
BF9343_0191
BF9343_0194
BF9343_0196
BF9343_0197
BF9343_0201
BF9343_0210
BF9343_0214
BF9343_0215
BF9343_0216
BF9343_0218
BF9343_0220
BF9343_0221
BF9343_0222
BF9343_0232
BF9343_0237
BF9343_0242
BF9343_0246
BF9343_0247
BF9343_0249
BF9343_0252
BF9343_0261
BF9343_0263
BF9343_0264
BF9343_0267
BF9343_0269
BF9343_0274
BF9343_0292
BF9343_0308
BF9343_0312
BF9343_0313
BF9343_0330
BF9343_0331
BF9343_0332
BF9343_0333
BF9343_0342
BF9343_0345
BF9343_0356
BF9343_0373
BF9343_0374
BF9343_0380
BF9343_0382
BF9343_0383
BF9343_0385
BF9343_0386
BF9343_0407
BF9343_0408
BF9343_0409
BF9343_0411
BF9343_0425
BF9343_0429
BF9343_0430
BF9343_0433
BF9343_0435
BF9343_0439
BF9343_0458
BF9343_0460
BF9343_0465
BF9343_0467
BF9343_0488
BF9343_0491
BF9343_0497
BF9343_0498
BF9343_0501
BF9343_0504
BF9343_0505
BF9343_0519
BF9343_0520
BF9343_0525
BF9343_0527
BF9343_0534
BF9343_0535
BF9343_0537
BF9343_0541
BF9343_0544
BF9343_0549
BF9343_0554
BF9343_0557
BF9343_0559
BF9343_0566
BF9343_0571
BF9343_0572
BF9343_0574
BF9343_0595
BF9343_0596
BF9343_0609
BF9343_0624
BF9343_0631
BF9343_0633
BF9343_0635
BF9343_0638
BF9343_0640
BF9343_0641
BF9343_0644
BF9343_0658
BF9343_0661
BF9343_0662
BF9343_0665
BF9343_0668
BF9343_0670
BF9343_0674
BF9343_0679
BF9343_0683
BF9343_0684
BF9343_0721
BF9343_0748
BF9343_0749
BF9343_0754
BF9343_0755
BF9343_0759
BF9343_0761
BF9343_0764
BF9343_0774
BF9343_0779
BF9343_0783
BF9343_0788
BF9343_0797
BF9343_0808
BF9343_0811
BF9343_0815
BF9343_0827
BF9343_0834
BF9343_0836
BF9343_0838
BF9343_0839
BF9343_0847
BF9343_0849
BF9343_0856
BF9343_0859
BF9343_0861
BF9343_0864
BF9343_0865
BF9343_0866
BF9343_0869
BF9343_0875
BF9343_0877
BF9343_0880
BF9343_0881
BF9343_0882
BF9343_0891
BF9343_0896
BF9343_0898
BF9343_0911
BF9343_0912
BF9343_0913
BF9343_0916
BF9343_0919
BF9343_0926
BF9343_0930
BF9343_0940
BF9343_0943
BF9343_0948
BF9343_0952
BF9343_0954
BF9343_0955
BF9343_0956
BF9343_0989
BF9343_0995
BF9343_1011
BF9343_1013
BF9343_1014
BF9343_1082
BF9343_1087
BF9343_1096
BF9343_1099
BF9343_1113
BF9343_1116
BF9343_1121
BF9343_1123
BF9343_1125
BF9343_1130
BF9343_1131
BF9343_1136
BF9343_1148
BF9343_1149
BF9343_1151
BF9343_1152
BF9343_1153
BF9343_1154
BF9343_1155
BF9343_1156
BF9343_1211
BF9343_1215
BF9343_1218
BF9343_1224
BF9343_1225
BF9343_1226
BF9343_1231
BF9343_1235
BF9343_1236
BF9343_1237
BF9343_1252
BF9343_1253
BF9343_1254
BF9343_1257
BF9343_1259
BF9343_1268
BF9343_1270
BF9343_1277
BF9343_1278
BF9343_1279
BF9343_1281
BF9343_1285
BF9343_1287
BF9343_1314
BF9343_1315
BF9343_1316
BF9343_1317
BF9343_1318
BF9343_1321
BF9343_1322
BF9343_1323
BF9343_1324
BF9343_1336
BF9343_1340
BF9343_1349
BF9343_1352
BF9343_1367
BF9343_1369
BF9343_1378
BF9343_1379
BF9343_1425
BF9343_1433
BF9343_1434
BF9343_1475
BF9343_1490
BF9343_1493
BF9343_1494
BF9343_1500
BF9343_1501
BF9343_1502
BF9343_1503
BF9343_1504
BF9343_1511
BF9343_1512
BF9343_1513
BF9343_1520
BF9343_1523
BF9343_1524
BF9343_1532
BF9343_1538
BF9343_1539
BF9343_1540
BF9343_1541
BF9343_1542
BF9343_1543
BF9343_1544
BF9343_1545
BF9343_1546
BF9343_1548
BF9343_1549
BF9343_1551
BF9343_1552
BF9343_1554
BF9343_1555
BF9343_1556
BF9343_1562
BF9343_1563
BF9343_1572
BF9343_1573
BF9343_1575
BF9343_1579
BF9343_1580
BF9343_1581
BF9343_1582
BF9343_1583
BF9343_1588
BF9343_1589
BF9343_1591
BF9343_1593
BF9343_1596
BF9343_1598
BF9343_1602
BF9343_1604
BF9343_1606
BF9343_1607
BF9343_1608
BF9343_1612
BF9343_1613
BF9343_1627
BF9343_1729
BF9343_1731
BF9343_1733
BF9343_1736
BF9343_1737
BF9343_1738
BF9343_1763
BF9343_1790
BF9343_1791
BF9343_1795
BF9343_1800
BF9343_1803
BF9343_1804
BF9343_1805
BF9343_1836
BF9343_1837
BF9343_1838
BF9343_1855
BF9343_1865
BF9343_1871
BF9343_1872
BF9343_1873
BF9343_1876
BF9343_1896
BF9343_1905
BF9343_1915
BF9343_1959
BF9343_1963
BF9343_1981
BF9343_1982
BF9343_1984
BF9343_1986
BF9343_1987
BF9343_1988
BF9343_1989
BF9343_1990
BF9343_2000
BF9343_2002
BF9343_2010
BF9343_2040
BF9343_2074
BF9343_2075
BF9343_2076
BF9343_2077
BF9343_2079
BF9343_2080
BF9343_2082
BF9343_2083
BF9343_2084
BF9343_2085
BF9343_2094
BF9343_2100
BF9343_2102
BF9343_2103
BF9343_2118
BF9343_2131
BF9343_2132
BF9343_2133
BF9343_2136
BF9343_2137
BF9343_2140
BF9343_2143
BF9343_2145
BF9343_2146
BF9343_2147
BF9343_2148
BF9343_2149
BF9343_2150
BF9343_2151
BF9343_2152
BF9343_2153
BF9343_2154
BF9343_2169
BF9343_2170
BF9343_2171
BF9343_2179
BF9343_2180
BF9343_2184
BF9343_2188
BF9343_2189
BF9343_2192
BF9343_2193
BF9343_2203
BF9343_2214
BF9343_2250
BF9343_2253
BF9343_2255
BF9343_2267
BF9343_2268
BF9343_2273
BF9343_2277
BF9343_2278
BF9343_2284
BF9343_2289
BF9343_2294
BF9343_2296
BF9343_2297
BF9343_2299
BF9343_2301
BF9343_2309
BF9343_2310
BF9343_2382
BF9343_2392
BF9343_2394
BF9343_2395
BF9343_2396
BF9343_2398
BF9343_2405
BF9343_2410
BF9343_2411
BF9343_2412
BF9343_2413
BF9343_2414
BF9343_2417
BF9343_2419
BF9343_2422
BF9343_2423
BF9343_2424
BF9343_2428
BF9343_2430
BF9343_2431
BF9343_2434
BF9343_2436
BF9343_2448
BF9343_2453
BF9343_2458
BF9343_2471
BF9343_2474
BF9343_2475
BF9343_2485
BF9343_2486
BF9343_2487
BF9343_2489
BF9343_2495
BF9343_2496
BF9343_2500
BF9343_2508
BF9343_2509
BF9343_2521
BF9343_2523
BF9343_2526
BF9343_2532
BF9343_2544
BF9343_2547
BF9343_2548
BF9343_2553
BF9343_2561
BF9343_2565
BF9343_2569
BF9343_2570
BF9343_2575
BF9343_2576
BF9343_2577
BF9343_2579
BF9343_2580
BF9343_2585
BF9343_2586
BF9343_2587
BF9343_2588
BF9343_2593
BF9343_2596
BF9343_2602
BF9343_2603
BF9343_2604
BF9343_2605
BF9343_2606
BF9343_2608
BF9343_2609
BF9343_2611
BF9343_2612
BF9343_2613
BF9343_2615
BF9343_2617
BF9343_2618
BF9343_2621
BF9343_2624
BF9343_2628
BF9343_2631
BF9343_2634
BF9343_2639
BF9343_2646
BF9343_2654
BF9343_2656
BF9343_2657
BF9343_2659
BF9343_2660
BF9343_2661
BF9343_2662
BF9343_2664
BF9343_2668
BF9343_2670
BF9343_2673
BF9343_2675
BF9343_2676
BF9343_2678
BF9343_2681
BF9343_2691
BF9343_2692
BF9343_2702
BF9343_2730
BF9343_2732
BF9343_2734
BF9343_2738
BF9343_2739
BF9343_2761
BF9343_2762
BF9343_2766
BF9343_2767
BF9343_2769
BF9343_2770
BF9343_2772
BF9343_2776
BF9343_2777
BF9343_2781
BF9343_2793
BF9343_2796
BF9343_2797
BF9343_2798
BF9343_2799
BF9343_2800
BF9343_2801
BF9343_2804
BF9343_2834
BF9343_2840
BF9343_2845
BF9343_2849
BF9343_2852
BF9343_2853
BF9343_2861
BF9343_2867
BF9343_2871
BF9343_2872
BF9343_2879
BF9343_2891
BF9343_2892
BF9343_2895
BF9343_2896
BF9343_2930
BF9343_2931
BF9343_2932
BF9343_2935
BF9343_2936
BF9343_2941
BF9343_2942
BF9343_2944
BF9343_2945
BF9343_2946
BF9343_2947
BF9343_2953
BF9343_2954
BF9343_2956
BF9343_2962
BF9343_2967
BF9343_2972
BF9343_2975
BF9343_2979
BF9343_2980
BF9343_2981
BF9343_2982
BF9343_2993
BF9343_2994
BF9343_2995
BF9343_2996
BF9343_2997
BF9343_2998
BF9343_3002
BF9343_3003
BF9343_3004
BF9343_3005
BF9343_3006
BF9343_3007
BF9343_3015
BF9343_3021
BF9343_3025
BF9343_3028
BF9343_3031
BF9343_3042
BF9343_3043
BF9343_3048
BF9343_3052
BF9343_3058
BF9343_3059
BF9343_3060
BF9343_3062
BF9343_3065
BF9343_3066
BF9343_3068
BF9343_3073
BF9343_3079
BF9343_3082
BF9343_3088
BF9343_3090
BF9343_3091
BF9343_3098
BF9343_3100
BF9343_3106
BF9343_3109
BF9343_3114
BF9343_3117
BF9343_3118
BF9343_3121
BF9343_3124
BF9343_3128
BF9343_3130
BF9343_3131
BF9343_3136
BF9343_3145
BF9343_3149
BF9343_3152
BF9343_3157
BF9343_3159
BF9343_3161
BF9343_3162
BF9343_3165
BF9343_3170
BF9343_3171
BF9343_3174
BF9343_3178
BF9343_3180
BF9343_3181
BF9343_3182
BF9343_3186
BF9343_3216
BF9343_3230
BF9343_3231
BF9343_3232
BF9343_3233
BF9343_3234
BF9343_3247
BF9343_3248
BF9343_3250
BF9343_3251
BF9343_3252
BF9343_3254
BF9343_3255
BF9343_3260
BF9343_3262
BF9343_3281
BF9343_3284
BF9343_3286
BF9343_3288
BF9343_3305
BF9343_3307
BF9343_3308
BF9343_3312
BF9343_3313
BF9343_3318
BF9343_3319
BF9343_3332
BF9343_3336
BF9343_3345
BF9343_3347
BF9343_3349
BF9343_3352
BF9343_3353
BF9343_3378
BF9343_3383
BF9343_3384
BF9343_3390
BF9343_3393
BF9343_3399
BF9343_3404
BF9343_3411
BF9343_3414
BF9343_3435
BF9343_3436
BF9343_3437
BF9343_3441
BF9343_3442
BF9343_3444
BF9343_3448
BF9343_3449
BF9343_3450
BF9343_3451
BF9343_3453
BF9343_3457
BF9343_3458
BF9343_3471
BF9343_3486
BF9343_3487
BF9343_3488
BF9343_3490
BF9343_3493
BF9343_3494
BF9343_3496
BF9343_3500
BF9343_3502
BF9343_3504
BF9343_3510
BF9343_3511
BF9343_3517
BF9343_3519
BF9343_3524
BF9343_3528
BF9343_3534
BF9343_3535
BF9343_3536
BF9343_3539
BF9343_3542
BF9343_3554
BF9343_3556
BF9343_3557
BF9343_3569
BF9343_3573
BF9343_3574
BF9343_3575
BF9343_3604
BF9343_3606
BF9343_3619
BF9343_3627
BF9343_3628
BF9343_3630
BF9343_3631
BF9343_3632
BF9343_3633
BF9343_3636
BF9343_3639
BF9343_3650
BF9343_3653
BF9343_3665
BF9343_3666
BF9343_3668
BF9343_3670
BF9343_3671
BF9343_3675
BF9343_3683
BF9343_3684
BF9343_3689
BF9343_3690
BF9343_3691
BF9343_3692
BF9343_3698
BF9343_3700
BF9343_3702
BF9343_3703
BF9343_3706
BF9343_3707
BF9343_3708
BF9343_3710
BF9343_3715
BF9343_3781
BF9343_3787
BF9343_3788
BF9343_3789
BF9343_3790
BF9343_3794
BF9343_3798
BF9343_3799
BF9343_3800
BF9343_3801
BF9343_3802
BF9343_3804
BF9343_3806
BF9343_3812
BF9343_3813
BF9343_3814
BF9343_3815
BF9343_3818
BF9343_3819
BF9343_3820
BF9343_3823
BF9343_3824
BF9343_3826
BF9343_3829
BF9343_3830
BF9343_3838
BF9343_3859
BF9343_3865
BF9343_3871
BF9343_3872
BF9343_3878
BF9343_3886
BF9343_3887
BF9343_3895
BF9343_3898
BF9343_3900
BF9343_3905
BF9343_3909
BF9343_3910
BF9343_3914
BF9343_3915
BF9343_3917
BF9343_3918
BF9343_3919
BF9343_3921
BF9343_3924
BF9343_3928
BF9343_3930
BF9343_3931
BF9343_3932
BF9343_3933
BF9343_3934
BF9343_3975
BF9343_4011
BF9343_4017
BF9343_4021
BF9343_4033
BF9343_4040
BF9343_4044
BF9343_4046
BF9343_4051
BF9343_4052
BF9343_4056
BF9343_4063
BF9343_4064
BF9343_4080
BF9343_4107
BF9343_4109
BF9343_4111
BF9343_4113
BF9343_4117
BF9343_4129
BF9343_4130
BF9343_4134
BF9343_4148
BF9343_4152
BF9343_4162
BF9343_4166
BF9343_4168
BF9343_4169
BF9343_4176
BF9343_4178
BF9343_4190
BF9343_4195
BF9343_4201
BF9343_4213
BF9343_4216
BF9343_4219
BF9343_4225
BF9343_4236
BF9343_4242
BF9343_4247
BF9343_4248
BF9343_4254
BF9343_4259
BF9343_4260

## Sheet: Mtz2
Locus ID
BF9343_0007
BF9343_0014
BF9343_0019
BF9343_0020
BF9343_0021
BF9343_0025
BF9343_0027
BF9343_0028
BF9343_0050
BF9343_0064
BF9343_0070
BF9343_0071
BF9343_0074
BF9343_0078
BF9343_0081
BF9343_0083
BF9343_0086
BF9343_0091
BF9343_0096
BF9343_0103
BF9343_0104
BF9343_0105
BF9343_0107
BF9343_0112
BF9343_0124
BF9343_0127
BF9343_0128
BF9343_0130
BF9343_0133
BF9343_0141
BF9343_0142
BF9343_0144
BF9343_0146
BF9343_0153
BF9343_0154
BF9343_0155
BF9343_0156
BF9343_0157
BF9343_0160
BF9343_0166
BF9343_0168
BF9343_0176
BF9343_0179
BF9343_0189
BF9343_0191
BF9343_0192
BF9343_0196
BF9343_0198
BF9343_0199
BF9343_0209
BF9343_0210
BF9343_0211
BF9343_0212
BF9343_0215
BF9343_0216
BF9343_0217
BF9343_0218
BF9343_0219
BF9343_0220
BF9343_0221
BF9343_0222
BF9343_0230
BF9343_0239
BF9343_0242
BF9343_0244
BF9343_0245
BF9343_0246
BF9343_0247
BF9343_0249
BF9343_0250
BF9343_0251
BF9343_0252
BF9343_0253
BF9343_0254
BF9343_0255
BF9343_0257
BF9343_0261
BF9343_0263
BF9343_0264
BF9343_0266
BF9343_0269
BF9343_0271
BF9343_0292
BF9343_0306
BF9343_0311
BF9343_0313
BF9343_0325
BF9343_0329
BF9343_0330
BF9343_0331
BF9343_0332
BF9343_0333
BF9343_0344
BF9343_0345
BF9343_0352
BF9343_0353
BF9343_0356
BF9343_0374
BF9343_0380
BF9343_0381
BF9343_0382
BF9343_0383
BF9343_0386
BF9343_0400
BF9343_0401
BF9343_0405
BF9343_0407
BF9343_0408
BF9343_0409
BF9343_0411
BF9343_0414
BF9343_0419
BF9343_0422
BF9343_0425
BF9343_0426
BF9343_0429
BF9343_0430
BF9343_0437
BF9343_0456
BF9343_0458
BF9343_0461
BF9343_0465
BF9343_0467
BF9343_0468
BF9343_0483
BF9343_0488
BF9343_0489
BF9343_0490
BF9343_0492
BF9343_0497
BF9343_0498
BF9343_0501
BF9343_0504
BF9343_0505
BF9343_0507
BF9343_0509
BF9343_0514
BF9343_0518
BF9343_0519
BF9343_0520
BF9343_0521
BF9343_0524
BF9343_0525
BF9343_0527
BF9343_0534
BF9343_0535
BF9343_0537
BF9343_0544
BF9343_0548
BF9343_0554
BF9343_0558
BF9343_0559
BF9343_0567
BF9343_0569
BF9343_0571
BF9343_0572
BF9343_0573
BF9343_0574
BF9343_0579
BF9343_0589
BF9343_0596
BF9343_0600
BF9343_0609
BF9343_0611
BF9343_0617
BF9343_0621
BF9343_0626
BF9343_0629
BF9343_0630
BF9343_0635
BF9343_0638
BF9343_0649
BF9343_0650
BF9343_0653
BF9343_0655
BF9343_0656
BF9343_0658
BF9343_0661
BF9343_0662
BF9343_0665
BF9343_0668
BF9343_0670
BF9343_0671
BF9343_0674
BF9343_0678
BF9343_0679
BF9343_0684
BF9343_0686
BF9343_0688
BF9343_0717
BF9343_0721
BF9343_0731
BF9343_0736
BF9343_0749
BF9343_0750
BF9343_0754
BF9343_0755
BF9343_0756
BF9343_0757
BF9343_0758
BF9343_0759
BF9343_0760
BF9343_0761
BF9343_0764
BF9343_0773
BF9343_0774
BF9343_0775
BF9343_0776
BF9343_0779
BF9343_0783
BF9343_0788
BF9343_0790
BF9343_0794
BF9343_0795
BF9343_0797
BF9343_0802
BF9343_0805
BF9343_0811
BF9343_0836
BF9343_0838
BF9343_0839
BF9343_0843
BF9343_0844
BF9343_0846
BF9343_0847
BF9343_0849
BF9343_0856
BF9343_0857
BF9343_0861
BF9343_0865
BF9343_0866
BF9343_0867
BF9343_0868
BF9343_0869
BF9343_0872
BF9343_0875
BF9343_0880
BF9343_0881
BF9343_0882
BF9343_0884
BF9343_0887
BF9343_0889
BF9343_0895
BF9343_0896
BF9343_0898
BF9343_0902
BF9343_0904
BF9343_0911
BF9343_0913
BF9343_0914
BF9343_0916
BF9343_0919
BF9343_0921
BF9343_0923
BF9343_0924
BF9343_0925
BF9343_0926
BF9343_0937
BF9343_0942
BF9343_0943
BF9343_0944
BF9343_0947
BF9343_0948
BF9343_0952
BF9343_0954
BF9343_0955
BF9343_0956
BF9343_0958
BF9343_0962
BF9343_0963
BF9343_0965
BF9343_0966
BF9343_0984
BF9343_0986
BF9343_0989
BF9343_0995
BF9343_0999
BF9343_1011
BF9343_1012
BF9343_1013
BF9343_1082
BF9343_1083
BF9343_1085
BF9343_1087
BF9343_1096
BF9343_1099
BF9343_1105
BF9343_1109
BF9343_1113
BF9343_1116
BF9343_1121
BF9343_1123
BF9343_1125
BF9343_1128
BF9343_1130
BF9343_1132
BF9343_1133
BF9343_1136
BF9343_1147
BF9343_1148
BF9343_1149
BF9343_1151
BF9343_1152
BF9343_1153
BF9343_1154
BF9343_1155
BF9343_1156
BF9343_1157
BF9343_1215
BF9343_1221
BF9343_1224
BF9343_1225
BF9343_1226
BF9343_1229
BF9343_1233
BF9343_1235
BF9343_1236
BF9343_1237
BF9343_1238
BF9343_1239
BF9343_1240
BF9343_1251
BF9343_1252
BF9343_1253
BF9343_1259
BF9343_1268
BF9343_1269
BF9343_1273
BF9343_1278
BF9343_1279
BF9343_1280
BF9343_1281
BF9343_1287
BF9343_1309
BF9343_1311
BF9343_1315
BF9343_1316
BF9343_1317
BF9343_1318
BF9343_1321
BF9343_1324
BF9343_1327
BF9343_1336
BF9343_1337
BF9343_1339
BF9343_1340
BF9343_1349
BF9343_1350
BF9343_1352
BF9343_1365
BF9343_1378
BF9343_1379
BF9343_1433
BF9343_1434
BF9343_1435
BF9343_1490
BF9343_1495
BF9343_1499
BF9343_1500
BF9343_1501
BF9343_1502
BF9343_1508
BF9343_1513
BF9343_1516
BF9343_1520
BF9343_1522
BF9343_1523
BF9343_1524
BF9343_1532
BF9343_1538
BF9343_1539
BF9343_1541
BF9343_1542
BF9343_1543
BF9343_1544
BF9343_1546
BF9343_1548
BF9343_1549
BF9343_1551
BF9343_1552
BF9343_1554
BF9343_1555
BF9343_1556
BF9343_1560
BF9343_1562
BF9343_1563
BF9343_1571
BF9343_1572
BF9343_1573
BF9343_1575
BF9343_1579
BF9343_1580
BF9343_1581
BF9343_1583
BF9343_1588
BF9343_1589
BF9343_1595
BF9343_1597
BF9343_1598
BF9343_1604
BF9343_1606
BF9343_1607
BF9343_1608
BF9343_1612
BF9343_1613
BF9343_1614
BF9343_1617
BF9343_1626
BF9343_1627
BF9343_1728
BF9343_1729
BF9343_1731
BF9343_1732
BF9343_1733
BF9343_1736
BF9343_1737
BF9343_1738
BF9343_1786
BF9343_1789
BF9343_1790
BF9343_1800
BF9343_1803
BF9343_1805
BF9343_1806
BF9343_1810
BF9343_1827
BF9343_1830
BF9343_1836
BF9343_1837
BF9343_1838
BF9343_1841
BF9343_1855
BF9343_1856
BF9343_1861
BF9343_1862
BF9343_1863
BF9343_1865
BF9343_1867
BF9343_1871
BF9343_1872
BF9343_1873
BF9343_1874
BF9343_1876
BF9343_1896
BF9343_1901
BF9343_1904
BF9343_1905
BF9343_1914
BF9343_1917
BF9343_1963
BF9343_1981
BF9343_1982
BF9343_1985
BF9343_1986
BF9343_1987
BF9343_1988
BF9343_1989
BF9343_1990
BF9343_1995
BF9343_1996
BF9343_1997
BF9343_2002
BF9343_2060
BF9343_2074
BF9343_2075
BF9343_2076
BF9343_2077
BF9343_2078
BF9343_2079
BF9343_2080
BF9343_2082
BF9343_2084
BF9343_2085
BF9343_2100
BF9343_2104
BF9343_2105
BF9343_2118
BF9343_2131
BF9343_2132
BF9343_2133
BF9343_2136
BF9343_2137
BF9343_2139
BF9343_2140
BF9343_2142
BF9343_2145
BF9343_2146
BF9343_2147
BF9343_2148
BF9343_2149
BF9343_2151
BF9343_2152
BF9343_2153
BF9343_2169
BF9343_2170
BF9343_2171
BF9343_2178
BF9343_2179
BF9343_2184
BF9343_2189
BF9343_2191
BF9343_2192
BF9343_2195
BF9343_2214
BF9343_2218
BF9343_2238
BF9343_2249
BF9343_2253
BF9343_2254
BF9343_2255
BF9343_2258
BF9343_2259
BF9343_2267
BF9343_2268
BF9343_2269
BF9343_2276
BF9343_2277
BF9343_2283
BF9343_2284
BF9343_2285
BF9343_2289
BF9343_2294
BF9343_2297
BF9343_2305
BF9343_2309
BF9343_2310
BF9343_2368
BF9343_2380
BF9343_2382
BF9343_2384
BF9343_2394
BF9343_2395
BF9343_2396
BF9343_2398
BF9343_2405
BF9343_2410
BF9343_2411
BF9343_2412
BF9343_2413
BF9343_2414
BF9343_2416
BF9343_2417
BF9343_2419
BF9343_2420
BF9343_2422
BF9343_2423
BF9343_2431
BF9343_2434
BF9343_2436
BF9343_2447
BF9343_2448
BF9343_2449
BF9343_2450
BF9343_2453
BF9343_2458
BF9343_2459
BF9343_2460
BF9343_2466
BF9343_2470
BF9343_2471
BF9343_2475
BF9343_2485
BF9343_2486
BF9343_2488
BF9343_2489
BF9343_2496
BF9343_2499
BF9343_2500
BF9343_2504
BF9343_2508
BF9343_2509
BF9343_2521
BF9343_2523
BF9343_2526
BF9343_2528
BF9343_2532
BF9343_2541
BF9343_2543
BF9343_2547
BF9343_2553
BF9343_2561
BF9343_2565
BF9343_2567
BF9343_2568
BF9343_2569
BF9343_2571
BF9343_2574
BF9343_2575
BF9343_2576
BF9343_2577
BF9343_2580
BF9343_2585
BF9343_2586
BF9343_2587
BF9343_2588
BF9343_2590
BF9343_2602
BF9343_2603
BF9343_2605
BF9343_2606
BF9343_2608
BF9343_2611
BF9343_2612
BF9343_2615
BF9343_2618
BF9343_2621
BF9343_2622
BF9343_2628
BF9343_2631
BF9343_2634
BF9343_2646
BF9343_2649
BF9343_2651
BF9343_2654
BF9343_2657
BF9343_2658
BF9343_2659
BF9343_2660
BF9343_2661
BF9343_2662
BF9343_2669
BF9343_2670
BF9343_2673
BF9343_2675
BF9343_2678
BF9343_2681
BF9343_2687
BF9343_2688
BF9343_2691
BF9343_2692
BF9343_2730
BF9343_2732
BF9343_2733
BF9343_2737
BF9343_2738
BF9343_2739
BF9343_2761
BF9343_2762
BF9343_2767
BF9343_2768
BF9343_2769
BF9343_2770
BF9343_2772
BF9343_2773
BF9343_2776
BF9343_2777
BF9343_2793
BF9343_2796
BF9343_2797
BF9343_2798
BF9343_2799
BF9343_2834
BF9343_2845
BF9343_2847
BF9343_2848
BF9343_2849
BF9343_2852
BF9343_2860
BF9343_2861
BF9343_2867
BF9343_2868
BF9343_2869
BF9343_2871
BF9343_2872
BF9343_2876
BF9343_2877
BF9343_2878
BF9343_2879
BF9343_2882
BF9343_2893
BF9343_2896
BF9343_2902
BF9343_2930
BF9343_2931
BF9343_2932
BF9343_2933
BF9343_2935
BF9343_2936
BF9343_2941
BF9343_2942
BF9343_2944
BF9343_2946
BF9343_2947
BF9343_2953
BF9343_2957
BF9343_2958
BF9343_2959
BF9343_2960
BF9343_2962
BF9343_2966
BF9343_2967
BF9343_2972
BF9343_2977
BF9343_2979
BF9343_2980
BF9343_2981
BF9343_2982
BF9343_2984
BF9343_2985
BF9343_2993
BF9343_2995
BF9343_2996
BF9343_2997
BF9343_2998
BF9343_3000
BF9343_3001
BF9343_3003
BF9343_3004
BF9343_3005
BF9343_3018
BF9343_3021
BF9343_3025
BF9343_3029
BF9343_3031
BF9343_3038
BF9343_3042
BF9343_3045
BF9343_3048
BF9343_3052
BF9343_3056
BF9343_3057
BF9343_3058
BF9343_3059
BF9343_3060
BF9343_3063
BF9343_3064
BF9343_3065
BF9343_3066
BF9343_3068
BF9343_3072
BF9343_3073
BF9343_3082
BF9343_3090
BF9343_3096
BF9343_3097
BF9343_3098
BF9343_3099
BF9343_3100
BF9343_3105
BF9343_3106
BF9343_3109
BF9343_3113
BF9343_3115
BF9343_3116
BF9343_3117
BF9343_3118
BF9343_3119
BF9343_3120
BF9343_3121
BF9343_3123
BF9343_3131
BF9343_3136
BF9343_3145
BF9343_3149
BF9343_3150
BF9343_3155
BF9343_3157
BF9343_3160
BF9343_3161
BF9343_3162
BF9343_3163
BF9343_3164
BF9343_3166
BF9343_3170
BF9343_3171
BF9343_3178
BF9343_3179
BF9343_3181
BF9343_3186
BF9343_3187
BF9343_3216
BF9343_3217
BF9343_3226
BF9343_3230
BF9343_3231
BF9343_3233
BF9343_3234
BF9343_3247
BF9343_3249
BF9343_3250
BF9343_3252
BF9343_3254
BF9343_3255
BF9343_3258
BF9343_3262
BF9343_3264
BF9343_3272
BF9343_3283
BF9343_3284
BF9343_3285
BF9343_3286
BF9343_3287
BF9343_3288
BF9343_3293
BF9343_3298
BF9343_3303
BF9343_3305
BF9343_3306
BF9343_3307
BF9343_3308
BF9343_3311
BF9343_3312
BF9343_3314
BF9343_3315
BF9343_3318
BF9343_3332
BF9343_3336
BF9343_3345
BF9343_3347
BF9343_3352
BF9343_3359
BF9343_3376
BF9343_3383
BF9343_3390
BF9343_3391
BF9343_3393
BF9343_3401
BF9343_3403
BF9343_3406
BF9343_3410
BF9343_3411
BF9343_3412
BF9343_3421
BF9343_3426
BF9343_3430
BF9343_3435
BF9343_3437
BF9343_3439
BF9343_3441
BF9343_3444
BF9343_3447
BF9343_3448
BF9343_3449
BF9343_3450
BF9343_3453
BF9343_3457
BF9343_3462
BF9343_3465
BF9343_3471
BF9343_3486
BF9343_3487
BF9343_3488
BF9343_3493
BF9343_3494
BF9343_3495
BF9343_3496
BF9343_3500
BF9343_3502
BF9343_3504
BF9343_3509
BF9343_3510
BF9343_3517
BF9343_3519
BF9343_3520
BF9343_3524
BF9343_3526
BF9343_3528
BF9343_3534
BF9343_3535
BF9343_3536
BF9343_3539
BF9343_3542
BF9343_3543
BF9343_3546
BF9343_3547
BF9343_3554
BF9343_3556
BF9343_3557
BF9343_3569
BF9343_3573
BF9343_3574
BF9343_3604
BF9343_3612
BF9343_3619
BF9343_3626
BF9343_3628
BF9343_3631
BF9343_3632
BF9343_3633
BF9343_3634
BF9343_3635
BF9343_3636
BF9343_3638
BF9343_3640
BF9343_3643
BF9343_3653
BF9343_3658
BF9343_3660
BF9343_3662
BF9343_3668
BF9343_3670
BF9343_3671
BF9343_3673
BF9343_3674
BF9343_3680
BF9343_3683
BF9343_3684
BF9343_3689
BF9343_3690
BF9343_3691
BF9343_3692
BF9343_3693
BF9343_3695
BF9343_3698
BF9343_3699
BF9343_3703
BF9343_3706
BF9343_3707
BF9343_3708
BF9343_3715
BF9343_3781
BF9343_3783
BF9343_3784
BF9343_3785
BF9343_3787
BF9343_3788
BF9343_3789
BF9343_3790
BF9343_3791
BF9343_3796
BF9343_3797
BF9343_3798
BF9343_3800
BF9343_3801
BF9343_3806
BF9343_3812
BF9343_3814
BF9343_3815
BF9343_3819
BF9343_3820
BF9343_3822
BF9343_3823
BF9343_3824
BF9343_3825
BF9343_3828
BF9343_3838
BF9343_3839
BF9343_3840
BF9343_3855
BF9343_3857
BF9343_3863
BF9343_3865
BF9343_3871
BF9343_3877
BF9343_3878
BF9343_3881
BF9343_3884
BF9343_3888
BF9343_3892
BF9343_3893
BF9343_3895
BF9343_3897
BF9343_3898
BF9343_3900
BF9343_3902
BF9343_3905
BF9343_3909
BF9343_3910
BF9343_3912
BF9343_3913
BF9343_3915
BF9343_3917
BF9343_3918
BF9343_3919
BF9343_3921
BF9343_3924
BF9343_3931
BF9343_3932
BF9343_3933
BF9343_3934
BF9343_3975
BF9343_3977
BF9343_4002
BF9343_4014
BF9343_4017
BF9343_4019
BF9343_4021
BF9343_4030
BF9343_4031
BF9343_4033
BF9343_4041
BF9343_4042
BF9343_4045
BF9343_4046
BF9343_4051
BF9343_4052
BF9343_4053
BF9343_4062
BF9343_4063
BF9343_4064
BF9343_4082
BF9343_4097
BF9343_4107
BF9343_4108
BF9343_4109
BF9343_4111
BF9343_4113
BF9343_4117
BF9343_4129
BF9343_4130
BF9343_4133
BF9343_4134
BF9343_4141
BF9343_4148
BF9343_4153
BF9343_4154
BF9343_4162
BF9343_4165
BF9343_4166
BF9343_4169
BF9343_4178
BF9343_4183
BF9343_4184
BF9343_4189
BF9343_4190
BF9343_4191
BF9343_4193
BF9343_4194
BF9343_4195
BF9343_4201
BF9343_4216
BF9343_4219
BF9343_4221
BF9343_4224
BF9343_4225
BF9343_4234
BF9343_4236
BF9343_4242
BF9343_4247
BF9343_4250
BF9343_4254
BF9343_4257

## Sheet: Mtz8
Locus ID
BF9343_0018
BF9343_0021
BF9343_0023
BF9343_0024
BF9343_0025
BF9343_0027
BF9343_0062
BF9343_0064
BF9343_0067
BF9343_0071
BF9343_0074
BF9343_0078
BF9343_0079
BF9343_0080
BF9343_0081
BF9343_0082
BF9343_0083
BF9343_0084
BF9343_0086
BF9343_0091
BF9343_0092
BF9343_0094
BF9343_0095
BF9343_0097
BF9343_0103
BF9343_0107
BF9343_0109
BF9343_0112
BF9343_0122
BF9343_0127
BF9343_0129
BF9343_0131
BF9343_0133
BF9343_0135
BF9343_0141
BF9343_0153
BF9343_0154
BF9343_0155
BF9343_0156
BF9343_0157
BF9343_0158
BF9343_0160
BF9343_0168
BF9343_0171
BF9343_0174
BF9343_0176
BF9343_0187
BF9343_0189
BF9343_0190
BF9343_0194
BF9343_0197
BF9343_0200
BF9343_0209
BF9343_0210
BF9343_0212
BF9343_0214
BF9343_0216
BF9343_0222
BF9343_0232
BF9343_0236
BF9343_0237
BF9343_0241
BF9343_0242
BF9343_0245
BF9343_0246
BF9343_0247
BF9343_0250
BF9343_0252
BF9343_0254
BF9343_0257
BF9343_0263
BF9343_0269
BF9343_0293
BF9343_0308
BF9343_0311
BF9343_0312
BF9343_0313
BF9343_0329
BF9343_0330
BF9343_0331
BF9343_0332
BF9343_0333
BF9343_0340
BF9343_0343
BF9343_0344
BF9343_0345
BF9343_0352
BF9343_0381
BF9343_0382
BF9343_0383
BF9343_0385
BF9343_0386
BF9343_0393
BF9343_0407
BF9343_0408
BF9343_0409
BF9343_0411
BF9343_0414
BF9343_0416
BF9343_0424
BF9343_0425
BF9343_0426
BF9343_0430
BF9343_0432
BF9343_0437
BF9343_0456
BF9343_0458
BF9343_0461
BF9343_0465
BF9343_0467
BF9343_0483
BF9343_0488
BF9343_0490
BF9343_0497
BF9343_0498
BF9343_0501
BF9343_0505
BF9343_0509
BF9343_0520
BF9343_0521
BF9343_0527
BF9343_0532
BF9343_0533
BF9343_0534
BF9343_0535
BF9343_0537
BF9343_0541
BF9343_0554
BF9343_0557
BF9343_0559
BF9343_0571
BF9343_0572
BF9343_0574
BF9343_0577
BF9343_0579
BF9343_0589
BF9343_0596
BF9343_0600
BF9343_0609
BF9343_0623
BF9343_0626
BF9343_0630
BF9343_0635
BF9343_0638
BF9343_0640
BF9343_0647
BF9343_0650
BF9343_0655
BF9343_0658
BF9343_0660
BF9343_0661
BF9343_0662
BF9343_0664
BF9343_0668
BF9343_0670
BF9343_0674
BF9343_0679
BF9343_0683
BF9343_0686
BF9343_0721
BF9343_0722
BF9343_0748
BF9343_0749
BF9343_0750
BF9343_0754
BF9343_0755
BF9343_0756
BF9343_0759
BF9343_0760
BF9343_0761
BF9343_0762
BF9343_0767
BF9343_0773
BF9343_0775
BF9343_0779
BF9343_0790
BF9343_0791
BF9343_0794
BF9343_0797
BF9343_0798
BF9343_0799
BF9343_0807
BF9343_0811
BF9343_0819
BF9343_0822
BF9343_0836
BF9343_0838
BF9343_0839
BF9343_0846
BF9343_0847
BF9343_0849
BF9343_0861
BF9343_0865
BF9343_0866
BF9343_0867
BF9343_0869
BF9343_0870
BF9343_0875
BF9343_0882
BF9343_0883
BF9343_0884
BF9343_0891
BF9343_0892
BF9343_0896
BF9343_0897
BF9343_0899
BF9343_0900
BF9343_0911
BF9343_0913
BF9343_0916
BF9343_0917
BF9343_0919
BF9343_0926
BF9343_0939
BF9343_0942
BF9343_0943
BF9343_0944
BF9343_0947
BF9343_0948
BF9343_0952
BF9343_0953
BF9343_0954
BF9343_0955
BF9343_0956
BF9343_0962
BF9343_0963
BF9343_0965
BF9343_0989
BF9343_0994
BF9343_0995
BF9343_0999
BF9343_1011
BF9343_1012
BF9343_1080
BF9343_1082
BF9343_1087
BF9343_1096
BF9343_1099
BF9343_1113
BF9343_1121
BF9343_1123
BF9343_1125
BF9343_1130
BF9343_1131
BF9343_1132
BF9343_1133
BF9343_1136
BF9343_1143
BF9343_1146
BF9343_1148
BF9343_1149
BF9343_1151
BF9343_1154
BF9343_1155
BF9343_1157
BF9343_1213
BF9343_1214
BF9343_1215
BF9343_1216
BF9343_1218
BF9343_1221
BF9343_1226
BF9343_1235
BF9343_1236
BF9343_1237
BF9343_1239
BF9343_1240
BF9343_1241
BF9343_1251
BF9343_1252
BF9343_1253
BF9343_1259
BF9343_1268
BF9343_1279
BF9343_1285
BF9343_1287
BF9343_1294
BF9343_1315
BF9343_1317
BF9343_1318
BF9343_1321
BF9343_1324
BF9343_1331
BF9343_1336
BF9343_1337
BF9343_1339
BF9343_1340
BF9343_1343
BF9343_1349
BF9343_1350
BF9343_1352
BF9343_1353
BF9343_1358
BF9343_1369
BF9343_1371
BF9343_1377
BF9343_1378
BF9343_1379
BF9343_1425
BF9343_1427
BF9343_1433
BF9343_1445
BF9343_1448
BF9343_1475
BF9343_1490
BF9343_1494
BF9343_1498
BF9343_1500
BF9343_1505
BF9343_1508
BF9343_1509
BF9343_1516
BF9343_1520
BF9343_1524
BF9343_1526
BF9343_1532
BF9343_1537
BF9343_1538
BF9343_1539
BF9343_1540
BF9343_1541
BF9343_1542
BF9343_1543
BF9343_1544
BF9343_1545
BF9343_1546
BF9343_1548
BF9343_1549
BF9343_1551
BF9343_1552
BF9343_1554
BF9343_1555
BF9343_1556
BF9343_1558
BF9343_1562
BF9343_1563
BF9343_1565
BF9343_1569
BF9343_1573
BF9343_1575
BF9343_1579
BF9343_1580
BF9343_1581
BF9343_1582
BF9343_1583
BF9343_1588
BF9343_1592
BF9343_1606
BF9343_1607
BF9343_1610
BF9343_1612
BF9343_1613
BF9343_1631
BF9343_1731
BF9343_1733
BF9343_1736
BF9343_1737
BF9343_1763
BF9343_1790
BF9343_1795
BF9343_1800
BF9343_1801
BF9343_1804
BF9343_1805
BF9343_1836
BF9343_1837
BF9343_1838
BF9343_1854
BF9343_1857
BF9343_1859
BF9343_1861
BF9343_1862
BF9343_1864
BF9343_1865
BF9343_1871
BF9343_1872
BF9343_1873
BF9343_1876
BF9343_1959
BF9343_1963
BF9343_1980
BF9343_1981
BF9343_1982
BF9343_1986
BF9343_1987
BF9343_1988
BF9343_1989
BF9343_1990
BF9343_1995
BF9343_1997
BF9343_2002
BF9343_2006
BF9343_2007
BF9343_2059
BF9343_2074
BF9343_2075
BF9343_2077
BF9343_2080
BF9343_2084
BF9343_2100
BF9343_2105
BF9343_2108
BF9343_2131
BF9343_2132
BF9343_2133
BF9343_2134
BF9343_2136
BF9343_2139
BF9343_2140
BF9343_2147
BF9343_2152
BF9343_2153
BF9343_2154
BF9343_2169
BF9343_2170
BF9343_2175
BF9343_2180
BF9343_2184
BF9343_2195
BF9343_2214
BF9343_2229
BF9343_2253
BF9343_2258
BF9343_2267
BF9343_2268
BF9343_2273
BF9343_2277
BF9343_2283
BF9343_2284
BF9343_2294
BF9343_2305
BF9343_2310
BF9343_2382
BF9343_2384
BF9343_2392
BF9343_2393
BF9343_2394
BF9343_2395
BF9343_2396
BF9343_2398
BF9343_2404
BF9343_2408
BF9343_2410
BF9343_2411
BF9343_2412
BF9343_2413
BF9343_2414
BF9343_2422
BF9343_2436
BF9343_2443
BF9343_2447
BF9343_2448
BF9343_2449
BF9343_2453
BF9343_2471
BF9343_2475
BF9343_2478
BF9343_2479
BF9343_2485
BF9343_2486
BF9343_2496
BF9343_2497
BF9343_2499
BF9343_2508
BF9343_2509
BF9343_2523
BF9343_2528
BF9343_2529
BF9343_2541
BF9343_2546
BF9343_2547
BF9343_2548
BF9343_2553
BF9343_2554
BF9343_2565
BF9343_2569
BF9343_2570
BF9343_2571
BF9343_2575
BF9343_2576
BF9343_2577
BF9343_2579
BF9343_2580
BF9343_2584
BF9343_2585
BF9343_2586
BF9343_2587
BF9343_2588
BF9343_2589
BF9343_2590
BF9343_2592
BF9343_2603
BF9343_2605
BF9343_2608
BF9343_2611
BF9343_2612
BF9343_2617
BF9343_2618
BF9343_2628
BF9343_2633
BF9343_2634
BF9343_2642
BF9343_2649
BF9343_2653
BF9343_2654
BF9343_2656
BF9343_2659
BF9343_2661
BF9343_2662
BF9343_2665
BF9343_2670
BF9343_2673
BF9343_2675
BF9343_2678
BF9343_2681
BF9343_2686
BF9343_2687
BF9343_2691
BF9343_2692
BF9343_2702
BF9343_2739
BF9343_2762
BF9343_2765
BF9343_2767
BF9343_2773
BF9343_2776
BF9343_2777
BF9343_2781
BF9343_2788
BF9343_2793
BF9343_2796
BF9343_2797
BF9343_2798
BF9343_2799
BF9343_2804
BF9343_2836
BF9343_2845
BF9343_2849
BF9343_2851
BF9343_2852
BF9343_2860
BF9343_2867
BF9343_2868
BF9343_2879
BF9343_2882
BF9343_2893
BF9343_2895
BF9343_2896
BF9343_2902
BF9343_2923
BF9343_2924
BF9343_2930
BF9343_2931
BF9343_2935
BF9343_2946
BF9343_2947
BF9343_2953
BF9343_2962
BF9343_2966
BF9343_2970
BF9343_2972
BF9343_2974
BF9343_2981
BF9343_2985
BF9343_2993
BF9343_2996
BF9343_2998
BF9343_2999
BF9343_3001
BF9343_3002
BF9343_3003
BF9343_3004
BF9343_3005
BF9343_3009
BF9343_3014
BF9343_3018
BF9343_3021
BF9343_3025
BF9343_3028
BF9343_3029
BF9343_3038
BF9343_3039
BF9343_3040
BF9343_3042
BF9343_3043
BF9343_3045
BF9343_3052
BF9343_3056
BF9343_3058
BF9343_3059
BF9343_3060
BF9343_3062
BF9343_3063
BF9343_3064
BF9343_3065
BF9343_3066
BF9343_3068
BF9343_3072
BF9343_3073
BF9343_3079
BF9343_3080
BF9343_3082
BF9343_3088
BF9343_3090
BF9343_3094
BF9343_3100
BF9343_3103
BF9343_3106
BF9343_3107
BF9343_3109
BF9343_3115
BF9343_3116
BF9343_3117
BF9343_3118
BF9343_3119
BF9343_3120
BF9343_3121
BF9343_3123
BF9343_3124
BF9343_3131
BF9343_3136
BF9343_3145
BF9343_3148
BF9343_3149
BF9343_3155
BF9343_3156
BF9343_3157
BF9343_3161
BF9343_3162
BF9343_3165
BF9343_3166
BF9343_3170
BF9343_3178
BF9343_3181
BF9343_3182
BF9343_3186
BF9343_3187
BF9343_3190
BF9343_3233
BF9343_3247
BF9343_3249
BF9343_3250
BF9343_3251
BF9343_3252
BF9343_3254
BF9343_3255
BF9343_3262
BF9343_3264
BF9343_3286
BF9343_3288
BF9343_3305
BF9343_3306
BF9343_3307
BF9343_3309
BF9343_3314
BF9343_3315
BF9343_3318
BF9343_3319
BF9343_3336
BF9343_3342
BF9343_3345
BF9343_3347
BF9343_3352
BF9343_3383
BF9343_3384
BF9343_3390
BF9343_3393
BF9343_3394
BF9343_3395
BF9343_3399
BF9343_3400
BF9343_3404
BF9343_3406
BF9343_3410
BF9343_3412
BF9343_3437
BF9343_3441
BF9343_3442
BF9343_3444
BF9343_3446
BF9343_3448
BF9343_3449
BF9343_3450
BF9343_3451
BF9343_3455
BF9343_3458
BF9343_3462
BF9343_3465
BF9343_3471
BF9343_3481
BF9343_3483
BF9343_3486
BF9343_3487
BF9343_3488
BF9343_3493
BF9343_3494
BF9343_3495
BF9343_3496
BF9343_3500
BF9343_3502
BF9343_3503
BF9343_3504
BF9343_3507
BF9343_3509
BF9343_3510
BF9343_3515
BF9343_3517
BF9343_3519
BF9343_3520
BF9343_3524
BF9343_3528
BF9343_3529
BF9343_3534
BF9343_3535
BF9343_3536
BF9343_3539
BF9343_3542
BF9343_3544
BF9343_3545
BF9343_3554
BF9343_3563
BF9343_3564
BF9343_3571
BF9343_3575
BF9343_3606
BF9343_3608
BF9343_3615
BF9343_3616
BF9343_3619
BF9343_3628
BF9343_3632
BF9343_3636
BF9343_3638
BF9343_3652
BF9343_3653
BF9343_3659
BF9343_3660
BF9343_3668
BF9343_3670
BF9343_3671
BF9343_3673
BF9343_3674
BF9343_3675
BF9343_3680
BF9343_3683
BF9343_3684
BF9343_3689
BF9343_3690
BF9343_3698
BF9343_3706
BF9343_3707
BF9343_3708
BF9343_3710
BF9343_3784
BF9343_3787
BF9343_3788
BF9343_3789
BF9343_3790
BF9343_3791
BF9343_3794
BF9343_3796
BF9343_3797
BF9343_3798
BF9343_3800
BF9343_3812
BF9343_3813
BF9343_3818
BF9343_3819
BF9343_3820
BF9343_3824
BF9343_3825
BF9343_3828
BF9343_3840
BF9343_3858
BF9343_3863
BF9343_3865
BF9343_3866
BF9343_3871
BF9343_3872
BF9343_3878
BF9343_3895
BF9343_3897
BF9343_3900
BF9343_3902
BF9343_3905
BF9343_3906
BF9343_3909
BF9343_3910
BF9343_3913
BF9343_3915
BF9343_3917
BF9343_3918
BF9343_3919
BF9343_3921
BF9343_3923
BF9343_3924
BF9343_3927
BF9343_3928
BF9343_3930
BF9343_3931
BF9343_3932
BF9343_3933
BF9343_3934
BF9343_3975
BF9343_3977
BF9343_3997
BF9343_4019
BF9343_4028
BF9343_4029
BF9343_4030
BF9343_4033
BF9343_4042
BF9343_4045
BF9343_4048
BF9343_4051
BF9343_4052
BF9343_4055
BF9343_4056
BF9343_4060
BF9343_4063
BF9343_4064
BF9343_4107
BF9343_4108
BF9343_4109
BF9343_4111
BF9343_4113
BF9343_4114
BF9343_4117
BF9343_4129
BF9343_4130
BF9343_4134
BF9343_4145
BF9343_4146
BF9343_4162
BF9343_4166
BF9343_4169
BF9343_4175
BF9343_4183
BF9343_4189
BF9343_4192
BF9343_4193
BF9343_4195
BF9343_4210
BF9343_4216
BF9343_4219
BF9343_4221
BF9343_4224
BF9343_4225
BF9343_4226
BF9343_4236
BF9343_4238
BF9343_4241
BF9343_4242
BF9343_4247
BF9343_4254
BF9343_4257

## Sheet: rMtz2
Locus ID
BF9343_0014
BF9343_0023
BF9343_0025
BF9343_0064
BF9343_0069
BF9343_0071
BF9343_0074
BF9343_0075
BF9343_0078
BF9343_0079
BF9343_0083
BF9343_0086
BF9343_0090
BF9343_0095
BF9343_0103
BF9343_0107
BF9343_0112
BF9343_0127
BF9343_0129
BF9343_0130
BF9343_0133
BF9343_0142
BF9343_0145
BF9343_0152
BF9343_0153
BF9343_0154
BF9343_0155
BF9343_0157
BF9343_0159
BF9343_0160
BF9343_0182
BF9343_0189
BF9343_0196
BF9343_0209
BF9343_0210
BF9343_0215
BF9343_0216
BF9343_0218
BF9343_0220
BF9343_0221
BF9343_0222
BF9343_0232
BF9343_0236
BF9343_0237
BF9343_0241
BF9343_0242
BF9343_0246
BF9343_0247
BF9343_0249
BF9343_0250
BF9343_0252
BF9343_0253
BF9343_0254
BF9343_0256
BF9343_0257
BF9343_0261
BF9343_0263
BF9343_0264
BF9343_0269
BF9343_0273
BF9343_0288
BF9343_0292
BF9343_0308
BF9343_0311
BF9343_0313
BF9343_0329
BF9343_0330
BF9343_0331
BF9343_0332
BF9343_0333
BF9343_0340
BF9343_0344
BF9343_0345
BF9343_0374
BF9343_0382
BF9343_0383
BF9343_0385
BF9343_0401
BF9343_0407
BF9343_0408
BF9343_0409
BF9343_0419
BF9343_0425
BF9343_0426
BF9343_0429
BF9343_0430
BF9343_0431
BF9343_0435
BF9343_0439
BF9343_0454
BF9343_0458
BF9343_0465
BF9343_0467
BF9343_0486
BF9343_0488
BF9343_0493
BF9343_0497
BF9343_0498
BF9343_0501
BF9343_0515
BF9343_0516
BF9343_0518
BF9343_0520
BF9343_0521
BF9343_0527
BF9343_0529
BF9343_0532
BF9343_0546
BF9343_0554
BF9343_0557
BF9343_0559
BF9343_0561
BF9343_0568
BF9343_0571
BF9343_0572
BF9343_0574
BF9343_0579
BF9343_0589
BF9343_0599
BF9343_0600
BF9343_0609
BF9343_0623
BF9343_0624
BF9343_0626
BF9343_0627
BF9343_0638
BF9343_0640
BF9343_0647
BF9343_0650
BF9343_0653
BF9343_0656
BF9343_0658
BF9343_0661
BF9343_0662
BF9343_0668
BF9343_0670
BF9343_0674
BF9343_0679
BF9343_0683
BF9343_0684
BF9343_0686
BF9343_0721
BF9343_0722
BF9343_0730
BF9343_0738
BF9343_0748
BF9343_0749
BF9343_0750
BF9343_0754
BF9343_0755
BF9343_0761
BF9343_0773
BF9343_0774
BF9343_0775
BF9343_0779
BF9343_0783
BF9343_0790
BF9343_0802
BF9343_0808
BF9343_0811
BF9343_0813
BF9343_0815
BF9343_0833
BF9343_0836
BF9343_0839
BF9343_0842
BF9343_0843
BF9343_0846
BF9343_0847
BF9343_0849
BF9343_0856
BF9343_0861
BF9343_0863
BF9343_0865
BF9343_0866
BF9343_0868
BF9343_0869
BF9343_0872
BF9343_0875
BF9343_0880
BF9343_0881
BF9343_0882
BF9343_0883
BF9343_0884
BF9343_0889
BF9343_0896
BF9343_0898
BF9343_0899
BF9343_0910
BF9343_0912
BF9343_0913
BF9343_0916
BF9343_0917
BF9343_0919
BF9343_0924
BF9343_0926
BF9343_0936
BF9343_0941
BF9343_0942
BF9343_0943
BF9343_0944
BF9343_0947
BF9343_0948
BF9343_0950
BF9343_0951
BF9343_0952
BF9343_0953
BF9343_0954
BF9343_0955
BF9343_0956
BF9343_0962
BF9343_0965
BF9343_0966
BF9343_0985
BF9343_0986
BF9343_0989
BF9343_0995
BF9343_0997
BF9343_0999
BF9343_1011
BF9343_1013
BF9343_1082
BF9343_1083
BF9343_1087
BF9343_1096
BF9343_1099
BF9343_1109
BF9343_1113
BF9343_1116
BF9343_1121
[truncated: 709 more rows]

## Sheet: rMtz8
Locus ID
[truncated: 1,652 more rows]
