# Supplementary material for: Exploratory Investigation of Bacteroides fragilis Transcriptional Response during In vitro Exposure to Subinhibitory Concentration of Metronidazole
Source: Front Microbiol. 2016 Sep 20;7:1465. doi: 10.3389/fmicb.2016.01465 (PMC5028390; doi:10.3389/fmicb.2016.01465)
Supplement: TABLE S5 — Shared core obtained among all tested B. fragilis strains selected in this study. [file Table_2.XLSX]

## Sheet: core_all_conditions
Locus ID	gene name	Description	KO	GO
BF9343_0761	dxs	1-deoxy-D-xylulose-5-phosphate synthase (EC 2.2.1.7) (1-deoxyxylulose-5-phosphate synthase) (DXP synthase) (DXPS)	K01662	1-deoxy-D-xylulose-5-phosphate synthase activity [GO:0008661]; magnesium ion binding [GO:0000287]; thiamine pyrophosphate binding [GO:0030976]; 1-deoxy-D-xylulose 5-phosphate biosynthetic process [GO:0052865]; terpenoid biosynthetic process [GO:0016114]; thiamine biosynthetic process [GO:0009228]
BF9343_2253		1,4-alpha-glucan branching enzyme (EC 2.4.1.18)	K00700	1,4-alpha-glucan branching enzyme activity [GO:0003844]; cation binding [GO:0043169]; hydrolase activity, hydrolyzing O-glycosyl compounds [GO:0004553]; glycogen biosynthetic process [GO:0005978]
BF9343_1237	menD	2-succinyl-5-enolpyruvyl-6-hydroxy-3-cyclohexene-1-carboxylate synthase (SEPHCHC synthase) (EC 2.2.1.9) (Menaquinone biosynthesis protein MenD)	K02551	2-succinyl-5-enolpyruvyl-6-hydroxy-3-cyclohexene-1-carboxylic-acid synthase activity [GO:0070204]; magnesium ion binding [GO:0000287]; manganese ion binding [GO:0030145]; thiamine pyrophosphate binding [GO:0030976]; menaquinone biosynthetic process [GO:0009234]
BF9343_3005	gpmA	2,3-bisphosphoglycerate-dependent phosphoglycerate mutase (BPG-dependent PGAM) (PGAM) (Phosphoglyceromutase) (dPGM) (EC 5.4.2.11)	K01834	2,3-bisphosphoglycerate-dependent phosphoglycerate mutase activity [GO:0046538]; gluconeogenesis [GO:0006094]; glycolytic process [GO:0006096]
BF9343_1555		Putative 2-oxoisovalerate dehydrogenase, alpha and beta subunits (EC 1.2.4.4)	K11381	3-methyl-2-oxobutanoate dehydrogenase (2-methylpropanoyl-transferring) activity [GO:0003863]
BF9343_0520	ribBA	Riboflavin biosynthesis protein RibBA [Includes: 3,4-dihydroxy-2-butanone 4-phosphate synthase (DHBP synthase) (EC 4.1.99.12); GTP cyclohydrolase-2 (EC 3.5.4.25) (GTP cyclohydrolase II)]	K14652	3,4-dihydroxy-2-butanone-4-phosphate synthase activity [GO:0008686]; GTP binding [GO:0005525]; GTP cyclohydrolase II activity [GO:0003935]; magnesium ion binding [GO:0000287]; manganese ion binding [GO:0030145]; zinc ion binding [GO:0008270]; riboflavin biosynthetic process [GO:0009231]
BF9343_0609	dnaE	DNA-directed DNA polymerase (EC 2.7.7.7)	K02337	3'-5' exonuclease activity [GO:0008408]; DNA binding [GO:0003677]; DNA-directed DNA polymerase activity [GO:0003887]; DNA replication [GO:0006260]
BF9343_2896		Putative exonuclease	K03547	3'-5' exonuclease activity [GO:0008408]; endonuclease activity [GO:0004519]; DNA metabolic process [GO:0006259]
BF9343_3450	acn	Putative aconitase (EC 4.2.1.3)	K01681	4 iron, 4 sulfur cluster binding [GO:0051539]; aconitate hydratase activity [GO:0003994]; tricarboxylic acid cycle [GO:0006099]
BF9343_3082	nifJ	Pyruvate-flavodoxin oxidoreductase (EC 1.2.7.-)	K03737	4 iron, 4 sulfur cluster binding [GO:0051539]; iron ion binding [GO:0005506]; oxidoreductase activity, acting on the aldehyde or oxo group of donors [GO:0016903]; thiamine pyrophosphate binding [GO:0030976]; electron transport chain [GO:0022900]
BF9343_2852		Putative phosphofructokinase	K00895	6-phosphofructokinase activity [GO:0003872]; ATP binding [GO:0005524]; diphosphate-fructose-6-phosphate 1-phosphotransferase activity [GO:0047334]; fructose 6-phosphate metabolic process [GO:0006002]
BF9343_1838	pgl	Putative 6-phosphogluconolactonase (EC 3.1.1.31)	K01057	6-phosphogluconolactonase activity [GO:0017057]; carbohydrate metabolic process [GO:0005975]; pentose-phosphate shunt [GO:0006098]
BF9343_3118		Putative acyl-CoA dehydrogenase	K00257	acyl-CoA dehydrogenase activity [GO:0003995]; flavin adenine dinucleotide binding [GO:0050660]
BF9343_1148	ahpF	Alkyl hydroperoxide reductase subunit F	K03387	alkyl hydroperoxide reductase activity [GO:0008785]; flavin adenine dinucleotide binding [GO:0050660]; NAD binding [GO:0051287]; response to reactive oxygen species [GO:0000302]
BF9343_2962		Putative alpha-amylase (EC 3.2.1.1)	K01176	alpha-amylase activity [GO:0004556]; calcium ion binding [GO:0005509]; carbohydrate metabolic process [GO:0005975]
BF9343_0836		Alpha-N-acetylgalactosaminidase (EC 3.2.1.49) (Glycosyl hydrolase family 109 protein)		alpha-N-acetylgalactosaminidase activity [GO:0008456]; oxidoreductase activity [GO:0016491]
BF9343_2136	relA	GTP pyrophosphokinase (EC 2.7.6.5)	K00951	amino acid binding [GO:0016597]; GTP diphosphokinase activity [GO:0008728]; kinase activity [GO:0016301]; guanosine tetraphosphate metabolic process [GO:0015969]
BF9343_1226	gcvT	Aminomethyltransferase (EC 2.1.2.10) (Glycine cleavage system T protein)	K00605	aminomethyltransferase activity [GO:0004047]; transaminase activity [GO:0008483]; glycine decarboxylation via glycine cleavage system [GO:0019464]
BF9343_3921		Putative peptidase (EC 3.4.11.9)	K01262	aminopeptidase activity [GO:0004177]
BF9343_4051		Putative aminopeptidase (EC 3.4.11.9)	K01262	aminopeptidase activity [GO:0004177]; manganese ion binding [GO:0030145]
BF9343_3933	ansB	Putative L-asparaginase II (EC 3.5.1.1)	K01424	asparaginase activity [GO:0004067]; asparagine metabolic process [GO:0006528]
BF9343_3931	aspA	Aspartate ammonia-lyase (Aspartase) (EC 4.3.1.1)	K01744	aspartate ammonia-lyase activity [GO:0008797]; aspartate metabolic process [GO:0006531]; tricarboxylic acid cycle [GO:0006099]
BF9343_2762		Conserved hypothetical PhoH-like protein		ATP binding [GO:0005524]
BF9343_2661		Putative V-type ATP synthase beta chain	K02118	ATP binding [GO:0005524]; ATP metabolic process [GO:0046034]; proton transport [GO:0015992]
BF9343_1544	accC1	Putative biotin carboxylase 1 (EC 6.3.4.14)	K01961	ATP binding [GO:0005524]; biotin carboxylase activity [GO:0004075]; metal ion binding [GO:0046872]
BF9343_3250	accC2	Putative biotin carboxylase 2 (EC 6.3.4.14)	K01961	ATP binding [GO:0005524]; biotin carboxylase activity [GO:0004075]; metal ion binding [GO:0046872]
BF9343_2576	carA	Carbamoyl-phosphate synthase small chain (EC 6.3.5.5) (Carbamoyl-phosphate synthetase glutamine chain)	K01956	ATP binding [GO:0005524]; carbamoyl-phosphate synthase (glutamine-hydrolyzing) activity [GO:0004088]; 'de novo' pyrimidine nucleobase biosynthetic process [GO:0006207]; 'de novo' UMP biosynthetic process [GO:0044205]; arginine biosynthetic process [GO:0006526]; glutamine metabolic process [GO:0006541]
BF9343_2575	carB1	Carbamoyl-phosphate synthase (glutamine-hydrolyzing) (EC 6.3.5.5)	K01955	ATP binding [GO:0005524]; carbamoyl-phosphate synthase (glutamine-hydrolyzing) activity [GO:0004088]; metal ion binding [GO:0046872]; 'de novo' UMP biosynthetic process [GO:0044205]; arginine biosynthetic process [GO:0006526]
BF9343_3706	carB2	Carbamoyl-phosphate synthase (glutamine-hydrolyzing) (EC 6.3.5.5)	K01955	ATP binding [GO:0005524]; carbamoyl-phosphate synthase (glutamine-hydrolyzing) activity [GO:0004088]; metal ion binding [GO:0046872]; 'de novo' UMP biosynthetic process [GO:0044205]; arginine biosynthetic process [GO:0006526]
BF9343_3519		Putative ribonucleoside reductase	K00525	ATP binding [GO:0005524]; cobalamin binding [GO:0031419]; ribonucleoside-diphosphate reductase activity, thioredoxin disulfide as acceptor [GO:0004748]; DNA replication [GO:0006260]
BF9343_2267	sucD	Succinyl-CoA ligase [ADP-forming] subunit alpha (EC 6.2.1.5)	K01902	ATP binding [GO:0005524]; cofactor binding [GO:0048037]; succinate-CoA ligase (ADP-forming) activity [GO:0004775]
BF9343_4254	mutS	DNA mismatch repair protein MutS	K03555	ATP binding [GO:0005524]; damaged DNA binding [GO:0003684]; mismatched DNA binding [GO:0030983]; mismatch repair [GO:0006298]
BF9343_4219	parE	DNA topoisomerase (ATP-hydrolyzing) (EC 5.99.1.3)	K02622	ATP binding [GO:0005524]; DNA binding [GO:0003677]; DNA topoisomerase type II (ATP-hydrolyzing) activity [GO:0003918]; DNA topological change [GO:0006265]
BF9343_2767	recN	DNA repair protein RecN (Recombination protein N)	K03631	ATP binding [GO:0005524]; DNA recombination [GO:0006310]; DNA repair [GO:0006281]
BF9343_2169	fhs	Formate--tetrahydrofolate ligase (EC 6.3.4.3) (Formyltetrahydrofolate synthetase) (FHS) (FTHFS)	K01938	ATP binding [GO:0005524]; formate-tetrahydrofolate ligase activity [GO:0004329]; folic acid-containing compound biosynthetic process [GO:0009396]; tetrahydrofolate interconversion [GO:0035999]
BF9343_0849	guaA	GMP synthase [glutamine-hydrolyzing] (EC 6.3.5.2) (GMP synthetase) (Glutamine amidotransferase)	K01951	ATP binding [GO:0005524]; GMP synthase (glutamine-hydrolyzing) activity [GO:0003922]; pyrophosphatase activity [GO:0016462]; glutamine metabolic process [GO:0006541]; GMP biosynthetic process [GO:0006177]
BF9343_1987	dbpA	Putative ATP-independent RNA helicase		ATP binding [GO:0005524]; helicase activity [GO:0004386]; nucleic acid binding [GO:0003676]
BF9343_2486	ppdK	Pyruvate,phosphate dikinase (EC 2.7.9.1)	K01006	ATP binding [GO:0005524]; kinase activity [GO:0016301]; metal ion binding [GO:0046872]; pyruvate, phosphate dikinase activity [GO:0050242]; pyruvate metabolic process [GO:0006090]
BF9343_2268	sucC	Succinyl-CoA ligase [ADP-forming] subunit beta (EC 6.2.1.5) (Succinyl-CoA synthetase subunit beta) (SCS-beta)	K01903	ATP binding [GO:0005524]; magnesium ion binding [GO:0000287]; manganese ion binding [GO:0030145]; succinate-CoA ligase (ADP-forming) activity [GO:0004775]; tricarboxylic acid cycle [GO:0006099]
BF9343_3305		Pyridoxal kinase (EC 2.7.1.35)	K00868	ATP binding [GO:0005524]; metal ion binding [GO:0046872]; pyridoxal kinase activity [GO:0008478]; pyridoxal 5'-phosphate salvage [GO:0009443]
BF9343_1130	dnaK	Chaperone protein DnaK (HSP70) (Heat shock 70 kDa protein) (Heat shock protein 70)	K04043	ATP binding [GO:0005524]; protein folding [GO:0006457]
BF9343_2411	clpB	Negative regulator of genetic competence	K03696	ATP binding [GO:0005524]; protein metabolic process [GO:0019538]
BF9343_2628		Ribonucleoside-diphosphate reductase (EC 1.17.4.1)	K00525	ATP binding [GO:0005524]; ribonucleoside-diphosphate reductase activity, thioredoxin disulfide as acceptor [GO:0004748]; DNA replication [GO:0006260]
BF9343_3393		Putative anaerobic ribonucleoside-triphosphate reductase	K00527	ATP binding [GO:0005524]; ribonucleoside-triphosphate reductase activity [GO:0008998]; DNA replication [GO:0006260]
BF9343_0956		Putative sigma-54 dependent transcriptional regulator		ATP binding [GO:0005524]; sequence-specific DNA binding [GO:0043565]; regulation of transcription, DNA-templated [GO:0006355]; transcription, DNA-templated [GO:0006351]
BF9343_3789	clpX	ATP-dependent Clp protease ATP-binding subunit ClpX	K03544	ATP binding [GO:0005524]; zinc ion binding [GO:0008270]; protein folding [GO:0006457]
BF9343_2998		Beta-galactosidase (EC 3.2.1.23) (Lactase)	K01190	beta-galactosidase complex [GO:0009341]; beta-galactosidase activity [GO:0004565]; carbohydrate binding [GO:0030246]; carbohydrate metabolic process [GO:0005975]
BF9343_1731	nahC	Beta-N-acetylhexosaminidase	K12373	beta-N-acetylhexosaminidase activity [GO:0004563]; carbohydrate metabolic process [GO:0005975]
BF9343_3671		Putative branched-chain amino acid aminotransferase	K00826	branched-chain-amino-acid transaminase activity [GO:0004084]; branched-chain amino acid metabolic process [GO:0009081]
BF9343_1136	katA	Catalase (EC 1.11.1.6)	K03781	catalase activity [GO:0004096]; heme binding [GO:0020037]; metal ion binding [GO:0046872]; hydrogen peroxide catabolic process [GO:0042744]; response to oxidative stress [GO:0006979]
BF9343_1872		Putative pyruvate carboxylase biotin-containing subunit	K01960	catalytic activity [GO:0003824]
BF9343_2776		Putative epimerase		catalytic activity [GO:0003824]; coenzyme binding [GO:0050662]
BF9343_2849		Uncharacterized protein	K07071	catalytic activity [GO:0003824]; coenzyme binding [GO:0050662]; transporter activity [GO:0005215]
BF9343_2398		Putative AMP nucleosidase	K01241	catalytic activity [GO:0003824]; nucleoside metabolic process [GO:0009116]
BF9343_1378		Putative aspartate decarboxylase	K09758	catalytic activity [GO:0003824]; pyridoxal phosphate binding [GO:0030170]; biosynthetic process [GO:0009058]
BF9343_4130	porB	Putative 2-oxoglutarate synthase subunit	K00175	catalytic activity [GO:0003824]; thiamine pyrophosphate binding [GO:0030976]
BF9343_2654		Putative lipoprotein/thioderoxin		cell [GO:0005623]; antioxidant activity [GO:0016209]; oxidoreductase activity [GO:0016491]; cell redox homeostasis [GO:0045454]
BF9343_2471		Putative hexokinase	K00844	cell [GO:0005623]; ATP binding [GO:0005524]; glucose binding [GO:0005536]; hexokinase activity [GO:0004396]; cellular glucose homeostasis [GO:0001678]
BF9343_1551	lpd	Dihydrolipoyl dehydrogenase (EC 1.8.1.4)	K00382	cell [GO:0005623]; dihydrolipoyl dehydrogenase activity [GO:0004148]; flavin adenine dinucleotide binding [GO:0050660]; cell redox homeostasis [GO:0045454]; glycolytic process [GO:0006096]
BF9343_1253		Putative DNA-binding protein	K04047	cell [GO:0005623]; DNA binding [GO:0003677]; ferric iron binding [GO:0008199]; oxidoreductase activity, oxidizing metal ions [GO:0016722]; cellular iron ion homeostasis [GO:0006879]; response to stress [GO:0006950]
BF9343_3186		Putative bacterioferritin-related protein	K03594	cell [GO:0005623]; ferric iron binding [GO:0008199]; cellular iron ion homeostasis [GO:0006879]
BF9343_0501		Putative pyridine nucleotide oxidoreductase		cell [GO:0005623]; flavin adenine dinucleotide binding [GO:0050660]; oxidoreductase activity [GO:0016491]; cell redox homeostasis [GO:0045454]
BF9343_1352		Putative pyridine nucleotide-disulfide oxidoreductase		cell [GO:0005623]; flavin adenine dinucleotide binding [GO:0050660]; oxidoreductase activity [GO:0016491]; cell redox homeostasis [GO:0045454]
BF9343_2691	tpx	Probable thiol peroxidase (EC 1.11.1.-)	K11065	cell [GO:0005623]; thioredoxin peroxidase activity [GO:0008379]; cell redox homeostasis [GO:0045454]
BF9343_0247	ftsA	Cell division protein FtsA	K03590	cell cycle [GO:0007049]; cell division [GO:0051301]; regulation of cell shape [GO:0008360]
BF9343_0246	ftsZ	Cell division protein FtsZ	K03531	cell division site [GO:0032153]; cytoplasm [GO:0005737]; GTP binding [GO:0005525]; GTPase activity [GO:0003924]; barrier septum assembly [GO:0000917]; FtsZ-dependent cytokinesis [GO:0043093]; protein polymerization [GO:0051258]
BF9343_3812	mreB	Putative rod-shape determining protein	K03569	cell morphogenesis [GO:0000902]
BF9343_1876		Putative outer membrane protein OmpA-family		cell outer membrane [GO:0009279]; integral component of membrane [GO:0016021]; plasma membrane [GO:0005886]
BF9343_3708	ompA	Putative major outer membrane protein		cell outer membrane [GO:0009279]; integral component of membrane [GO:0016021]; plasma membrane [GO:0005886]
BF9343_0263		Putative exported protein	K02014	cell outer membrane [GO:0009279]; receptor activity [GO:0004872]; transport [GO:0006810]
BF9343_0333		Putative TonB-dependent outer membrane exported protein		cell outer membrane [GO:0009279]; receptor activity [GO:0004872]; transport [GO:0006810]
BF9343_0527		Putative TonB dependent receptor		cell outer membrane [GO:0009279]; receptor activity [GO:0004872]; transport [GO:0006810]
BF9343_2077		Putative TonB-related exported protein		cell outer membrane [GO:0009279]; receptor activity [GO:0004872]; transport [GO:0006810]
BF9343_2612		Putative exported TonB-dependent receptor protein	K16089	cell outer membrane [GO:0009279]; receptor activity [GO:0004872]; transport [GO:0006810]
BF9343_3170		Uncharacterized protein	K02014	cell outer membrane [GO:0009279]; receptor activity [GO:0004872]; transport [GO:0006810]
BF9343_1096	eno	Enolase (EC 4.2.1.11) (2-phospho-D-glycerate hydro-lyase) (2-phosphoglycerate dehydratase)	K01689	cell surface [GO:0009986]; extracellular region [GO:0005576]; phosphopyruvate hydratase complex [GO:0000015]; magnesium ion binding [GO:0000287]; phosphopyruvate hydratase activity [GO:0004634]; glycolytic process [GO:0006096]
BF9343_1433	cbh	Putative choloylglycine hydrolase (EC 3.5.1.24)	K01442	choloylglycine hydrolase activity [GO:0045302]
BF9343_3486	aroC	Chorismate synthase (CS) (EC 4.2.3.5) (5-enolpyruvylshikimate-3-phosphate phospholyase)	K01736	chorismate synthase activity [GO:0004107]; aromatic amino acid family biosynthetic process [GO:0009073]; chorismate biosynthetic process [GO:0009423]
BF9343_2412	gyrA	DNA gyrase subunit A (EC 5.99.1.3)	K02469	chromosome [GO:0005694]; cytoplasm [GO:0005737]; ATP binding [GO:0005524]; DNA binding [GO:0003677]; DNA topoisomerase type II (ATP-hydrolyzing) activity [GO:0003918]; DNA topological change [GO:0006265]; DNA-dependent DNA replication [GO:0006261]
BF9343_0242	gyrB	DNA gyrase subunit B (EC 5.99.1.3)	K02470	chromosome [GO:0005694]; cytoplasm [GO:0005737]; ATP binding [GO:0005524]; DNA binding [GO:0003677]; DNA topoisomerase type II (ATP-hydrolyzing) activity [GO:0003918]; magnesium ion binding [GO:0000287]; DNA topological change [GO:0006265]; DNA-dependent DNA replication [GO:0006261]
BF9343_3493	mutB	Putative methylmalonyl-CoA mutase large subunit (EC 5.4.99.2)	K01847	cobalamin binding [GO:0031419]; metal ion binding [GO:0046872]; methylmalonyl-CoA mutase activity [GO:0004494]
BF9343_3494	mutA	Putative methylmalonyl-CoA mutase small subunit (EC 5.4.99.2)	K01847	cobalamin binding [GO:0031419]; metal ion binding [GO:0046872]; methylmalonyl-CoA mutase activity [GO:0004494]; lactate fermentation to propionate and acetate [GO:0019652]
BF9343_2953	metH	Putative 5-methyltetrahydrofolate--homocysteine methyltransferase (EC 2.1.1.13)	K00548	cobalamin binding [GO:0031419]; methionine synthase activity [GO:0008705]; S-adenosylmethionine-homocysteine S-methyltransferase activity [GO:0008898]; zinc ion binding [GO:0008270]; pteridine-containing compound metabolic process [GO:0042558]
BF9343_0222		Cysteine desulfurase (EC 2.8.1.7)	K11717	cysteine desulfurase activity [GO:0031071]; pyridoxal phosphate binding [GO:0030170]; transaminase activity [GO:0008483]; cysteine metabolic process [GO:0006534]
BF9343_4247	cysK	Cysteine synthase (EC 2.5.1.47)	K01738	cysteine synthase activity [GO:0004124]; transferase activity [GO:0016740]; cysteine biosynthetic process from serine [GO:0006535]
BF9343_3109		Putative exported protein		cysteine-type endopeptidase activity [GO:0004197]
BF9343_0638	aroB	3-dehydroquinate synthase (EC 4.2.3.-) (EC 4.2.3.4)	K01735	cytoplasm [GO:0005737]; 3-dehydroquinate synthase activity [GO:0003856]; aromatic amino acid family biosynthetic process [GO:0009073]; chorismate biosynthetic process [GO:0009423]
BF9343_3178	leuB	3-isopropylmalate dehydrogenase (EC 1.1.1.85) (3-IPM-DH) (Beta-IPM dehydrogenase) (IMDH)	K00052	cytoplasm [GO:0005737]; 3-isopropylmalate dehydrogenase activity [GO:0003862]; magnesium ion binding [GO:0000287]; NAD binding [GO:0051287]; leucine biosynthetic process [GO:0009098]
BF9343_2133	panB	3-methyl-2-oxobutanoate hydroxymethyltransferase (EC 2.1.2.11) (Ketopantoate hydroxymethyltransferase) (KPHMT)	K00606	cytoplasm [GO:0005737]; 3-methyl-2-oxobutanoate hydroxymethyltransferase activity [GO:0003864]; metal ion binding [GO:0046872]; pantothenate biosynthetic process [GO:0015940]
BF9343_3800	fabH	3-oxoacyl-[acyl-carrier-protein] synthase 3 (EC 2.3.1.180) (3-oxoacyl-[acyl-carrier-protein] synthase III) (Beta-ketoacyl-ACP synthase III)	K00648	cytoplasm [GO:0005737]; 3-oxoacyl-[acyl-carrier-protein] synthase activity [GO:0004315]; beta-ketoacyl-acyl-carrier-protein synthase III activity [GO:0033818]; fatty acid biosynthetic process [GO:0006633]
BF9343_0955	pdxA	4-hydroxythreonine-4-phosphate dehydrogenase (EC 1.1.1.262) (4-(phosphohydroxy)-L-threonine dehydrogenase)	K00097	cytoplasm [GO:0005737]; 4-hydroxythreonine-4-phosphate dehydrogenase activity [GO:0050570]; metal ion binding [GO:0046872]; NAD binding [GO:0051287]; pyridoxal phosphate biosynthetic process [GO:0042823]; pyridoxine biosynthetic process [GO:0008615]
BF9343_3444	pfkA1	ATP-dependent 6-phosphofructokinase (ATP-PFK) (Phosphofructokinase) (EC 2.7.1.11) (Phosphohexokinase)	K00850	cytoplasm [GO:0005737]; 6-phosphofructokinase activity [GO:0003872]; ATP binding [GO:0005524]; metal ion binding [GO:0046872]; fructose 6-phosphate metabolic process [GO:0006002]
BF9343_0408	ackA	Acetate kinase (EC 2.7.2.1) (Acetokinase)	K00925	cytoplasm [GO:0005737]; acetate kinase activity [GO:0008776]; ATP binding [GO:0005524]; magnesium ion binding [GO:0000287]; acetyl-CoA biosynthetic process [GO:0006085]; organic acid metabolic process [GO:0006082]
BF9343_1737	grpE	Protein GrpE (HSP-70 cofactor)	K03687	cytoplasm [GO:0005737]; adenyl-nucleotide exchange factor activity [GO:0000774]; protein folding [GO:0006457]
BF9343_3157	purA	Adenylosuccinate synthetase (AMPSase) (AdSS) (EC 6.3.4.4) (IMP--aspartate ligase)	K01939	cytoplasm [GO:0005737]; adenylosuccinate synthase activity [GO:0004019]; GTP binding [GO:0005525]; magnesium ion binding [GO:0000287]; 'de novo' AMP biosynthetic process [GO:0044208]
BF9343_0779		Putative alanine racemase and UDP-N-acetylmuramoylalanyl-D-glutamyl, 6-diaminopimelate-D-alanyl-D-alanyl ligase fusion protein	K01775K01929	cytoplasm [GO:0005737]; alanine racemase activity [GO:0008784]; ATP binding [GO:0005524]; UDP-N-acetylmuramoylalanyl-D-glutamyl-2,6-diaminopimelate-D-alanyl-D-alanine ligase activity [GO:0008766]; alanine metabolic process [GO:0006522]; biosynthetic process [GO:0009058]; cell division [GO:0051301]; regulation of cell shape [GO:0008360]
BF9343_2284	ileS	Isoleucine--tRNA ligase (EC 6.1.1.5) (Isoleucyl-tRNA synthetase) (IleRS)	K01870	cytoplasm [GO:0005737]; aminoacyl-tRNA editing activity [GO:0002161]; ATP binding [GO:0005524]; isoleucine-tRNA ligase activity [GO:0004822]; zinc ion binding [GO:0008270]; isoleucyl-tRNA aminoacylation [GO:0006428]
BF9343_0926	valS	Valine--tRNA ligase (EC 6.1.1.9) (Valyl-tRNA synthetase) (ValRS)	K01873	cytoplasm [GO:0005737]; aminoacyl-tRNA editing activity [GO:0002161]; ATP binding [GO:0005524]; valine-tRNA ligase activity [GO:0004832]; valyl-tRNA aminoacylation [GO:0006438]
BF9343_4111	argS	Arginine--tRNA ligase (EC 6.1.1.19) (Arginyl-tRNA synthetase) (ArgRS)	K01887	cytoplasm [GO:0005737]; arginine-tRNA ligase activity [GO:0004814]; ATP binding [GO:0005524]; arginyl-tRNA aminoacylation [GO:0006420]
BF9343_2382	aspS	Aspartate--tRNA ligase (EC 6.1.1.12) (Aspartyl-tRNA synthetase) (AspRS)	K01876	cytoplasm [GO:0005737]; aspartate-tRNA ligase activity [GO:0004815]; ATP binding [GO:0005524]; nucleic acid binding [GO:0003676]; tRNA aminoacylation for protein translation [GO:0006418]
BF9343_2310	lon	Lon protease (EC 3.4.21.53) (ATP-dependent protease La)	K01338	cytoplasm [GO:0005737]; ATP binding [GO:0005524]; ATP-dependent peptidase activity [GO:0004176]; sequence-specific DNA binding [GO:0043565]; serine-type endopeptidase activity [GO:0004252]; cellular response to stress [GO:0033554]; misfolded or incompletely synthesized protein catabolic process [GO:0006515]
BF9343_0160	cysS	Cysteine--tRNA ligase (EC 6.1.1.16) (Cysteinyl-tRNA synthetase) (CysRS)	K01883	cytoplasm [GO:0005737]; ATP binding [GO:0005524]; cysteine-tRNA ligase activity [GO:0004817]; zinc ion binding [GO:0008270]; cysteinyl-tRNA aminoacylation [GO:0006423]
BF9343_3517	dnaA	Chromosomal replication initiator protein DnaA	K02313	cytoplasm [GO:0005737]; ATP binding [GO:0005524]; DNA replication origin binding [GO:0003688]; DNA replication initiation [GO:0006270]; regulation of DNA replication [GO:0006275]
BF9343_1580	galK	Galactokinase	K00849	cytoplasm [GO:0005737]; ATP binding [GO:0005524]; galactokinase activity [GO:0004335]; galactose metabolic process [GO:0006012]
BF9343_3924	gltX	Glutamate--tRNA ligase (EC 6.1.1.17) (Glutamyl-tRNA synthetase) (GluRS)	K01885	cytoplasm [GO:0005737]; ATP binding [GO:0005524]; glutamate-tRNA ligase activity [GO:0004818]; tRNA binding [GO:0000049]; glutamyl-tRNA aminoacylation [GO:0006424]
BF9343_0345	glyS	Glycine--tRNA ligase (EC 6.1.1.14) (Glycyl-tRNA synthetase)	K01880	cytoplasm [GO:0005737]; ATP binding [GO:0005524]; glycine-tRNA ligase activity [GO:0004820]; glycyl-tRNA aminoacylation [GO:0006426]
BF9343_3502	lysS	Lysine--tRNA ligase (EC 6.1.1.6) (Lysyl-tRNA synthetase) (LysRS)	K04567	cytoplasm [GO:0005737]; ATP binding [GO:0005524]; lysine-tRNA ligase activity [GO:0004824]; magnesium ion binding [GO:0000287]; nucleic acid binding [GO:0003676]; lysyl-tRNA aminoacylation [GO:0006430]
BF9343_2509	pheT	Phenylalanine--tRNA ligase beta subunit (EC 6.1.1.20) (Phenylalanyl-tRNA synthetase beta subunit) (PheRS)	K01890	cytoplasm [GO:0005737]; ATP binding [GO:0005524]; magnesium ion binding [GO:0000287]; phenylalanine-tRNA ligase activity [GO:0004826]; tRNA binding [GO:0000049]; phenylalanyl-tRNA aminoacylation [GO:0006432]; tRNA processing [GO:0008033]
BF9343_4134	pckA	Phosphoenolpyruvate carboxykinase [ATP] (PCK) (PEP carboxykinase) (PEPCK) (EC 4.1.1.49)	K01610	cytoplasm [GO:0005737]; ATP binding [GO:0005524]; metal ion binding [GO:0046872]; phosphoenolpyruvate carboxykinase (ATP) activity [GO:0004612]; gluconeogenesis [GO:0006094]
BF9343_3068	purL	Phosphoribosylformylglycinamidine synthase (FGAM synthase) (FGAMS) (EC 6.3.5.3) (Formylglycinamide ribonucleotide amidotransferase)	K01952	cytoplasm [GO:0005737]; ATP binding [GO:0005524]; metal ion binding [GO:0046872]; phosphoribosylformylglycinamidine synthase activity [GO:0004642]; 'de novo' IMP biosynthetic process [GO:0006189]; glutamine metabolic process [GO:0006541]
BF9343_1613	thrS	Threonine--tRNA ligase (EC 6.1.1.3) (Threonyl-tRNA synthetase) (ThrRS)	K01868	cytoplasm [GO:0005737]; ATP binding [GO:0005524]; metal ion binding [GO:0046872]; threonine-tRNA ligase activity [GO:0004829]; threonyl-tRNA aminoacylation [GO:0006435]
BF9343_3021	pgk	Phosphoglycerate kinase (EC 2.7.2.3)	K00927	cytoplasm [GO:0005737]; ATP binding [GO:0005524]; phosphoglycerate kinase activity [GO:0004618]; glycolytic process [GO:0006096]
BF9343_2410	htpG	Chaperone protein HtpG (Heat shock protein HtpG) (High temperature protein G)	K04079	cytoplasm [GO:0005737]; ATP binding [GO:0005524]; protein folding [GO:0006457]; response to stress [GO:0006950]
BF9343_1113	clpB	Chaperone protein ClpB	K03695	cytoplasm [GO:0005737]; ATP binding [GO:0005524]; protein processing [GO:0016485]; response to heat [GO:0009408]
BF9343_3136	groL	60 kDa chaperonin (GroEL protein) (Protein Cpn60)	K04077	cytoplasm [GO:0005737]; ATP binding [GO:0005524]; protein refolding [GO:0042026]
BF9343_0839	recF	DNA replication and repair protein RecF	K03629	cytoplasm [GO:0005737]; ATP binding [GO:0005524]; single-stranded DNA binding [GO:0003697]; DNA repair [GO:0006281]; DNA replication [GO:0006260]; SOS response [GO:0009432]
BF9343_3707	trpS	Putative tryptophanyl-tRNA synthetase (EC 6.1.1.2)	K01867	cytoplasm [GO:0005737]; ATP binding [GO:0005524]; tryptophan-tRNA ligase activity [GO:0004830]; tryptophanyl-tRNA aminoacylation [GO:0006436]
BF9343_0252	murD	UDP-N-acetylmuramoylalanine--D-glutamate ligase (EC 6.3.2.9) (D-glutamic acid-adding enzyme) (UDP-N-acetylmuramoyl-L-alanyl-D-glutamate synthetase)	K01925	cytoplasm [GO:0005737]; ATP binding [GO:0005524]; UDP-N-acetylmuramoylalanine-D-glutamate ligase activity [GO:0008764]; cell cycle [GO:0007049]; cell division [GO:0051301]; cell wall organization [GO:0071555]; peptidoglycan biosynthetic process [GO:0009252]; regulation of cell shape [GO:0008360]
BF9343_1736	dnaJ	Chaperone protein DnaJ	K03686	cytoplasm [GO:0005737]; ATP binding [GO:0005524]; zinc ion binding [GO:0008270]; DNA replication [GO:0006260]; protein folding [GO:0006457]; response to heat [GO:0009408]
BF9343_3539		Putative oxygen-independent coproporphyrinogen III oxidase	K02495	cytoplasm [GO:0005737]; coproporphyrinogen oxidase activity [GO:0004109]; iron-sulfur cluster binding [GO:0051536]; porphyrin-containing compound biosynthetic process [GO:0006779]
BF9343_2739		Putative dihydroorotate dehydrogenase	K00226	cytoplasm [GO:0005737]; dihydroorotate dehydrogenase activity [GO:0004152]; UMP biosynthetic process [GO:0006222]
BF9343_2508		Probable transcriptional regulatory protein BF2589		cytoplasm [GO:0005737]; DNA binding [GO:0003677]; regulation of transcription, DNA-templated [GO:0006355]; transcription, DNA-templated [GO:0006351]
BF9343_3919	xerC	Tyrosine recombinase XerC	K03733	cytoplasm [GO:0005737]; DNA binding [GO:0003677]; tyrosine-based site-specific recombinase activity [GO:0009037]; cell cycle [GO:0007049]; cell division [GO:0051301]; chromosome segregation [GO:0007059]; transposition, DNA-mediated [GO:0006313]
BF9343_2553	uvrA1	UvrABC system protein A	K03701	cytoplasm [GO:0005737]; excinuclease repair complex [GO:0009380]; ATP binding [GO:0005524]; ATPase activity [GO:0016887]; DNA binding [GO:0003677]; excinuclease ABC activity [GO:0009381]; metal ion binding [GO:0046872]; nucleotide-excision repair [GO:0006289]
BF9343_3073	uvrA2	UvrABC system protein A	K03701	cytoplasm [GO:0005737]; excinuclease repair complex [GO:0009380]; ATP binding [GO:0005524]; ATPase activity [GO:0016887]; DNA binding [GO:0003677]; excinuclease ABC activity [GO:0009381]; metal ion binding [GO:0046872]; nucleotide-excision repair [GO:0006289]; SOS response [GO:0009432]
BF9343_4242	rnr	Ribonuclease R (RNase R) (EC 3.1.13.1)	K12573	cytoplasm [GO:0005737]; exoribonuclease II activity [GO:0008859]; RNA binding [GO:0003723]
BF9343_1259	pflB	Putative formate acetyltransferase 1 (EC 2.3.1.54)	K00656	cytoplasm [GO:0005737]; formate C-acetyltransferase activity [GO:0008861]; carbohydrate metabolic process [GO:0005975]
BF9343_3504	pgi	Glucose-6-phosphate isomerase (GPI) (EC 5.3.1.9) (Phosphoglucose isomerase) (PGI) (Phosphohexose isomerase) (PHI)	K01810	cytoplasm [GO:0005737]; glucose-6-phosphate isomerase activity [GO:0004347]; gluconeogenesis [GO:0006094]; glycolytic process [GO:0006096]
BF9343_0425	proA	Gamma-glutamyl phosphate reductase (GPR) (EC 1.2.1.41) (Glutamate-5-semialdehyde dehydrogenase) (Glutamyl-gamma-semialdehyde dehydrogenase) (GSA dehydrogenase)	K00147	cytoplasm [GO:0005737]; glutamate-5-semialdehyde dehydrogenase activity [GO:0004350]; NADP binding [GO:0050661]; L-proline biosynthetic process [GO:0055129]
BF9343_0571	hflX	GTPase HflX (GTP-binding protein HflX)	K03665	cytoplasm [GO:0005737]; GTP binding [GO:0005525]; GTPase activity [GO:0003924]; magnesium ion binding [GO:0000287]
BF9343_0989	obg	GTPase Obg (EC 3.6.5.-) (GTP-binding protein Obg)	K03979	cytoplasm [GO:0005737]; GTP binding [GO:0005525]; GTPase activity [GO:0003924]; magnesium ion binding [GO:0000287]; ribosome biogenesis [GO:0042254]
BF9343_3900	fusA	Elongation factor G (EF-G)	K02355	cytoplasm [GO:0005737]; GTP binding [GO:0005525]; GTPase activity [GO:0003924]; translation elongation factor activity [GO:0003746]
BF9343_3917	tuf	Elongation factor Tu (EF-Tu)	K02358	cytoplasm [GO:0005737]; GTP binding [GO:0005525]; GTPase activity [GO:0003924]; translation elongation factor activity [GO:0003746]
BF9343_0216	infB	Translation initiation factor IF-2	K02519	cytoplasm [GO:0005737]; GTP binding [GO:0005525]; GTPase activity [GO:0003924]; translation initiation factor activity [GO:0003743]
BF9343_1520		Uncharacterized protein		cytoplasm [GO:0005737]; intramolecular oxidoreductase activity, interconverting aldoses and ketoses [GO:0016861]; monosaccharide metabolic process [GO:0005996]
BF9343_1988	serC	Phosphoserine aminotransferase (EC 2.6.1.52) (Phosphohydroxythreonine aminotransferase) (PSAT)	K00831	cytoplasm [GO:0005737]; O-phospho-L-serine:2-oxoglutarate aminotransferase activity [GO:0004648]; pyridoxal phosphate binding [GO:0030170]; L-serine biosynthetic process [GO:0006564]; pyridoxine biosynthetic process [GO:0008615]
BF9343_0943	secA	Protein translocase subunit SecA	K03070	cytoplasm [GO:0005737]; plasma membrane [GO:0005886]; ATP binding [GO:0005524]; metal ion binding [GO:0046872]; intracellular protein transmembrane transport [GO:0065002]; protein import [GO:0017038]; protein targeting [GO:0006605]
BF9343_2131	pyrD2	Dihydroorotate dehydrogenase (quinone) (EC 1.3.-.-) (EC 1.3.5.2)	K00254	cytoplasm [GO:0005737]; plasma membrane [GO:0005886]; dihydroorotate dehydrogenase activity [GO:0004152]; 'de novo' pyrimidine nucleobase biosynthetic process [GO:0006207]; 'de novo' UMP biosynthetic process [GO:0044205]
BF9343_0458	proC	Pyrroline-5-carboxylate reductase (P5C reductase) (P5CR) (EC 1.5.1.2) (PCA reductase)	K00286	cytoplasm [GO:0005737]; pyrroline-5-carboxylate reductase activity [GO:0004735]; L-proline biosynthetic process [GO:0055129]
BF9343_2996	tal	Probable transaldolase (EC 2.2.1.2)	K00616	cytoplasm [GO:0005737]; sedoheptulose-7-phosphate:D-glyceraldehyde-3-phosphate glyceronetransferase activity [GO:0004801]; carbohydrate metabolic process [GO:0005975]; pentose-phosphate shunt [GO:0006098]
BF9343_3790	clpP	ATP-dependent Clp protease proteolytic subunit (EC 3.4.21.92) (Endopeptidase Clp)	K01358	cytoplasm [GO:0005737]; serine-type endopeptidase activity [GO:0004252]
BF9343_2436		Tricorn protease homolog (EC 3.4.21.-)	K08676	cytoplasm [GO:0005737]; serine-type peptidase activity [GO:0008236]
BF9343_0913	trxB	Thioredoxin reductase (EC 1.8.1.9)	K00384	cytoplasm [GO:0005737]; thioredoxin-disulfide reductase activity [GO:0004791]; removal of superoxide radicals [GO:0019430]
BF9343_3683	tsf	Elongation factor Ts (EF-Ts)	K02357	cytoplasm [GO:0005737]; translation elongation factor activity [GO:0003746]
BF9343_0313		Putative peptide chain release factor	K02836	cytoplasm [GO:0005737]; translation release factor activity, codon specific [GO:0016149]
BF9343_3628	tpiA	Triosephosphate isomerase (TIM) (EC 5.3.1.1) (Triose-phosphate isomerase)	K01803	cytoplasm [GO:0005737]; triose-phosphate isomerase activity [GO:0004807]; gluconeogenesis [GO:0006094]; glycolytic process [GO:0006096]; pentose-phosphate shunt [GO:0006098]
BF9343_3865	hutU	Urocanate hydratase (Urocanase) (EC 4.2.1.49) (Imidazolonepropionate hydrolase)	K01712	cytoplasm [GO:0005737]; urocanate hydratase activity [GO:0016153]; histidine catabolic process to glutamate and formamide [GO:0019556]; histidine catabolic process to glutamate and formate [GO:0019557]
BF9343_3318	maeB	Putative NADP-dependent malic enzyme (EC 1.1.1.40)	K00029	cytosol [GO:0005829]; malate dehydrogenase (decarboxylating) (NAD+) activity [GO:0004471]; malate dehydrogenase (decarboxylating) (NADP+) activity [GO:0004473]; manganese ion binding [GO:0030145]; NAD binding [GO:0051287]; oxaloacetate decarboxylase activity [GO:0008948]; transferase activity, transferring acyl groups [GO:0016746]; malate metabolic process [GO:0006108]
BF9343_1321	ldhA	Putative D-lactate dehydrogenase (EC 1.1.1.28)	K03778	D-lactate dehydrogenase activity [GO:0008720]; NAD binding [GO:0051287]
BF9343_3390	ddh	Meso-diaminopimelate D-dehydrogenase (DAPDH) (Meso-DAP dehydrogenase) (EC 1.4.1.16)	K03340	diaminopimelate dehydrogenase activity [GO:0047850]; NAD binding [GO:0051287]; oxidoreductase activity, acting on the aldehyde or oxo group of donors, NAD or NADP as acceptor [GO:0016620]; diaminopimelate biosynthetic process [GO:0019877]; lysine biosynthetic process via diaminopimelate [GO:0009089]
BF9343_1336		Putative dioxygenase	K02371	dioxygenase activity [GO:0051213]; nitronate monooxygenase activity [GO:0018580]
BF9343_0674		Putative aminoacyl-histidine dipeptidase (EC 3.4.13.3)	K01270	dipeptidase activity [GO:0016805]
BF9343_2993	pepD	Putative aminoacyl-histidine dipeptidase (EC 3.4.13.3)	K01270	dipeptidase activity [GO:0016805]
BF9343_0661	parB	Putative ParB-like chromosome partitioning protein	K03497	DNA binding [GO:0003677]
BF9343_4109	topA	DNA topoisomerase 1 (EC 5.99.1.2) (DNA topoisomerase I)	K03168	DNA binding [GO:0003677]; DNA topoisomerase type I activity [GO:0003917]; magnesium ion binding [GO:0000287]; DNA topological change [GO:0006265]
BF9343_3910	rpoB	DNA-directed RNA polymerase subunit beta (RNAP subunit beta) (EC 2.7.7.6) (RNA polymerase subunit beta) (Transcriptase subunit beta)	K03043	DNA binding [GO:0003677]; DNA-directed RNA polymerase activity [GO:0003899]; ribonucleoside binding [GO:0032549]; transcription, DNA-templated [GO:0006351]
BF9343_4052		Putative RNA polymerase sigma-54 factor	K03092	DNA binding [GO:0003677]; DNA-directed RNA polymerase activity [GO:0003899]; sigma factor activity [GO:0016987]; transcription factor activity, sequence-specific DNA binding [GO:0003700]; DNA-templated transcription, initiation [GO:0006352]
BF9343_3871	rpoA	DNA-directed RNA polymerase subunit alpha (RNAP subunit alpha) (EC 2.7.7.6) (RNA polymerase subunit alpha) (Transcriptase subunit alpha)	K03040	DNA binding [GO:0003677]; DNA-directed RNA polymerase activity [GO:0003899]; transcription, DNA-templated [GO:0006351]
BF9343_3909	rpoC	DNA-directed RNA polymerase subunit beta' (RNAP subunit beta') (EC 2.7.7.6) (RNA polymerase subunit beta') (Transcriptase subunit beta')	K03046	DNA binding [GO:0003677]; DNA-directed RNA polymerase activity [GO:0003899]; transcription, DNA-templated [GO:0006351]
BF9343_1871		Putative RNA polymerase ECF-type sigma factor	K03088	DNA binding [GO:0003677]; sigma factor activity [GO:0016987]; transcription factor activity, sequence-specific DNA binding [GO:0003700]; DNA-templated transcription, initiation [GO:0006352]
BF9343_2673	sigA	Putative sigma factor A	K03086	DNA binding [GO:0003677]; sigma factor activity [GO:0016987]; transcription factor activity, sequence-specific DNA binding [GO:0003700]; DNA-templated transcription, initiation [GO:0006352]; sporulation resulting in formation of a cellular spore [GO:0030435]
BF9343_2605	fldA	Flavodoxin	K03839	electron carrier activity [GO:0009055]; FMN binding [GO:0010181]; iron ion binding [GO:0005506]; oxidation-reduction process [GO:0055114]
BF9343_0865		Putative flavoprotein		electron carrier activity [GO:0009055]; FMN binding [GO:0010181]; metal ion binding [GO:0046872]; oxidoreductase activity [GO:0016491]
BF9343_0679		Uncharacterized protein		endopeptidase inhibitor activity [GO:0004866]
BF9343_3004	fbaB	Putative fructose-bisphosphate aldolase class I (EC 4.1.2.13)	K11645	fructose-bisphosphate aldolase activity [GO:0004332]
BF9343_3052	fba	Putative fructose-bisphosphate aldolase (EC 4.1.2.13)	K01624	fructose-bisphosphate aldolase activity [GO:0004332]; zinc ion binding [GO:0008270]; fructose 1,6-bisphosphate metabolic process [GO:0030388]; glycolytic process [GO:0006096]
BF9343_0574	fumB	Putative fumarate hydratase class I, anaerobic (EC 4.2.1.2)	K01676	fumarate hydratase activity [GO:0004333]; generation of precursor metabolites and energy [GO:0006091]
BF9343_2867		Glucosamine-6-phosphate deaminase (EC 3.5.99.6)	K02564	glucosamine-6-phosphate deaminase activity [GO:0004342]; hydrolase activity [GO:0016787]; carbohydrate metabolic process [GO:0005975]; N-acetylglucosamine metabolic process [GO:0006044]
BF9343_0866	nagB	Glucosamine-6-phosphate deaminase (EC 3.5.99.6) (GlcN6P deaminase) (GNPDA) (Glucosamine-6-phosphate isomerase)	K02564	glucosamine-6-phosphate deaminase activity [GO:0004342]; hydrolase activity [GO:0016787]; carbohydrate metabolic process [GO:0005975]; N-acetylglucosamine metabolic process [GO:0006044]; N-acetylneuraminate catabolic process [GO:0019262]
BF9343_1837	zwf	Glucose-6-phosphate 1-dehydrogenase (G6PD) (EC 1.1.1.49)	K00036	glucose-6-phosphate dehydrogenase activity [GO:0004345]; NADP binding [GO:0050661]; glucose metabolic process [GO:0006006]; pentose-phosphate shunt [GO:0006098]
BF9343_0382	gadB	Glutamate decarboxylase (EC 4.1.1.15)	K01580	glutamate decarboxylase activity [GO:0004351]; pyridoxal phosphate binding [GO:0030170]; glutamate metabolic process [GO:0006536]
BF9343_0916	glnA	Glutamine synthetase	K01915	glutamate-ammonia ligase activity [GO:0004356]; metal ion binding [GO:0046872]; nucleotide binding [GO:0000166]; nitrogen compound metabolic process [GO:0006807]
BF9343_0383	glsA	Glutaminase (EC 3.5.1.2)	K01425	glutaminase activity [GO:0004359]; glutamine metabolic process [GO:0006541]
BF9343_2580		Conserved hypothetical exported protein	K01126	glycerophosphodiester phosphodiesterase activity [GO:0008889]; lipid metabolic process [GO:0006629]
BF9343_2777	kbl	2-amino-3-ketobutyrate coenzyme A ligase (AKB ligase) (EC 2.3.1.29) (Glycine acetyltransferase)	K00639	glycine C-acetyltransferase activity [GO:0008890]; ligase activity [GO:0016874]; pyridoxal phosphate binding [GO:0030170]; biosynthetic process [GO:0009058]; L-threonine catabolic process to glycine [GO:0019518]
BF9343_1982	nqrB	Na(+)-translocating NADH-quinone reductase subunit B (Na(+)-NQR subunit B) (Na(+)-translocating NQR subunit B) (EC 1.6.5.8) (NQR complex subunit B) (NQR-1 subunit B)	K00347	Gram-negative-bacterium-type cell wall [GO:0009276]; integral component of membrane [GO:0016021]; plasma membrane [GO:0005886]; FMN binding [GO:0010181]; oxidoreductase activity, acting on NAD(P)H, quinone or similar compound as acceptor [GO:0016655]; respiratory electron transport chain [GO:0022904]; sodium ion transport [GO:0006814]
BF9343_3536		Putative elongation factor G	K02355	GTP binding [GO:0005525]; GTPase activity [GO:0003924]; translation elongation factor activity [GO:0003746]
BF9343_0658		Putative RelA/SpoT GTP pyrophosphokinase (EC 2.7.6.5)	K00951	GTP diphosphokinase activity [GO:0008728]; kinase activity [GO:0016301]; guanosine tetraphosphate metabolic process [GO:0015969]
BF9343_1349		Putative histidine decarboxylase	K01590	histidine decarboxylase activity [GO:0004398]; histidine metabolic process [GO:0006547]
BF9343_1235		Putative haloacid dehalogenase-like hydrolase	K07024	hydrolase activity [GO:0016787]
BF9343_3487		Putative peptidase		hydrolase activity [GO:0016787]
BF9343_3670		Putative hydrolase	K06897	hydrolase activity [GO:0016787]
BF9343_0882		Putative glycosyl hydrolase	K07405	hydrolase activity [GO:0016787]; carbohydrate metabolic process [GO:0005975]
BF9343_1546		Uncharacterized protein		hydrolase activity, acting on carbon-nitrogen (but not peptide) bonds [GO:0016810]
BF9343_3488		Putative exported hydrolase		hydrolase activity, acting on carbon-nitrogen (but not peptide) bonds, in linear amides [GO:0016811]
BF9343_0331		Putative exported beta-glucosidase	K05349	hydrolase activity, hydrolyzing O-glycosyl compounds [GO:0004553]; carbohydrate metabolic process [GO:0005975]
BF9343_1733	bgaA	Beta-galactosidase	K01190	hydrolase activity, hydrolyzing O-glycosyl compounds [GO:0004553]; carbohydrate metabolic process [GO:0005975]
BF9343_3787	guaB	Inosine-5'-monophosphate dehydrogenase (EC 1.1.1.205)	K00088	IMP dehydrogenase activity [GO:0003938]; metal ion binding [GO:0046872]; GMP biosynthetic process [GO:0006177]
BF9343_3255	impDH	Putative inosine-5'-monophosphate dehydrogenase (GMP biosynthesis) (EC 1.1.1.205)	K00088	IMP dehydrogenase activity [GO:0003938]; purine nucleotide biosynthetic process [GO:0006164]
BF9343_0086		Conserved hypothetical transmembrane protein		integral component of membrane [GO:0016021]
BF9343_0497		Conserved hypothetical exported protein		integral component of membrane [GO:0016021]
BF9343_0869		Putative outer membrane protein		integral component of membrane [GO:0016021]
BF9343_0875		Putative anti-sigma factor		integral component of membrane [GO:0016021]
BF9343_0952		Uncharacterized protein	K03770	integral component of membrane [GO:0016021]
BF9343_1324		Uncharacterized protein		integral component of membrane [GO:0016021]
BF9343_1524		Putative transmembrane protein		integral component of membrane [GO:0016021]
BF9343_2448		Putative exported protein	K01993	integral component of membrane [GO:0016021]
BF9343_2585		Conserved hypothetical membrane protein		integral component of membrane [GO:0016021]
BF9343_2692		Putative membrane protein		integral component of membrane [GO:0016021]
BF9343_3542		Putative transmembrane sensor/regulatory protein		integral component of membrane [GO:0016021]
BF9343_3820		Uncharacterized protein		integral component of membrane [GO:0016021]
BF9343_0103	polA	Putative DNA polymerase I (EC 2.7.7.7)	K02335	integral component of membrane [GO:0016021]; 3'-5' exonuclease activity [GO:0008408]; DNA binding [GO:0003677]; DNA-directed DNA polymerase activity [GO:0003887]; DNA repair [GO:0006281]; DNA-dependent DNA replication [GO:0006261]
BF9343_0465		Putative glutamate:gamma-aminobutyrate antiporter		integral component of membrane [GO:0016021]; amino acid transmembrane transporter activity [GO:0015171]
BF9343_2084		Putative transport-related membrane protein	K06147	integral component of membrane [GO:0016021]; ATP binding [GO:0005524]; ATPase activity, coupled to transmembrane movement of substances [GO:0042626]
BF9343_3932		Putative transmembrane anaerobic C4-dicarboxylate transporter	K07791	integral component of membrane [GO:0016021]; C4-dicarboxylate transmembrane transporter activity [GO:0015556]
BF9343_2153		Putative cation efflux-related membrane protein	K15726	integral component of membrane [GO:0016021]; cation transmembrane transporter activity [GO:0008324]
BF9343_2618		Putative metal transport-related membrane protein	K16264	integral component of membrane [GO:0016021]; cation transmembrane transporter activity [GO:0008324]
BF9343_4063		Uncharacterized protein		integral component of membrane [GO:0016021]; DNA binding [GO:0003677]; regulation of transcription, DNA-templated [GO:0006355]
BF9343_3535	rprX	Two-component regulatory system, sensor kinase protein (EC 2.7.3.-)	K00936	integral component of membrane [GO:0016021]; intracellular [GO:0005622]; ATP binding [GO:0005524]; phosphorelay sensor kinase activity [GO:0000155]
BF9343_3878	secY	Protein translocase subunit SecY	K03076	integral component of membrane [GO:0016021]; intracellular [GO:0005622]; plasma membrane [GO:0005886]; intracellular protein transmembrane transport [GO:0065002]; protein targeting [GO:0006605]; protein transport by the Sec complex [GO:0043952]
BF9343_4117		Uncharacterized protein	K12257	integral component of membrane [GO:0016021]; intracellular [GO:0005622]; plasma membrane [GO:0005886]; P-P-bond-hydrolysis-driven protein transmembrane transporter activity [GO:0015450]; intracellular protein transport [GO:0006886]
BF9343_3003		Putative two-component system histidine kinase/response regulator fusion protein		integral component of membrane [GO:0016021]; kinase activity [GO:0016301]; sequence-specific DNA binding [GO:0043565]; transcription factor activity, sequence-specific DNA binding [GO:0003700]; transcription, DNA-templated [GO:0006351]
BF9343_0749	nuoM	Putative NADH-ubiquinone oxidoreductase subunit	K00342	integral component of membrane [GO:0016021]; NADH dehydrogenase (ubiquinone) activity [GO:0008137]; ATP synthesis coupled electron transport [GO:0042773]
BF9343_3819		Uncharacterized protein		integral component of membrane [GO:0016021]; outer membrane [GO:0019867]
BF9343_3441		Protein TonB		integral component of membrane [GO:0016021]; outer membrane-bounded periplasmic space [GO:0030288]; plasma membrane [GO:0005886]; energy transducer activity [GO:0031992]; siderophore transmembrane transporter activity [GO:0015343]; protein transport [GO:0015031]
BF9343_4162		Putative lipoprotein releasing system transmembrane protein	K09808	integral component of membrane [GO:0016021]; plasma membrane [GO:0005886]
BF9343_1379		Putative transmembrane protein	K07085	integral component of membrane [GO:0016021]; plasma membrane [GO:0005886]; cation transmembrane transporter activity [GO:0008324]; potassium ion transport [GO:0006813]
BF9343_2002		Putative transmembrane cation-transporting ATPase	K01533	integral component of membrane [GO:0016021]; plasma membrane [GO:0005886]; cation-transporting ATPase activity [GO:0019829]; metal ion binding [GO:0046872]; nucleotide binding [GO:0000166]; metal ion transport [GO:0030001]
BF9343_1287		Ferrous iron transport protein B	K04759	integral component of membrane [GO:0016021]; plasma membrane [GO:0005886]; ferrous iron transmembrane transporter activity [GO:0015093]; GTP binding [GO:0005525]; transition metal ion binding [GO:0046914]; iron ion homeostasis [GO:0055072]
BF9343_2394		Putative outer membrane exported protein		integral component of membrane [GO:0016021]; plasma membrane [GO:0005886]; lipid binding [GO:0008289]; transporter activity [GO:0005215]
BF9343_0754	nuoH	NADH-quinone oxidoreductase subunit H (EC 1.6.5.11) (NADH dehydrogenase I subunit H) (NDH-1 subunit H)	K00337	integral component of membrane [GO:0016021]; plasma membrane [GO:0005886]; oxidoreductase activity, acting on NAD(P)H, quinone or similar compound as acceptor [GO:0016655]; quinone binding [GO:0048038]
BF9343_3437		Putative membrane protein	K03561	integral component of membrane [GO:0016021]; protein transporter activity [GO:0008565]
BF9343_2947		Putative exported cytochrome C biogenesis-related protein	K04084	integral component of membrane [GO:0016021]; protein-disulfide reductase activity [GO:0047134]; cytochrome complex assembly [GO:0017004]
BF9343_2659		V-type ATP synthase subunit I	K02123	integral component of membrane [GO:0016021]; proton-transporting V-type ATPase, V0 domain [GO:0033179]; hydrogen ion transmembrane transporter activity [GO:0015078]; ATP hydrolysis coupled proton transport [GO:0015991]
BF9343_3100		Putative Na/H exchanger membrane protein		integral component of membrane [GO:0016021]; solute:proton antiporter activity [GO:0015299]
BF9343_1581		Putative transmembrane glucose/galactose transporter	K02429	integral component of membrane [GO:0016021]; transmembrane transport [GO:0055085]
BF9343_3636		Putative TonB exported protein		integral component of membrane [GO:0016021]; transport [GO:0006810]
BF9343_0154		Putative AcrB/AcrD family RND transport protein	K03296	integral component of membrane [GO:0016021]; transporter activity [GO:0005215]
BF9343_2396		Putative drug resistance transport-related membrane protein		integral component of membrane [GO:0016021]; transporter activity [GO:0005215]
BF9343_3065		Putative AcrB/AcrD/AcrF family membrane protein		integral component of membrane [GO:0016021]; transporter activity [GO:0005215]
BF9343_3106		Putative transport-related membrane protein		integral component of membrane [GO:0016021]; transporter activity [GO:0005215]
BF9343_3788	recQ1	Putative ATP-dependent DNA helicase (EC 3.6.1.-)	K03654	intracellular [GO:0005622]; ATP binding [GO:0005524]; ATP-dependent 3'-5' DNA helicase activity [GO:0043140]; nucleic acid binding [GO:0003676]; DNA recombination [GO:0006310]; DNA repair [GO:0006281]; DNA replication [GO:0006260]; SOS response [GO:0009432]
BF9343_3345		Uncharacterized protein		intracellular [GO:0005622]; ATP binding [GO:0005524]; kinase activity [GO:0016301]; phosphorelay signal transduction system [GO:0000160]
BF9343_3534	rprY	Two-component system, transcriptional regulatory protein		intracellular [GO:0005622]; DNA binding [GO:0003677]; phosphorelay signal transduction system [GO:0000160]; regulation of transcription, DNA-templated [GO:0006355]; transcription, DNA-templated [GO:0006351]
BF9343_1963		Putative two-component system sensor kinase/response regulator fusion protein		intracellular [GO:0005622]; phosphorelay sensor kinase activity [GO:0000155]
BF9343_1340		Putative phosphoglucomutase	K01835	intramolecular transferase activity, phosphotransferases [GO:0016868]; magnesium ion binding [GO:0000287]; carbohydrate metabolic process [GO:0005975]
BF9343_3307		Uncharacterized protein	K18929	iron-sulfur cluster binding [GO:0051536]
BF9343_1236		Possible isochorismate synthase	K02361	isochorismate synthase activity [GO:0008909]; biosynthetic process [GO:0009058]
BF9343_3449	icd	Isocitrate dehydrogenase [NADP] (EC 1.1.1.42)	K00031	isocitrate dehydrogenase (NADP+) activity [GO:0004450]; magnesium ion binding [GO:0000287]; NAD binding [GO:0051287]; glyoxylate cycle [GO:0006097]; tricarboxylic acid cycle [GO:0006099]
BF9343_2634		Putative kinase	K00874	kinase activity [GO:0016301]
BF9343_4166	pyk	Pyruvate kinase (EC 2.7.1.40)	K00873	kinase activity [GO:0016301]; magnesium ion binding [GO:0000287]; potassium ion binding [GO:0030955]; pyruvate kinase activity [GO:0004743]
BF9343_3653	mdh	Malate dehydrogenase (EC 1.1.1.37)	K00024	L-malate dehydrogenase activity [GO:0030060]; carbohydrate metabolic process [GO:0005975]; malate metabolic process [GO:0006108]; tricarboxylic acid cycle [GO:0006099]
BF9343_0210	fucO	Putative lactaldehyde reductase (EC 1.1.1.77)	K00048	lactaldehyde reductase activity [GO:0008912]; metal ion binding [GO:0046872]
BF9343_3895	rplB	50S ribosomal protein L2	K02886	large ribosomal subunit [GO:0015934]; rRNA binding [GO:0019843]; structural constituent of ribosome [GO:0003735]; transferase activity [GO:0016740]; translation [GO:0006412]
BF9343_1543		Putative propionyl-CoA carboxylase	K01966	ligase activity [GO:0016874]
BF9343_3528		Putative long-chain-fatty-acid--CoA ligase	K01897	ligase activity [GO:0016874]
BF9343_1552	lplA	Putative lipoate-protein ligase	K03800	ligase activity [GO:0016874]; cellular protein modification process [GO:0006464]
BF9343_3042	mmdA	Putative methylmalonyl-CoA decarboxylase, alpha-subunit (EC 4.1.1.41)		ligase activity [GO:0016874]; methylmalonyl-CoA decarboxylase activity [GO:0004492]
BF9343_3247	pncB	Nicotinate phosphoribosyltransferase (NAPRTase) (EC 6.3.4.21)	K00763	ligase activity [GO:0016874]; nicotinate phosphoribosyltransferase activity [GO:0004516]; nicotinate-nucleotide diphosphorylase (carboxylating) activity [GO:0004514]; NAD biosynthetic process [GO:0009435]; nicotinate nucleotide biosynthetic process [GO:0019357]
BF9343_3252		Putative carboxyl transferase		ligase activity [GO:0016874]; transferase activity [GO:0016740]
BF9343_3500		Uncharacterized protein	K07001	lipid metabolic process [GO:0006629]
BF9343_3131	poxB	Putative pyruvate dehydrogenase [cytochrome] (EC 1.2.2.2)	K00156	magnesium ion binding [GO:0000287]; oxidoreductase activity [GO:0016491]; thiamine pyrophosphate binding [GO:0030976]
BF9343_0467		Putative malate dehydrogenase	K00024	malate dehydrogenase activity [GO:0016615]; oxidoreductase activity, acting on the CH-OH group of donors, NAD or NADP as acceptor [GO:0016616]; carbohydrate metabolic process [GO:0005975]; malate metabolic process [GO:0006108]; tricarboxylic acid cycle [GO:0006099]
BF9343_1583		Putative mannose-6-phosphate isomerase	K01809	mannose-6-phosphate isomerase activity [GO:0004476]; zinc ion binding [GO:0008270]; carbohydrate metabolic process [GO:0005975]
BF9343_1538		Putative outer membrane receptor protein		membrane [GO:0016020]; receptor activity [GO:0004872]; transport [GO:0006810]
BF9343_1873		Putative outer membrane protein	K02014	membrane [GO:0016020]; receptor activity [GO:0004872]; transport [GO:0006810]
BF9343_3060		Putative exported protein	K02014	membrane [GO:0016020]; receptor activity [GO:0004872]; transport [GO:0006810]
BF9343_0155		Putative AcrA/AcrE RND transport or HlyD secretion family protein	K03585	membrane [GO:0016020]; transmembrane transport [GO:0055085]
BF9343_2395		Putative transport-related protein		membrane [GO:0016020]; transmembrane transport [GO:0055085]
BF9343_2170		Putative exported protein		metal ion binding [GO:0046872]
BF9343_0896		Putative zinc protease	K07263	metal ion binding [GO:0046872]; metalloendopeptidase activity [GO:0004222]
BF9343_2588		Putative alcohol dehydrogenase	K08325	metal ion binding [GO:0046872]; oxidoreductase activity [GO:0016491]
BF9343_2475	sodB	Superoxide dismutase (EC 1.15.1.1)	K04564	metal ion binding [GO:0046872]; superoxide dismutase activity [GO:0004784]
BF9343_1579	tktB	Transketolase (EC 2.2.1.1)	K00615	metal ion binding [GO:0046872]; transketolase activity [GO:0004802]
BF9343_3524	mgsA	Methylglyoxal synthase (MGS) (EC 4.2.3.3)	K01734	methylglyoxal synthase activity [GO:0008929]; methylglyoxal biosynthetic process [GO:0019242]
BF9343_0847	gap	Glyceraldehyde-3-phosphate dehydrogenase (EC 1.2.1.-)	K00134	NAD binding [GO:0051287]; NADP binding [GO:0050661]; oxidoreductase activity, acting on the aldehyde or oxo group of donors, NAD or NADP as acceptor [GO:0016620]; glucose metabolic process [GO:0006006]
BF9343_1989	serA	Putative D-3-phosphoglycerate dehydrogenase	K00058	NAD binding [GO:0051287]; oxidoreductase activity, acting on the CH-OH group of donors, NAD or NADP as acceptor [GO:0016616]
BF9343_1532	ndh	Putative NADH dehydrogenase, FAD-containing subunit (EC 1.6.99.3)	K03885	NADH dehydrogenase activity [GO:0003954]
BF9343_0755	nuoC	NADH-quinone oxidoreductase subunit C/D (EC 1.6.5.11) (NADH dehydrogenase I subunit C/D) (NDH-1 subunit C/D)	K13378	NADH dehydrogenase complex [GO:0030964]; plasma membrane [GO:0005886]; NAD binding [GO:0051287]; NADH dehydrogenase (ubiquinone) activity [GO:0008137]; quinone binding [GO:0048038]; transport [GO:0006810]
BF9343_1836	gnd	6-phosphogluconate dehydrogenase, decarboxylating (EC 1.1.1.44)	K00033	NADP binding [GO:0050661]; phosphogluconate dehydrogenase (decarboxylating) activity [GO:0004616]; pentose-phosphate shunt [GO:0006098]
BF9343_0189		Uncharacterized protein		oxidoreductase activity [GO:0016491]
BF9343_1575		Putative 2-oxoglutarate oxidoreductase	K00174	oxidoreductase activity [GO:0016491]
BF9343_1588		Putative short-chain dehydrogenase	K00540	oxidoreductase activity [GO:0016491]
BF9343_4225		Fumarate reductase	K00239	oxidoreductase activity [GO:0016491]
BF9343_1981	nqrA	Na(+)-translocating NADH-quinone reductase subunit A (Na(+)-NQR subunit A) (Na(+)-translocating NQR subunit A) (EC 1.6.5.8) (NQR complex subunit A) (NQR-1 subunit A)	K00346	oxidoreductase activity, acting on NAD(P)H, quinone or similar compound as acceptor [GO:0016655]; sodium ion transport [GO:0006814]
BF9343_4129	porA	Putative 2-oxoglutarate ferredoxin oxidoreductase subunit	K00174	oxidoreductase activity, acting on the aldehyde or oxo group of donors [GO:0016903]
BF9343_3347	gdhB	Glutamate dehydrogenase	K00262	oxidoreductase activity, acting on the CH-NH2 group of donors, NAD or NADP as acceptor [GO:0016639]; cellular amino acid metabolic process [GO:0006520]
BF9343_3288		Putative peptide methionine sulfoxide reductase	K12267	peptide-methionine (R)-S-oxide reductase activity [GO:0033743]; peptide-methionine (S)-S-oxide reductase activity [GO:0008113]; protein repair [GO:0030091]; response to oxidative stress [GO:0006979]
BF9343_4195		Peptidyl-prolyl cis-trans isomerase (EC 5.2.1.8)		peptidyl-prolyl cis-trans isomerase activity [GO:0003755]; protein folding [GO:0006457]
BF9343_2277		Putative thioredoxin peroxidase	K03386	peroxidase activity [GO:0004601]; peroxiredoxin activity [GO:0051920]
BF9343_1149	ahpC	Alkyl hydroperoxide reductase C subunit	K03386	peroxiredoxin activity [GO:0051920]; response to oxidative stress [GO:0006979]
BF9343_0409		Putative alkaline phosphatase	K01077	phosphatase activity [GO:0016791]
BF9343_0407	ptaA	Putative phosphate acetyltransferase (EC 2.3.1.8)	K00625	phosphate acetyltransferase activity [GO:0008959]
BF9343_3145		Uncharacterized protein		phosphotransferase activity, phosphate group as acceptor [GO:0016776]; polyphosphate metabolic process [GO:0006797]
BF9343_2140	atpD	ATP synthase subunit beta (EC 3.6.3.14) (ATP synthase F1 sector subunit beta) (F-ATPase subunit beta)	K02112	plasma membrane [GO:0005886]; proton-transporting ATP synthase complex, catalytic core F(1) [GO:0045261]; ATP binding [GO:0005524]; proton-transporting ATP synthase activity, rotational mechanism [GO:0046933]; ATP hydrolysis coupled proton transport [GO:0015991]; plasma membrane ATP synthesis coupled proton transport [GO:0042777]
BF9343_2147	atpA	ATP synthase subunit alpha (EC 3.6.3.14) (ATP synthase F1 sector subunit alpha) (F-ATPase subunit alpha)	K02111	plasma membrane [GO:0005886]; proton-transporting ATP synthase complex, catalytic core F(1) [GO:0045261]; ATP binding [GO:0005524]; proton-transporting ATP synthase activity, rotational mechanism [GO:0046933]; proton-transporting ATPase activity, rotational mechanism [GO:0046961]; ATP hydrolysis coupled proton transport [GO:0015991]; plasma membrane ATP synthesis coupled proton transport [GO:0042…
BF9343_2586		Polyphosphate kinase (EC 2.7.4.1)	K00937	polyphosphate kinase complex [GO:0009358]; ATP binding [GO:0005524]; polyphosphate kinase activity [GO:0008976]; polyphosphate biosynthetic process [GO:0006799]
BF9343_3918		Putative sigma(54) modulation protein	K05808	primary metabolic process [GO:0044238]
BF9343_3619	dnaG	DNA primase (EC 2.7.7.-)	K02316	primosome complex [GO:1990077]; DNA binding [GO:0003677]; DNA primase activity [GO:0003896]; magnesium ion binding [GO:0000287]; zinc ion binding [GO:0008270]
BF9343_3121		Putative chaperone	K05516	protein folding [GO:0006457]
BF9343_2662	atpA	V-type ATP synthase alpha chain (EC 3.6.3.14) (V-ATPase subunit A)	K02117	proton-transporting two-sector ATPase complex, catalytic domain [GO:0033178]; ATP binding [GO:0005524]; proton-transporting ATP synthase activity, rotational mechanism [GO:0046933]; ATP hydrolysis coupled proton transport [GO:0015991]; plasma membrane ATP synthesis coupled proton transport [GO:0042777]
BF9343_3690		Pseudouridine synthase (EC 5.4.99.-)	K06178	pseudouridine synthase activity [GO:0009982]; RNA binding [GO:0003723]; pseudouridine synthesis [GO:0001522]
BF9343_3262		Putative cysteine biosynthesis related protein	K01740	pyridoxal phosphate binding [GO:0030170]; transferase activity, transferring alkyl or aryl (other than methyl) groups [GO:0016765]; cellular amino acid metabolic process [GO:0006520]
BF9343_2414		Uncharacterized protein		response to stress [GO:0006950]
BF9343_1490	rne	Putative ribonuclease E	K08301	ribonuclease activity [GO:0004540]; RNA binding [GO:0003723]; RNA processing [GO:0006396]
BF9343_3383		Ribose-5-phosphate isomerase (EC 5.3.1.6)	K01807	ribose-5-phosphate isomerase activity [GO:0004751]; pentose-phosphate shunt, non-oxidative branch [GO:0009052]
BF9343_0919	rpsA	Putative 30S ribosomal protein S1	K02945	ribosome [GO:0005840]; RNA binding [GO:0003723]; structural constituent of ribosome [GO:0003735]; translation [GO:0006412]
BF9343_0554		Putative AraC family transcriptional regulatory protein		sequence-specific DNA binding [GO:0043565]; transcription factor activity, sequence-specific DNA binding [GO:0003700]; transcription, DNA-templated [GO:0006351]
BF9343_3162		Putative AraC-family regulatory protein		sequence-specific DNA binding [GO:0043565]; transcription factor activity, sequence-specific DNA binding [GO:0003700]; transcription, DNA-templated [GO:0006351]
BF9343_0861		Putative dipeptidyl peptidase	K01278	serine-type endopeptidase activity [GO:0004252]
BF9343_2675		Putative heat shock-related protease		serine-type endopeptidase activity [GO:0004252]
BF9343_2132		Uncharacterized protein		serine-type peptidase activity [GO:0008236]
BF9343_4064		Putative carboxy-terminal processing protease (EC 3.4.21.102)	K03797	serine-type peptidase activity [GO:0008236]
BF9343_3684	rpsB	30S ribosomal protein S2	K02967	small ribosomal subunit [GO:0015935]; structural constituent of ribosome [GO:0003735]; translation [GO:0006412]
BF9343_2577		Putative phosphoribosylpyrophosphate amidotransferase	K00764	transferase activity [GO:0016740]
BF9343_3975		Putative vitamin B12 related Cobalamin adenosyltransferase	K00798	transferase activity [GO:0016740]
BF9343_1554		Putative dihydrolipoamide acetyltransferase	K00658	transferase activity, transferring acyl groups [GO:0016746]
BF9343_3448		Citrate synthase	K01647	transferase activity, transferring acyl groups, acyl groups converted into alkyl on transfer [GO:0046912]
BF9343_3149		Putative glycosyl transferase		transferase activity, transferring glycosyl groups [GO:0016757]
BF9343_1865		Putative UDP-N-acetylglucosamine 2-epimerase	K01791	UDP-N-acetylglucosamine 2-epimerase activity [GO:0008761]; UDP-N-acetylglucosamine metabolic process [GO:0006047]
BF9343_0074		Possible uroporphyrinogen-III synthase	K01719	uroporphyrinogen-III synthase activity [GO:0004852]; tetrapyrrole biosynthetic process [GO:0033014]
BF9343_0269		Putative exported protein
BF9343_0330		Conserved hypothetical exported protein
BF9343_0332		Putative exported protein
BF9343_0488		Putative ROK family transcriptional repressor	K00845
BF9343_0498		Uncharacterized protein
BF9343_0559		Uncharacterized protein
BF9343_0572		Uncharacterized protein
BF9343_0662	parA	Putative ParA chromosome partitioning protein	K03496
BF9343_0670		Uncharacterized protein
BF9343_0721		Uncharacterized protein
BF9343_0811		Uncharacterized protein
BF9343_0948		Conserved hypothetical exported protein
BF9343_0954		Uncharacterized protein
BF9343_0995		Uncharacterized protein
BF9343_1082		Uncharacterized protein	K07118
BF9343_1087		Putative exported protein
BF9343_1099	susB	Putative alpha-glucosidase
BF9343_1125		Uncharacterized protein
BF9343_1151		Conserved hypothetical exported protein
BF9343_1154		Uncharacterized protein
BF9343_1252		Uncharacterized protein	K18785
BF9343_1268		Uncharacterized protein
BF9343_1279		Uncharacterized protein
BF9343_1315		Uncharacterized protein
BF9343_1318		Uncharacterized protein	K06911
BF9343_1500		Uncharacterized protein
BF9343_1539		Uncharacterized protein
BF9343_1541		Conserved hypothetical exported protein
BF9343_1542		Conserved hypothetical exported protein
BF9343_1548		Putative ATP/GTP-binding protein
BF9343_1549		Uncharacterized protein
BF9343_1562		Uncharacterized protein
BF9343_1563		Conserved hypothetical exported protein
BF9343_1606		Uncharacterized protein
BF9343_1990		Uncharacterized protein
BF9343_2074		Putative exported protein
BF9343_2075		Putative exported protein
BF9343_2100		Uncharacterized protein
BF9343_2214		Putative lipoprotein
BF9343_2294		Uncharacterized protein
BF9343_2413		Uncharacterized protein
BF9343_2422		Uncharacterized protein
BF9343_2485		Conserved hypothetical membrane protein
BF9343_2496		Putative DNA recombination-related protein	K09760
BF9343_2547		Uncharacterized protein
BF9343_2565		Putative heat-shock related protein	K13993
BF9343_2587		Putative phosphatase	K01524
BF9343_2603		Uncharacterized protein	K07322
BF9343_2611		Uncharacterized protein
BF9343_2670		Putative lipoprotein
BF9343_2793		Uncharacterized protein
BF9343_2796		Uncharacterized protein
BF9343_2946		Putative Pirin-like protein	K06911
BF9343_3025		Uncharacterized protein
BF9343_3058		Putative lipoprotein
BF9343_3059		Putative membrane protein
BF9343_3161		Putative membrane attached peptidase	K01277
BF9343_3233		Putative exported protein
BF9343_3254		Putative exported beta-lactamase protein
BF9343_3471		Uncharacterized protein
BF9343_3554		Uncharacterized protein
BF9343_3668		Iron-sulfur cluster carrier protein	K03593
BF9343_3934		Uncharacterized protein
BF9343_4033		Uncharacterized protein
BF9343_4107		Putative TPR-repeat protein
BF9343_4169		Uncharacterized protein

## Sheet: homologue_to_68R
homologue to B.fragilis 638R	gene name	Description	COG Function
BF9343_3800	fabH	3-oxoacyl-[acyl-carrier-protein] synthase 3 (EC 2.3.1.180) (3-oxoacyl-[acyl-carrier-protein] synthase III) (Beta-ketoacyl-ACP synthase III)	acyl-carrier-protein
BF9343_2852	pfk	Putative phosphofructokinase	Carbohydrate transport and metabolism
BF9343_3021	pgk	Phosphoglycerate kinase (EC 2.7.2.3)	Carbohydrate transport and metabolism
BF9343_0247	ftsA	Cell division protein FtsA	Cell division and chromosome partitioning
BF9343_3812	mreB	Putative rod-shape determining protein	Cell division and chromosome partitioning
BF9343_0662	parA	Putative ParA chromosome partitioning protein	Cell division and chromosome partitioning
BF9343_0252	murD	UDP-N-acetylmuramoylalanine--D-glutamate ligase (EC 6.3.2.9) (D-glutamic acid-adding enzyme) (UDP-N-acetylmuramoyl-L-alanyl-D-glutamate synthetase)	Cell envelope biogenesis, outer membrane
BF9343_2776		Putative epimerase	Cell envelope biogenesis, outer membrane / Carbohydrate transport and metabolism
BF9343_0074	hemD-like	Possible uroporphyrinogen-III synthase	Coenzyme metabolism
BF9343_2133	panB	3-methyl-2-oxobutanoate hydroxymethyltransferase (EC 2.1.2.11) (Ketopantoate hydroxymethyltransferase) (KPHMT)	Coenzyme metabolism
BF9343_0955	pdxA	4-hydroxythreonine-4-phosphate dehydrogenase (EC 1.1.1.262) (4-(phosphohydroxy)-L-threonine dehydrogenase)	Coenzyme metabolism
BF9343_3517	dnaA	Chromosomal replication initiator protein DnaA	DNA replication, recombination, and repair
BF9343_2412	gyrA	DNA gyrase subunit A (EC 5.99.1.3)	DNA replication, recombination, and repair
BF9343_0242	gyrB	DNA gyrase subunit B (EC 5.99.1.3)	DNA replication, recombination, and repair
BF9343_4219	parE	DNA topoisomerase (ATP-hydrolyzing) (EC 5.99.1.3)	DNA replication, recombination, and repair
BF9343_0839	recF	DNA replication and repair protein RecF	DNA replication, recombination, and repair
BF9343_1575	KorA-like	Putative 2-oxoglutarate oxidoreductase	Energy production and conversion
BF9343_4033		Uncharacterized protein	General function prediction only
BF9343_0954		Uncharacterized protein	Inorganic ion transport and metabolism
BF9343_3878	secY	Protein translocase subunit SecY	Intracellular trafficking and secretion
BF9343_2398		Putative AMP nucleosidase	Nucleotide transport and metabolism
BF9343_1737	grpE	Protein GrpE (HSP-70 cofactor)	Posttranslational modification, protein turnover, chaperones
BF9343_0222	sufS	Cysteine desulfurase (EC 2.8.1.7)	Posttranslational modification, protein turnover, chaperones
BF9343_3535	rprX	Two-component regulatory system, sensor kinase protein (EC 2.7.3.-)	Signal transduction mechanisms
BF9343_0661	parB	Putative ParB-like chromosome partitioning protein	Transcription
BF9343_3871	rpoA	DNA-directed RNA polymerase subunit alpha (RNAP subunit alpha) (EC 2.7.7.6) (RNA polymerase subunit alpha) (Transcriptase subunit alpha)	Transcription
BF9343_4052	rpoN-like	Putative RNA polymerase sigma-54 factor	Transcription
BF9343_0956		Putative sigma-54 dependent transcriptional regulator	Transcription / Signal transduction mechanisms
BF9343_2382	aspS	Aspartate--tRNA ligase (EC 6.1.1.12) (Aspartyl-tRNA synthetase) (AspRS)	Translation, ribosomal structure and biogenesis
BF9343_3924	gltX	Glutamate--tRNA ligase (EC 6.1.1.17) (Glutamyl-tRNA synthetase) (GluRS)	Translation, ribosomal structure and biogenesis
BF9343_0345	glyS	Glycine--tRNA ligase (EC 6.1.1.14) (Glycyl-tRNA synthetase)	Translation, ribosomal structure and biogenesis
BF9343_2284	ileS	Isoleucine--tRNA ligase (EC 6.1.1.5) (Isoleucyl-tRNA synthetase) (IleRS)	Translation, ribosomal structure and biogenesis
BF9343_0216	infB	Translation initiation factor IF-2	Translation, ribosomal structure and biogenesis
BF9343_3690	rluB	Pseudouridine synthase (EC 5.4.99.-)	Translation, ribosomal structure and biogenesis
BF9343_3895	rplB	50S ribosomal protein L2	Translation, ribosomal structure and biogenesis
BF9343_3684	rpsB	30S ribosomal protein S2	Translation, ribosomal structure and biogenesis
BF9343_3707	trpS	Putative tryptophanyl-tRNA synthetase (EC 6.1.1.2)	Translation, ribosomal structure and biogenesis
BF9343_0926	valS	Valine--tRNA ligase (EC 6.1.1.9) (Valyl-tRNA synthetase) (ValRS)	Translation, ribosomal structure and biogenesis
BF9343_0313		Putative peptide chain release factor	Translation, ribosomal structure and biogenesis
BF9343_0948		Conserved hypothetical exported protein	Translation, ribosomal structure and biogenesis

## Sheet: Exclusive_wMtz
Locus ID	gene name	Description	COG Function
BF9343_3914	rplK	50S ribosomal protein L11	50S ribosomal protein L11
BF9343_3887	rplX	50S ribosomal protein L24	50S ribosomal protein L24
BF9343_2428	rpmG	50S ribosomal protein L33	50S ribosomal protein L33
BF9343_0373	asd	Aspartate-semialdehyde dehydrogenase (ASA dehydrogenase) (ASADH) (EC 1.2.1.11) (Aspartate-beta-semialdehyde dehydrogenase)	Aspartate-semialdehyde dehydrogenase (ASA dehydrogenase) (ASADH) (EC 1.2.1.11) (Aspartate-beta-semialdehyde dehydrogenase)
BF9343_2143	atpB	ATP synthase subunit a (ATP synthase F0 sector subunit a) (F-ATPase subunit 6)	ATP synthase subunit a (ATP synthase F0 sector subunit a) (F-ATPase subunit 6)
BF9343_2800	ftsE	Cell division ATP-binding protein	Cell division ATP-binding protein
BF9343_2613		Conserved hypothetical membrane protein	Conserved hypothetical membrane protein
BF9343_2593	trpC	Indole-3-glycerol phosphate synthase (EC 4.1.1.48)	Indole-3-glycerol phosphate synthase (EC 4.1.1.48)
BF9343_0460	argC	N-acetyl-gamma-glutamyl-phosphate reductase (AGPR) (EC 1.2.1.38) (N-acetyl-glutamate semialdehyde dehydrogenase) (NAGSA dehydrogenase)	N-acetyl-gamma-glutamyl-phosphate reductase (AGPR) (EC 1.2.1.38) (N-acetyl-glutamate semialdehyde dehydrogenase) (NAGSA dehydrogenase)
BF9343_4259		Non-canonical purine NTP pyrophosphatase (EC 3.6.1.19) (Non-standard purine NTP pyrophosphatase) (Nucleoside-triphosphate diphosphatase) (Nucleoside-triphosphate pyrophosphatase)	Non-canonical purine NTP pyrophosphatase (EC 3.6.1.19) (Non-standard purine NTP pyrophosphatase) (Nucleoside-triphosphate diphosphatase) (Nucleoside-triphosphate pyrophosphatase)
BF9343_0834		Possible outer membrane protein	Possible outer membrane protein
BF9343_0633		Putative AraC-family regulatory protein	Putative AraC-family regulatory protein
BF9343_0016		Putative arylsulfatase (EC 3.1.6.1)	Putative arylsulfatase (EC 3.1.6.1)
BF9343_2994		Putative conserved exported protein	Putative conserved exported protein
BF9343_0267	dgt	Putative deoxyguanosinetriphosphate triphosphohydrolase (EC 3.1.5.1)	Putative deoxyguanosinetriphosphate triphosphohydrolase (EC 3.1.5.1)
BF9343_0148		Putative exported protein	Putative exported protein
BF9343_3006		Putative exported protein	Putative exported protein
BF9343_3627		Putative exported protein	Putative exported protein
BF9343_2040		Putative flavoredoxin	Putative flavoredoxin
BF9343_0549		Putative glycosyl hydrolase	Putative glycosyl hydrolase
BF9343_4213		Putative glycosylhydrolase	Putative glycosylhydrolase
BF9343_0566		Putative integrase/transposase	Putative integrase/transposase
BF9343_3281		Putative ion transport related, membrane protein	Putative ion transport related, membrane protein
BF9343_2596	ansA	Putative L-asparaginase I (EC 3.5.1.1)	Putative L-asparaginase I (EC 3.5.1.1)
BF9343_4248		Putative lipase/esterase	Putative lipase/esterase
BF9343_3353		Putative lipoprotein	Putative lipoprotein
BF9343_2296		Putative membrane protein	Putative membrane protein
BF9343_2734		Putative membrane protein	Putative membrane protein
BF9343_2975		Putative membrane protein	Putative membrane protein
BF9343_3159		Putative membrane protein	Putative membrane protein
BF9343_3436		Putative membrane protein	Putative membrane protein
BF9343_3702	aapB	Putative membrane protein	Putative membrane protein
BF9343_2102		Putative NAD dependent epimerase/dehydratase	Putative NAD dependent epimerase/dehydratase
BF9343_3859		Putative outer membrane efflux protein	Putative outer membrane efflux protein
BF9343_1270		Putative peptidase	Putative peptidase
BF9343_4176		Putative radical SAM-family protein	Putative radical SAM-family protein
BF9343_2150		Putative thioredoxin	Putative thioredoxin
BF9343_2000		Putative TonB-dependent outer membrane receptor protein	Putative TonB-dependent outer membrane receptor protein
BF9343_2668		Putative two component system histidine kinase	Putative two component system histidine kinase
BF9343_4040	ribF	Riboflavin biosynthesis protein (EC 2.7.1.26) (EC 2.7.7.2)	Riboflavin biosynthesis protein (EC 2.7.1.26) (EC 2.7.7.2)
BF9343_0175	rnc	Ribonuclease 3 (EC 3.1.26.3) (Ribonuclease III) (RNase III)	Ribonuclease 3 (EC 3.1.26.3) (Ribonuclease III) (RNase III)
BF9343_2193	prs	Ribose-phosphate pyrophosphokinase (EC 2.7.6.1)	Ribose-phosphate pyrophosphokinase (EC 2.7.6.1)
BF9343_2278	rbp	RNA binding protein	RNA binding protein
BF9343_2954	smpB	SsrA-binding protein (Small protein B)	SsrA-binding protein (Small protein B)
BF9343_4168	xerD	Tyrosine recombinase XerC	Tyrosine recombinase XerC
BF9343_0147		Uncharacterized protein	Uncharacterized protein
BF9343_0342		Uncharacterized protein	Uncharacterized protein
BF9343_0595		Uncharacterized protein	Uncharacterized protein
BF9343_1231		Uncharacterized protein	Uncharacterized protein
BF9343_1504		Uncharacterized protein	Uncharacterized protein
BF9343_1602		Uncharacterized protein	Uncharacterized protein
BF9343_1915		Uncharacterized protein	Uncharacterized protein
BF9343_2094		Uncharacterized protein	Uncharacterized protein
BF9343_2188		Uncharacterized protein	Uncharacterized protein
BF9343_2203		Uncharacterized protein	Uncharacterized protein
BF9343_2840		Uncharacterized protein	Uncharacterized protein
BF9343_3130		Uncharacterized protein	Uncharacterized protein
BF9343_3630		Uncharacterized protein	Uncharacterized protein
BF9343_3665		Uncharacterized protein	Uncharacterized protein
BF9343_3826		Uncharacterized protein	Uncharacterized protein
BF9343_1323		Uncharacterized protein	Uncharacterized protein

## Sheet: Exclusive_Mtz
Locus ID	gene name	Description	COG or GO Function	comments
BF9343_0146		4-hydroxy-tetrahydrodipicolinate reductase (EC 1.17.1.8)	Amino acid transport and metabolism	common functions in exclusive Mtz and rMtz
BF9343_0573		Putative aminopeptidase	Amino acid transport and metabolism	common functions in exclusive Mtz and rMtz
BF9343_2651		Putative ABC transport system, membrane protein	Amino acid transport and metabolism	common functions in exclusive Mtz and rMtz
BF9343_3615		Putative aminotransferase	Amino acid transport and metabolism	common functions in exclusive Mtz and rMtz
BF9343_3616		Putative chorismate mutase	Amino acid transport and metabolism	common functions in exclusive Mtz and rMtz
BF9343_0577		Putative amino acid transporter	Amino acid transport and metabolism	common functions in exclusive Mtz and rMtz
BF9343_0190	aroK	Shikimate kinase (SK) (EC 2.7.1.71)	Amino acid transport and metabolism	common functions in exclusive Mtz and rMtz
BF9343_0179	pdxB	Erythronate-4-phosphate dehydrogenase (EC 1.1.1.290)	Amino acid transport and metabolism	common functions in exclusive Mtz and rMtz
BF9343_2589	trpB	Tryptophan synthase beta chain (EC 4.2.1.20)	Amino acid transport and metabolism	common functions in exclusive Mtz and rMtz
BF9343_1213		Putative zinc-binding alcohol dehydrogenase	Amino acid transport and metabolism / General function prediction only	common functions in exclusive Mtz and rMtz
BF9343_0617		Putative methanol denhydrogenase-related protein	ATPase activity [GO:0016887]	common functions in exclusive Mtz and rMtz
BF9343_0199		Putative lipoprotein	Carbohydrate transport and metabolism	common functions in exclusive Mtz and rMtz
BF9343_0548		Putative beta-galactosidase	Carbohydrate transport and metabolism	common functions in exclusive Mtz and rMtz
BF9343_3785		Putative exported protein	Carbohydrate transport and metabolism	common functions in exclusive Mtz and rMtz
BF9343_4031		Putative endo-beta-galactosidase	Carbohydrate transport and metabolism	common functions in exclusive Mtz and rMtz
BF9343_4082		Uncharacterized protein	Carbohydrate transport and metabolism	common functions in exclusive Mtz and rMtz
BF9343_0822		Putative beta-glucosidase	Carbohydrate transport and metabolism	common functions in exclusive Mtz and rMtz
BF9343_1448		Uncharacterized protein	Carbohydrate transport and metabolism	common functions in exclusive Mtz and rMtz
BF9343_3608		Putative sialidase	Carbohydrate transport and metabolism	common functions in exclusive Mtz and rMtz
BF9343_1801	fbp	Fructose-1,6-bisphosphatase class 3 (FBPase class 3) (EC 3.1.3.11) (D-fructose-1,6-bisphosphate 1-phosphohydrolase class 3)	Carbohydrate transport and metabolism	common functions in exclusive Mtz and rMtz
BF9343_0135	frk	Putative fructokinase (EC 2.7.1.4)	Carbohydrate transport and metabolism	common functions in exclusive Mtz and rMtz
BF9343_0211	fucA	Putative aldolase	Carbohydrate transport and metabolism	common functions in exclusive Mtz and rMtz
BF9343_1146		Possible phosphodiesterase/nucleotide pyrophosphatase-like protein	catalytic activity [GO:0003824]	exclusive function in Mtz
BF9343_0050		Hypothetical transmembrane protein	Cell division and chromosome partitioning	common functions in exclusive Mtz and rMtz
BF9343_0900		Putative ATP/GTP-binding transmembrane protein	Cell division and chromosome partitioning	common functions in exclusive Mtz and rMtz
BF9343_2836		Uncharacterized protein	Cell division and chromosome partitioning	common functions in exclusive Mtz and rMtz
BF9343_0251	ftsW	Putative transmembrane rod-shape determining protein	Cell division and chromosome partitioning	common functions in exclusive Mtz and rMtz
BF9343_1435		Conserved hypothetical exported protein	Cell envelope biogenesis, outer membrane	common functions in exclusive Mtz and rMtz
BF9343_3526		Putative lipd A biosynthesis related exported protein	Cell envelope biogenesis, outer membrane	common functions in exclusive Mtz and rMtz
BF9343_2788		Putative exported protein	Cell envelope biogenesis, outer membrane	common functions in exclusive Mtz and rMtz
BF9343_2974		Putative exported protein	Cell envelope biogenesis, outer membrane	common functions in exclusive Mtz and rMtz
BF9343_3858		Putative membrane fusion protein transporter	Cell envelope biogenesis, outer membrane	common functions in exclusive Mtz and rMtz
BF9343_0507	frrB	Uncharacterized protein	Cell envelope biogenesis, outer membrane	common functions in exclusive Mtz and rMtz
BF9343_4141	glaA	Alpha-1,3-galactosidase A (EC 3.2.1.n1) (BfGal110A) (Exo-alpha-galactosidase A) (EC 3.2.1.22)	Cell envelope biogenesis, outer membrane	common functions in exclusive Mtz and rMtz
BF9343_1830	wcgW	Putative LPS biosynthesis related dehydratase	Cell envelope biogenesis, outer membrane / Carbohydrate transport and metabolism	common functions in exclusive Mtz and rMtz
BF9343_0343		Conserved hypothetical exported protein	Cell motility and secretion / Intracellular trafficking and secretion	common functions in exclusive Mtz and rMtz
BF9343_3040		Uncharacterized protein	Cell wall/membrane/envelope biogenesis	exclusive function in Mtz
BF9343_3285		Uncharacterized protein	Chromatin structure and dynamics	exclusive function in Mtz
BF9343_2669		Putative exported protein	Coenzyme metabolism	common functions in exclusive Mtz and rMtz
BF9343_0070		Putative 2-amino-4-hydroxy-6-hydroxymethyldihydropteridine pyrophosphokinase (HPPK) (EC 2.7.6.3)	Coenzyme metabolism	common functions in exclusive Mtz and rMtz
BF9343_2142		Conserved hypothetical membrane protein	Coenzyme metabolism	common functions in exclusive Mtz and rMtz
BF9343_3439		Uncharacterized protein	Coenzyme metabolism	common functions in exclusive Mtz and rMtz
BF9343_2059		Putative RibD-family protein	Coenzyme metabolism	common functions in exclusive Mtz and rMtz
BF9343_1537	bioB	Biotin biosynthesis bifunctional protein BioAB [Includes: Biotin synthase BioB (EC 2.8.1.6); Adenosylmethionine-8-amino-7-oxononanoate aminotransferase BioA (EC 2.6.1.62) (7,8-diamino-pelargonic acid aminotransferase) (DAPA AT) (DAPA aminotransferase) (7,8-diaminononanoate synthase) (DANS) (Diaminopelargonic acid synthase)]	Coenzyme metabolism	common functions in exclusive Mtz and rMtz
BF9343_2466	cobJ	Precorrin-3B C17-methyltransferase (EC 2.1.1.131)	Coenzyme metabolism	common functions in exclusive Mtz and rMtz
BF9343_1901	hemN	Coproporphyrinogen-III oxidase (EC 1.3.99.22)	Coenzyme metabolism	common functions in exclusive Mtz and rMtz
BF9343_1857		Uncharacterized protein	Coenzyme metabolism / Translation, ribosomal structure and biogenesis	exclusive function in Mtz
BF9343_2567		Putative ABC transport system, membrane protein	Defense mechanisms	common functions in exclusive Mtz and rMtz
BF9343_2957		Uncharacterized protein	Defense mechanisms	common functions in exclusive Mtz and rMtz
BF9343_0923		Uncharacterized protein	DNA replication, recombination, and repair	common functions in exclusive Mtz and rMtz
BF9343_3160		Uncharacterized protein	DNA replication, recombination, and repair	common functions in exclusive Mtz and rMtz
BF9343_1147		Putative endonuclease/exonuclease/phosphatase family protein	DNA replication, recombination, and repair	common functions in exclusive Mtz and rMtz
BF9343_1558		Uncharacterized protein	DNA replication, recombination, and repair	common functions in exclusive Mtz and rMtz
BF9343_2504	exoA	Exodeoxyribonuclease (EC 3.1.11.2)	DNA replication, recombination, and repair	common functions in exclusive Mtz and rMtz
BF9343_2404	ligA	DNA ligase (EC 6.5.1.2) (Polydeoxyribonucleotide synthase [NAD(+)])	DNA replication, recombination, and repair	common functions in exclusive Mtz and rMtz
BF9343_3163	recQ2	Putative ATP-dependent DNA helicase (EC 3.6.1.-)	DNA replication, recombination, and repair	common functions in exclusive Mtz and rMtz
BF9343_1495	ssb	Single-stranded DNA-binding protein (SSB)	DNA replication, recombination, and repair	common functions in exclusive Mtz and rMtz
BF9343_0958		Uncharacterized protein	Energy production and conversion	common functions in exclusive Mtz and rMtz
BF9343_1617		Putative ferredoxin	Energy production and conversion	common functions in exclusive Mtz and rMtz
BF9343_2658		Putative V(Vacuolar)-type Na+-ATP synthase subunit K	Energy production and conversion	common functions in exclusive Mtz and rMtz
BF9343_2959		Uncharacterized protein	Energy production and conversion	common functions in exclusive Mtz and rMtz
BF9343_3447		Putative membrane dehydrogenase protein	Energy production and conversion	common functions in exclusive Mtz and rMtz
BF9343_3446		Putative oxidoreductase	Energy production and conversion	common functions in exclusive Mtz and rMtz
BF9343_3544		Putative lipoprotein	Energy production and conversion	common functions in exclusive Mtz and rMtz
BF9343_0757	nuoA	NADH-quinone oxidoreductase subunit A (EC 1.6.5.11) (NADH dehydrogenase I subunit A) (NDH-1 subunit A) (NUO1)	Energy production and conversion	common functions in exclusive Mtz and rMtz
BF9343_0558	rsmI	Ribosomal RNA small subunit methyltransferase I (EC 2.1.1.198) (16S rRNA 2'-O-ribose C1402 methyltransferase) (rRNA (cytidine-2'-O-)-methyltransferase RsmI)	enzyme-directed rRNA 2'-O-methylation [GO:0000453]	exclusive function in Mtz
BF9343_0904		Uncharacterized protein	Function unknown
BF9343_0805		Uncharacterized protein	Function unknown
BF9343_0857		Uncharacterized protein	Function unknown
BF9343_1238		Uncharacterized protein	Function unknown
BF9343_2737		Uncharacterized protein	Function unknown
BF9343_4053		Putative transmembrane protein	Function unknown
BF9343_0424		Conserved hypothetical exported protein	Function unknown
BF9343_0092		Uncharacterized protein	Function unknown
BF9343_0416		Putative transmembrane PASTA-domain protein	Function unknown
BF9343_1353		Putative transmembrane protein	Function unknown
BF9343_2408		Uncharacterized protein	Function unknown
BF9343_2497		Uncharacterized protein	Function unknown
BF9343_3529		Putative exported protein	Function unknown
BF9343_4002	lacA	Putative thiogalactoside transacetylase (EC 2.3.1.18)	galactoside O-acetyltransferase activity [GO:0008870]	exclusive function in Mtz
BF9343_0217		Uncharacterized protein	General function prediction only
BF9343_0266		Putative hemolysin A	General function prediction only
BF9343_0468		Uncharacterized protein	General function prediction only
BF9343_0678		Uncharacterized protein	General function prediction only
BF9343_0925		Putative transmembrane zinc-binding protein	General function prediction only
BF9343_2622		Putative lipoprotein	General function prediction only
BF9343_2848		Uncharacterized protein	General function prediction only
BF9343_3099		Conserved hypothetical phospholipase	General function prediction only
BF9343_3547		Uncharacterized protein	General function prediction only
BF9343_0122		Uncharacterized protein	General function prediction only
BF9343_0131		Putative transmembrane protein	General function prediction only
BF9343_0799		Conserved hypothetical exported protein	General function prediction only
BF9343_2554		Uncharacterized protein	General function prediction only
BF9343_4060		Putative outer membrane protein	General function prediction only
BF9343_3272		Putative hydrolase	hydrolase activity [GO:0016787]	common functions in exclusive Mtz and rMtz
BF9343_0567		Putative membrane protein	Inorganic ion transport and metabolism	common functions in exclusive Mtz and rMtz
BF9343_0621		Putative ABC transporter membrane protein	Inorganic ion transport and metabolism	common functions in exclusive Mtz and rMtz
BF9343_2470		Putative lipoprotein	Inorganic ion transport and metabolism	common functions in exclusive Mtz and rMtz
BF9343_3000		Putative exported sulfatase	Inorganic ion transport and metabolism	common functions in exclusive Mtz and rMtz
BF9343_3543		Putative exported protein	Inorganic ion transport and metabolism	common functions in exclusive Mtz and rMtz
BF9343_2686		Putative phosphate-related ABC transport system, exported protein	Inorganic ion transport and metabolism	common functions in exclusive Mtz and rMtz
BF9343_0094		Putative transmembrane protein	integral component of membrane [GO:0016021]	common functions in exclusive Mtz and rMtz
BF9343_0791	lpxD	UDP-3-O-acylglucosamine N-acyltransferase (EC 2.3.1.-)	lipid A biosynthetic process [GO:0009245]	exclusive function in Mtz
BF9343_0758		Uncharacterized protein	Lipid metabolism	common functions in exclusive Mtz and rMtz
BF9343_0776		Putative transmembrane acyltransferase	Lipid metabolism	common functions in exclusive Mtz and rMtz
BF9343_0187		Putative exported protein	Lipid metabolism	common functions in exclusive Mtz and rMtz
BF9343_0762		Uncharacterized protein	Lipid metabolism	common functions in exclusive Mtz and rMtz
BF9343_3455		Putative acyl-ACP thioesterase	Lipid metabolism	common functions in exclusive Mtz and rMtz
BF9343_2269	fabD	Malonyl CoA-acyl carrier protein transacylase (EC 2.3.1.39)	Lipid metabolism	common functions in exclusive Mtz and rMtz
BF9343_2529	ispE	4-diphosphocytidyl-2-C-methyl-D-erythritol kinase (CMK) (EC 2.7.1.148) (4-(cytidine-5'-diphospho)-2-C-methyl-D-erythritol kinase)	Lipid metabolism	common functions in exclusive Mtz and rMtz
BF9343_1241	menE	Putative O-succinylbenzoate--CoA ligase (EC 6.2.1.26)	Lipid metabolism / Secondary metabolites biosynthesis, transport, and catabolism	exclusive function in Mtz
BF9343_0067	uppP	Undecaprenyl-diphosphatase (EC 3.6.1.27) (Bacitracin resistance protein) (Undecaprenyl pyrophosphate phosphatase)	Lipid transport and metabolism	exclusive function in Mtz
BF9343_3693	maa	Putative maltose O-acetyltransferase (EC 2.3.1.79)	maltose O-acetyltransferase activity [GO:0008925]	exclusive function in Mtz
BF9343_0664	surE	5'-nucleotidase SurE (EC 3.1.3.5) (Nucleoside 5'-monophosphate phosphohydrolase)	nucleotide binding [GO:0000166]	common functions in exclusive Mtz and rMtz
BF9343_0795		Possible phosphoribosylformylglycinamidine cyclo-ligase	Nucleotide transport and metabolism	common functions in exclusive Mtz and rMtz
BF9343_0611		Uncharacterized protein	Nucleotide transport and metabolism	common functions in exclusive Mtz and rMtz
BF9343_0844		Putative deoxycytidylate deaminase	Nucleotide transport and metabolism	common functions in exclusive Mtz and rMtz
BF9343_3311		Uncharacterized protein	Nucleotide transport and metabolism	common functions in exclusive Mtz and rMtz
BF9343_2543	pyrG	CTP synthase (EC 6.3.4.2) (CTP synthetase) (UTP--ammonia ligase)	Nucleotide transport and metabolism	common functions in exclusive Mtz and rMtz
BF9343_2478	thiG	Thiazole synthase (EC 2.8.1.10)	Nucleotide transport and metabolism	common functions in exclusive Mtz and rMtz
BF9343_1269		Putative transmembrane CorC/HlyC family transporter	oxidoreductase activity, acting on CH-OH group of donors [GO:0016614]	common functions in exclusive Mtz and rMtz
BF9343_3217		Putative exported protein	Posttranslational modification, protein turnover, chaperones	common functions in exclusive Mtz and rMtz
BF9343_2574		Putative thioredoxin	Posttranslational modification, protein turnover, chaperones	common functions in exclusive Mtz and rMtz
BF9343_3394		Anaerobic ribonucleoside-triphosphate reductase-activating protein (EC 1.97.1.-)	Posttranslational modification, protein turnover, chaperones	common functions in exclusive Mtz and rMtz
BF9343_4028		Uncharacterized protein	Posttranslational modification, protein turnover, chaperones	common functions in exclusive Mtz and rMtz
BF9343_4194	fklB	Peptidyl-prolyl cis-trans isomerase (EC 5.2.1.8)	Posttranslational modification, protein turnover, chaperones	common functions in exclusive Mtz and rMtz
BF9343_3309	queE	7-carboxy-7-deazaguanine synthase (CDG synthase) (EC 4.3.99.3) (Queuosine biosynthesis protein QueE)	Posttranslational modification, protein turnover, chaperones	common functions in exclusive Mtz and rMtz
BF9343_2847		Uncharacterized protein	Posttranslational modification, protein turnover, chaperones / Intracellular trafficking and secretion
BF9343_1327	queC	7-cyano-7-deazaguanine synthase (EC 6.3.4.20) (7-cyano-7-carbaguanine synthase) (PreQ(0) synthase) (Queuosine biosynthesis protein QueC)	queuosine biosynthetic process [GO:0008616]	exclusive function in Mtz
BF9343_2178		Putative lipoprotein	RNA processing and modification	exclusive function in Mtz
BF9343_2285		Putative regulatory protein	Signal transduction mechanisms	common functions in exclusive Mtz and rMtz
BF9343_2218		Uncharacterized protein	Signal transduction mechanisms	common functions in exclusive Mtz and rMtz
BF9343_2259		Uncharacterized protein	Signal transduction mechanisms	common functions in exclusive Mtz and rMtz
BF9343_1509		Uncharacterized protein	Signal transduction mechanisms	common functions in exclusive Mtz and rMtz
BF9343_0158		Uncharacterized protein	Signal transduction mechanisms	common functions in exclusive Mtz and rMtz
BF9343_1377		Putative two component sensor histidine kinase protein	Signal transduction mechanisms	common functions in exclusive Mtz and rMtz
BF9343_3359		Cold shock-like protein	Transcription	common functions in exclusive Mtz and rMtz
BF9343_0688		Putative AraC-family regulatory protein	Transcription	common functions in exclusive Mtz and rMtz
BF9343_0921		Putative RNA polymerase ECF-type sigma factor	Transcription	common functions in exclusive Mtz and rMtz
BF9343_2960		Uncharacterized protein	Transcription	common functions in exclusive Mtz and rMtz
BF9343_3258		Putative AraC-family regulatory protein	Transcription	common functions in exclusive Mtz and rMtz
BF9343_4210		Uncharacterized protein	Transcription	common functions in exclusive Mtz and rMtz
BF9343_1810	upbY	Putative LPS biosynthesis related transcriptional regulatory protein	Transcription	common functions in exclusive Mtz and rMtz
BF9343_0219		Putative exported protein	Transcription / DNA replication, recombination, and repair	common functions in exclusive Mtz and rMtz
BF9343_0400		Possible acetyltransferase	transferase activity [GO:0016740]	common functions in exclusive Mtz and rMtz
BF9343_1867		Uncharacterized protein	Translation, ribosomal structure and biogenesis	common functions in exclusive Mtz and rMtz
BF9343_1214		Putative SpoU-like rRNA methylase	Translation, ribosomal structure and biogenesis	common functions in exclusive Mtz and rMtz
BF9343_3888	rplN	50S ribosomal protein L14	Translation, ribosomal structure and biogenesis	common functions in exclusive Mtz and rMtz
BF9343_0489	rplS	50S ribosomal protein L19	Translation, ribosomal structure and biogenesis	common functions in exclusive Mtz and rMtz
BF9343_3881	rpsE	30S ribosomal protein S5	Translation, ribosomal structure and biogenesis	common functions in exclusive Mtz and rMtz
BF9343_4250	ychF	Ribosome-binding ATPase YchF	Translation, ribosomal structure and biogenesis	common functions in exclusive Mtz and rMtz
BF9343_1080	mnmE	tRNA modification GTPase MnmE (EC 3.6.-.-)	tRNA modification [GO:0006400]	exclusive function in Mtz
BF9343_4014		pseudogene
BF9343_3545		pseudogene

## Sheet: Exclusive_rMtz
Locus ID	gene name	Description	COG or GO Function
BF9343_1293		Uncharacterized protein	3-hydroxymyristoyl
BF9343_0152		Acyl-[acyl-carrier-protein]--UDP-N-acetylglucosamine O-acyltransferase (EC 2.3.1.129)	acyl carrier protein
BF9343_0060		Putative exported protein	Amino acid transport and metabolism
BF9343_0270		Putative lipoprotein	Amino acid transport and metabolism
BF9343_0397		Conserved hypothetical exported protein	Amino acid transport and metabolism
BF9343_0502		Putative aspartate kinase (EC 2.7.2.4)	Amino acid transport and metabolism
BF9343_0547		Putative outer membrane protein	Amino acid transport and metabolism
BF9343_0734		Uncharacterized protein	Amino acid transport and metabolism
BF9343_0873		Putative O-acetylhomoserine synthase	Amino acid transport and metabolism
BF9343_0879		Putative transmembrane protein	Amino acid transport and metabolism
BF9343_0945		Putative transmembrane protein	Amino acid transport and metabolism
BF9343_1230		Putative transmembrane protein	Amino acid transport and metabolism
BF9343_1521		Putative aspartate aminotransferase	Amino acid transport and metabolism
BF9343_1843		Uncharacterized protein	Amino acid transport and metabolism
BF9343_2098		Putative exported protein	Amino acid transport and metabolism
BF9343_2157		Putative hydrolase lipoprotein	Amino acid transport and metabolism
BF9343_2243		Uncharacterized protein	Amino acid transport and metabolism
BF9343_2385		Putative deiminase	Amino acid transport and metabolism
BF9343_2839		Putative membrane protein	Amino acid transport and metabolism
BF9343_2909		Uncharacterized protein	Amino acid transport and metabolism
BF9343_3084		Putative exported glycine betaine-binding protein	Amino acid transport and metabolism
BF9343_3126		Putative aldolase	Amino acid transport and metabolism
BF9343_3467		UPF0597 protein BF3560	Amino acid transport and metabolism
BF9343_3614		Putative prefrenate dehydratase	Amino acid transport and metabolism
BF9343_3664		Putative exported protein	Amino acid transport and metabolism
BF9343_3862		Putative formiminotransferase-cyclodeaminase	Amino acid transport and metabolism
BF9343_3984		Putative O-antigen related protein	Amino acid transport and metabolism
BF9343_4087		Uncharacterized protein	Amino acid transport and metabolism
BF9343_4179		Uncharacterized protein	Amino acid transport and metabolism
BF9343_4203		Uncharacterized protein	Amino acid transport and metabolism
BF9343_0195	argB	Acetylglutamate kinase (EC 2.7.2.8) (N-acetyl-L-glutamate 5-phosphotransferase) (NAG kinase) (AGK)	Amino acid transport and metabolism
BF9343_2583	dapF	Diaminopimelate epimerase (DAP epimerase) (EC 5.1.1.7)	Amino acid transport and metabolism
BF9343_1727	estS	Sialate O-acetylesterase	Amino acid transport and metabolism
BF9343_3864	ftcD	Putative formimidoyltransferase-cyclodeaminase (EC 2.1.2.5)	Amino acid transport and metabolism
BF9343_2803	hisA	1-(5-phosphoribosyl)-5-[(5-phosphoribosylamino)methylideneamino] imidazole-4-carboxamide isomerase (EC 5.3.1.16) (Phosphoribosylformimino-5-aminoimidazole carboxamide ribotide isomerase)	Amino acid transport and metabolism
BF9343_2943	hisD	Histidinol dehydrogenase (HDH) (EC 1.1.1.23)	Amino acid transport and metabolism
BF9343_3085	opuAB	Putative glycine betaine transport system permease protein	Amino acid transport and metabolism
BF9343_2951		Putative sodium/proline symporter membrane protein	Amino acid transport and metabolism / General function prediction only
BF9343_0985		Conserved hypothetical lipoprotein	Amino acid transport and metabolism / Secondary metabolites biosynthesis, transport, and catabolism
BF9343_1879		Putative outer membrane protein	Amino acid transport and metabolism / Secondary metabolites biosynthesis, transport, and catabolism
BF9343_3417		Putative ABC transport system, ATP-binding protein	ATPase activity [GO:0016887]
BF9343_2016	engB	Probable GTP-binding protein EngB	barrier septum assembly [GO:0000917]
BF9343_0029		Putative beta-galactosidase (EC 3.2.1.23)	Carbohydrate transport and metabolism
BF9343_0073		Conserved hypothetical transmembrane protein	Carbohydrate transport and metabolism
BF9343_0275		Putative glycosylhydrolase	Carbohydrate transport and metabolism
BF9343_0280		Putative exported glycosylhydrolase	Carbohydrate transport and metabolism
BF9343_0281		Putative exported glutaminase	Carbohydrate transport and metabolism
BF9343_0283		Putative glycosylhydrolase	Carbohydrate transport and metabolism
BF9343_0289		Putative exported glycosylhydrolase	Carbohydrate transport and metabolism
BF9343_0294		Aldose 1-epimerase (EC 5.1.3.3) (Galactose mutarotase)	Carbohydrate transport and metabolism
BF9343_0309		Putative exported carbohydrate-binding protein	Carbohydrate transport and metabolism
BF9343_0310		Putative exported rhamnosidase protein	Carbohydrate transport and metabolism
BF9343_0320		Putative beta-galactosidase	Carbohydrate transport and metabolism
BF9343_0321		Putative exported beta-hexosaminidase	Carbohydrate transport and metabolism
BF9343_0423		Uncharacterized protein	Carbohydrate transport and metabolism
BF9343_0475		Putative melibiase	Carbohydrate transport and metabolism
BF9343_0522		Putative exported rhamnosidase A	Carbohydrate transport and metabolism
BF9343_0598		Putative endo-beta-galactosidase	Carbohydrate transport and metabolism
BF9343_0625		Putative alpha-1,2-mannosidase	Carbohydrate transport and metabolism
BF9343_0648		Putative alpha-1,2-mannosidase	Carbohydrate transport and metabolism
BF9343_0652		Putative alpha-1,2-mannosidase	Carbohydrate transport and metabolism
BF9343_0723		Putative glycosyl hydrolase	Carbohydrate transport and metabolism
BF9343_0728		Putative secreted glucosidase	Carbohydrate transport and metabolism
BF9343_0766		Possible alpha-galactosidase	Carbohydrate transport and metabolism
BF9343_0813		Putative beta-galactosidase	Carbohydrate transport and metabolism
BF9343_0905		Putative nucleoside/H+ permease	Carbohydrate transport and metabolism
BF9343_0964		Putative transmembrane protein	Carbohydrate transport and metabolism
BF9343_1120		Uncharacterized protein	Carbohydrate transport and metabolism
BF9343_1124		Uncharacterized protein	Carbohydrate transport and metabolism
BF9343_1137		Putative alpha-glucosidase, glycosylhydrolase	Carbohydrate transport and metabolism
BF9343_1347		Alpha-galactosidase (EC 3.2.1.22) (Melibiase)	Carbohydrate transport and metabolism
BF9343_1518		Putative endo-beta-galactosidase	Carbohydrate transport and metabolism
BF9343_1632		Uncharacterized protein	Carbohydrate transport and metabolism
BF9343_1634		Uncharacterized protein	Carbohydrate transport and metabolism
BF9343_1638		Uncharacterized protein	Carbohydrate transport and metabolism
BF9343_2106		Putative hydrolase exported protein	Carbohydrate transport and metabolism
BF9343_2274		Putative sugar-transport membrane protein	Carbohydrate transport and metabolism
BF9343_2555		Putative conserved exported protein	Carbohydrate transport and metabolism
BF9343_2894		Uncharacterized protein	Carbohydrate transport and metabolism
BF9343_2917		Putative lipoprotein	Carbohydrate transport and metabolism
BF9343_3019		Putative transport related, membrane protein	Carbohydrate transport and metabolism
BF9343_3218		Uncharacterized protein	Carbohydrate transport and metabolism
BF9343_3222		Putative membrane attached hydrolase	Carbohydrate transport and metabolism
BF9343_3324		Putative exported protein	Carbohydrate transport and metabolism
BF9343_3492		Putative exporte hydrolase	Carbohydrate transport and metabolism
BF9343_3521		Putative acetyltransferase membrane protein	Carbohydrate transport and metabolism
BF9343_3558		Putative exported protein	Carbohydrate transport and metabolism
BF9343_3607		Putative transport related, membrane protein	Carbohydrate transport and metabolism
BF9343_3609		Uncharacterized protein	Carbohydrate transport and metabolism
BF9343_3774		Putative exported protein	Carbohydrate transport and metabolism
BF9343_4058		Possible xylosidase/arabinosidase	Carbohydrate transport and metabolism
BF9343_4065		Putative PfkB family carbohydrate kinase	Carbohydrate transport and metabolism
BF9343_4081		Alpha-galactosidase (EC 3.2.1.22) (Melibiase)	Carbohydrate transport and metabolism
BF9343_4135		Uncharacterized protein	Carbohydrate transport and metabolism
BF9343_4137		Uncharacterized protein	Carbohydrate transport and metabolism
BF9343_4211		Putative transmembrane sugar transporter	Carbohydrate transport and metabolism
BF9343_0213	fucP	Putative L-fucose permease	Carbohydrate transport and metabolism
BF9343_1725	nahA	Beta-N-acetylhexoosaminidase	Carbohydrate transport and metabolism
BF9343_4079	suhB	Putative inositol-1-monophosphatase (EC 3.1.3.25)	Carbohydrate transport and metabolism
BF9343_0824		Putative transmembrane protein	Carbohydrate transport and metabolism / Amino acid transport and metabolism / General function prediction only
BF9343_1290		Possible cell division protein	cell division [GO:0051301]
BF9343_0364		Uncharacterized protein	Cell division and chromosome partitioning
BF9343_2207		Uncharacterized protein	Cell division and chromosome partitioning
BF9343_3017		Uncharacterized protein	Cell division and chromosome partitioning
BF9343_3654		Conserved hypothetical exported protein	Cell division and chromosome partitioning
BF9343_3808	mrdB	Putative transmembrane rod shape-determining protein	Cell division and chromosome partitioning
BF9343_0637		Uncharacterized protein	Cell division and chromosome partitioning / Cytoskeleton
BF9343_4016		Uncharacterized protein	Cell division and chromosome partitioning / General function prediction only
BF9343_0008		Putative glycosyltransferase	Cell envelope biogenesis, outer membrane
BF9343_0012		Conserved hypothetical exported protein	Cell envelope biogenesis, outer membrane
BF9343_0182		Putative lipopolysaccharide 1,2-glucosyltransferase/general stress protein (EC 2.4.1.58)	Cell envelope biogenesis, outer membrane
BF9343_0184		Putative glycosyltransferase	Cell envelope biogenesis, outer membrane
BF9343_0185		Putative glycosyltransferase	Cell envelope biogenesis, outer membrane
BF9343_0341		Putative outer membrane protein	Cell envelope biogenesis, outer membrane
BF9343_0367		Possible exported xanthan lyase/N-acetylmuramoyl-L-alanine amidase	Cell envelope biogenesis, outer membrane
BF9343_0402		Putative LrgB family transmembrane protein	Cell envelope biogenesis, outer membrane
BF9343_0484		Putative transport/efflux component protein	Cell envelope biogenesis, outer membrane
BF9343_0516		Uncharacterized protein	Cell envelope biogenesis, outer membrane
BF9343_0585		Possible glycosyl transferase	Cell envelope biogenesis, outer membrane
BF9343_0687		Putative transmembrane transport protein	Cell envelope biogenesis, outer membrane
BF9343_0692		Uncharacterized protein	Cell envelope biogenesis, outer membrane
BF9343_0781		Uncharacterized protein	Cell envelope biogenesis, outer membrane
BF9343_0851		Uncharacterized protein	Cell envelope biogenesis, outer membrane
BF9343_1284		Putative penicillin-binding protein	Cell envelope biogenesis, outer membrane
BF9343_1338		Putative peptidase	Cell envelope biogenesis, outer membrane
BF9343_1489		Putative glycosyltransferase	Cell envelope biogenesis, outer membrane
BF9343_1600		Putative outer membrane protein	Cell envelope biogenesis, outer membrane
BF9343_1964		Putative transmembrane glycosyltransferase	Cell envelope biogenesis, outer membrane
BF9343_1968		Putative glycosyltransferase protein	Cell envelope biogenesis, outer membrane
BF9343_1976		Putative transmembrane surface-related protein	Cell envelope biogenesis, outer membrane
BF9343_2096		Putative exported protein	Cell envelope biogenesis, outer membrane
BF9343_2162		Putative rhamnose biosynthesis-related protein	Cell envelope biogenesis, outer membrane
BF9343_2282		Hypothetical exported protein	Cell envelope biogenesis, outer membrane
BF9343_2291		Putative surface membrane protein	Cell envelope biogenesis, outer membrane
BF9343_2374		Putative ABC transport system, membrane protein	Cell envelope biogenesis, outer membrane
BF9343_2510		Putative LPS biosynthesis related glycosyltransferase	Cell envelope biogenesis, outer membrane
BF9343_2599		Putative sugar transferase-related membrane protein	Cell envelope biogenesis, outer membrane
BF9343_2720		Putative glycosyltransferase protein	Cell envelope biogenesis, outer membrane
BF9343_2728		Putative exported protein	Cell envelope biogenesis, outer membrane
BF9343_2901		Putative ABC transport system, lipoprotein	Cell envelope biogenesis, outer membrane
BF9343_2950		Putative exported transglycosylase protein	Cell envelope biogenesis, outer membrane
BF9343_3175		Putative membrane protein	Cell envelope biogenesis, outer membrane
BF9343_3177		Putative glycosyl transferase	Cell envelope biogenesis, outer membrane
BF9343_3228		Putative lipoprotein	Cell envelope biogenesis, outer membrane
BF9343_3269		Putative permease/membrane protein	Cell envelope biogenesis, outer membrane
BF9343_3374		Putative LPS biosynthesis related glycosyltransferase	Cell envelope biogenesis, outer membrane
BF9343_3418		Putative metal resistance related exported protein	Cell envelope biogenesis, outer membrane
BF9343_3853		Putative transmembrane polysaccharide modification protein	Cell envelope biogenesis, outer membrane
BF9343_3929		Putative transmembrane protein	Cell envelope biogenesis, outer membrane
BF9343_4094		Uncharacterized protein	Cell envelope biogenesis, outer membrane
BF9343_4105		Uncharacterized protein	Cell envelope biogenesis, outer membrane
BF9343_4185		Putative glycosyltransferase	Cell envelope biogenesis, outer membrane
BF9343_4187		Putative glycosyltransferase	Cell envelope biogenesis, outer membrane
BF9343_3188	lpxK	Tetraacyldisaccharide 4'-kinase (EC 2.7.1.130) (Lipid A 4'-kinase)	Cell envelope biogenesis, outer membrane
BF9343_3809	mrdA	Putative penicillin-binding protein 2	Cell envelope biogenesis, outer membrane
BF9343_0428	murI	Glutamate racemase (EC 5.1.1.3)	Cell envelope biogenesis, outer membrane
BF9343_2303	rkpK	UDP-glucose 6-dehydrogenase (EC 1.1.1.22)	Cell envelope biogenesis, outer membrane
BF9343_1232	rmlD	Putative dTDP-dehydrorhamnose reductase (EC 1.1.1.133)	Cell envelope biogenesis, outer membrane
BF9343_1828	wcgU	Putative LPS biosynthesis related reductase	Cell envelope biogenesis, outer membrane
BF9343_0698		Putative capsular polysaccharide biosynthesis protein	Cell envelope biogenesis, outer membrane / Carbohydrate transport and metabolism
BF9343_1625		Putative capsular biosynthesis protein	Cell envelope biogenesis, outer membrane / Carbohydrate transport and metabolism
BF9343_1826	wcgS	Putative LPS biosynthesis related dehydratase	Cell envelope biogenesis, outer membrane / Carbohydrate transport and metabolism
BF9343_3172		Putative exported protein	Cell envelope biogenesis, outer membrane / Inorganic ion transport and metabolism
BF9343_1527		Putative outer membrane protein	Cell envelope biogenesis, outer membrane / Intracellular trafficking and secretion
BF9343_1853		Putative outer membrane lipoprotein	Cell envelope biogenesis, outer membrane / Intracellular trafficking and secretion
BF9343_1978		Putative outer membrane protein	Cell envelope biogenesis, outer membrane / Intracellular trafficking and secretion
BF9343_2068		Putative exported protein	Cell envelope biogenesis, outer membrane / Intracellular trafficking and secretion
BF9343_2859		Putative puter membrane protein	Cell envelope biogenesis, outer membrane / Intracellular trafficking and secretion
BF9343_1333		Uncharacterized protein	Cell motility and secretion
BF9343_1356		Putative hemagglutinin	Cell motility and secretion / Intracellular trafficking and secretion
BF9343_3143		Uncharacterized protein	Cell motility and secretion / Intracellular trafficking and secretion
BF9343_0284		Putative TonB dependent receptor outer membrane protein	Coenzyme metabolism
BF9343_0375		Putative ThiF family protein	Coenzyme metabolism
BF9343_0434		Riboflavin biosynthesis protein RibD	Coenzyme metabolism
BF9343_0724		Putative outer membrane protein	Coenzyme metabolism
BF9343_0828		Putative outer membrane protein	Coenzyme metabolism
BF9343_0842		5-formyltetrahydrofolate cyclo-ligase (EC 6.3.3.2)	Coenzyme metabolism
BF9343_1312		Putative methyltransferase protein	Coenzyme metabolism
BF9343_1798		Uncharacterized protein	Coenzyme metabolism
BF9343_1909		Putative outer membrane protein	Coenzyme metabolism
BF9343_2109		Putative lipoprotein	Coenzyme metabolism
BF9343_2158		Putative cobalamin synthesis related methyltransferase protein	Coenzyme metabolism
BF9343_2196		Putative transport-related membrane protein	Coenzyme metabolism
BF9343_2219		Uncharacterized protein	Coenzyme metabolism
BF9343_2468		Putative bifunctional CbiF/CbiG cobalamin biosynthesis protein	Coenzyme metabolism
BF9343_2483		Putative thiamine phosphate pyrophosphorylase	Coenzyme metabolism
BF9343_2938		Putative exported protein	Coenzyme metabolism
BF9343_3235		Putative lipoprotein	Coenzyme metabolism
BF9343_3310		6-carboxy-5,6,7,8-tetrahydropterin synthase (EC 4.-.-.-)	Coenzyme metabolism
BF9343_3440		Putative isoprenoid biosynthesis related protein	Coenzyme metabolism
BF9343_4138		Putative outer membrane protein	Coenzyme metabolism
BF9343_4208		Putative outer membrane protein	Coenzyme metabolism
BF9343_1090	apbE	Putative thiamine biosynthesis lipoprotein	Coenzyme metabolism
BF9343_1506	btuB	Putative vitamin B12 receptor	Coenzyme metabolism
BF9343_2441	cobD	Cobalamin biosynthesis protein CobD	Coenzyme metabolism
BF9343_2437	cobP	Bifunctional cobalamin biosynthesis protein	Coenzyme metabolism
BF9343_0860	lipA	Lipoyl synthase (EC 2.8.1.8) (Lip-syn) (LS) (Lipoate synthase) (Lipoic acid synthase) (Sulfur insertion protein LipA)	Coenzyme metabolism
BF9343_0801	menG	Demethylmenaquinone methyltransferase (EC 2.1.1.163)	Coenzyme metabolism
BF9343_0885	panC	Pantothenate synthetase (PS) (EC 6.3.2.1) (Pantoate--beta-alanine ligase) (Pantoate-activating enzyme)	Coenzyme metabolism
BF9343_2401	pyrK	Dihydroorotate dehydrogenase B (NAD(+)), electron transfer subunit (Dihydroorotate oxidase B, electron transfer subunit)	Coenzyme metabolism / Energy production and conversion
BF9343_4007		1-deoxy-D-xylulose-5-phosphate synthase (EC 2.2.1.7)	Coenzyme metabolism / Lipid metabolism
BF9343_1622		Putative aminodeoxychorismate lyase	Coenzyme transport and metabolism
BF9343_0010		Putative exported protein	Defense mechanisms
BF9343_0011		Putative ABC transporter ATP-binding protein	Defense mechanisms
BF9343_0357		Putative beta-lactamase/acylhydrolase	Defense mechanisms
BF9343_1361		Putative ABC transporter permease component	Defense mechanisms
BF9343_1362		Putative ABC transporter permease component	Defense mechanisms
BF9343_1372		Putative ABC transporter permease component	Defense mechanisms
BF9343_1530		Putative ABC transport system ATP-binding protein	Defense mechanisms
BF9343_1531		Putative FtsX-related transmembrane transport protein	Defense mechanisms
BF9343_1797		Putative transmembrane Na+ driven efflux protein	Defense mechanisms
BF9343_1799		Putative transmembrane transport efflux protein	Defense mechanisms
BF9343_1851		Putative ABC transporter ATP-binding component	Defense mechanisms
BF9343_2013		Putative transporter permease protein	Defense mechanisms
BF9343_2406		Putative chloramphenicol acetyltransferase	Defense mechanisms
BF9343_2898		Putative ABC transport system, membrane protein	Defense mechanisms
BF9343_3709		Putative hemolysin secretion transport system membrane protein	Defense mechanisms
BF9343_4025		Uncharacterized protein	Defense mechanisms
BF9343_4032		Putative muramoyltetrapeptide carboxypeptidase (EC 3.4.17.13)	Defense mechanisms
BF9343_1140	cepA	Beta-lactamase	Defense mechanisms
BF9343_0376	lolD	Lipoprotein-releasing system ATP-binding protein LolD (EC 3.6.3.-)	Defense mechanisms
BF9343_0125		Uncharacterized protein	DNA replication, recombination, and repair
BF9343_0404		Hypothetical exported protein	DNA replication, recombination, and repair
BF9343_0628		Uncharacterized protein	DNA replication, recombination, and repair
BF9343_0645		Putative ATP-dependent exodeoxyribonuclease	DNA replication, recombination, and repair
BF9343_1770		Possible ATP/GTP-binding chaperonin	DNA replication, recombination, and repair
BF9343_1773		Uncharacterized protein	DNA replication, recombination, and repair
BF9343_1787		Uncharacterized protein	DNA replication, recombination, and repair
BF9343_1834		Uncharacterized protein	DNA replication, recombination, and repair
BF9343_1845		Putative RumB/ImpB like DNA repair protein	DNA replication, recombination, and repair
BF9343_1961		Uncharacterized protein	DNA replication, recombination, and repair
BF9343_2694		Putative recombinase/integrase	DNA replication, recombination, and repair
BF9343_2855		Putative membrane protein	DNA replication, recombination, and repair
BF9343_3245		Putative integrase	DNA replication, recombination, and repair
BF9343_3282		Uncharacterized protein	DNA replication, recombination, and repair
BF9343_3428		Putative membrane protein	DNA replication, recombination, and repair
BF9343_3472		Putative exported phosphatase	DNA replication, recombination, and repair
BF9343_3491		Putative DNA topoisomerase	DNA replication, recombination, and repair
BF9343_3605		Putative DEAD box helicase	DNA replication, recombination, and repair
BF9343_3649		Putative exported protein	DNA replication, recombination, and repair
BF9343_4110		Uncharacterized protein	DNA replication, recombination, and repair
BF9343_4147		Uncharacterized protein	DNA replication, recombination, and repair
BF9343_1446	mobA	Mobilisation protein A	DNA replication, recombination, and repair
BF9343_0235	rnhB	Ribonuclease HII (RNase HII) (EC 3.1.26.4)	DNA replication, recombination, and repair
BF9343_3603	tag	Putative DNA-3-methyladenine glycosylase I (EC 3.2.2.20)	DNA replication, recombination, and repair
BF9343_3704	tsr15	Tyrosine site-specific recombinase	DNA replication, recombination, and repair
BF9343_2790	tsr25	Tyrosine site-specific recombinase	DNA replication, recombination, and repair
BF9343_3981	tsr26	Tyrosine site-specific recombinase	DNA replication, recombination, and repair
BF9343_0110	uvrC	UvrABC system protein C (Protein UvrC) (Excinuclease ABC subunit C)	DNA replication, recombination, and repair
BF9343_0361		Putative FAD-binding oxidoreductase	Energy production and conversion
BF9343_0564		Putative outer membrane receptor protein	Energy production and conversion
BF9343_0681		Uncharacterized protein	Energy production and conversion
BF9343_0950		Conserved hypothetical exported protein	Energy production and conversion
BF9343_1345		Putative outer membrane protein	Energy production and conversion
BF9343_1442		Uncharacterized protein	Energy production and conversion
BF9343_1621		Indolepyruvate oxidoreductase subunit IorA (IOR) (EC 1.2.7.8) (Indolepyruvate ferredoxin oxidoreductase subunit alpha)	Energy production and conversion
BF9343_1768		Uncharacterized protein	Energy production and conversion
BF9343_1994		Uncharacterized protein	Energy production and conversion
BF9343_2421		Putative conserved membrane exported protein	Energy production and conversion
BF9343_2671		Putative peptidase	Energy production and conversion
BF9343_3422		Uncharacterized protein	Energy production and conversion
BF9343_3469		Putative exported protein	Energy production and conversion
BF9343_3518		Putative oxidase	Energy production and conversion
BF9343_4173		Uncharacterized protein	Energy production and conversion
BF9343_2537	rnfC	Electron transport complex subunit C	Energy production and conversion
BF9343_3220		Putative exported protein	Energy production and conversion / Inorganic ion transport and metabolism
BF9343_0088		Uncharacterized protein	Function unknown
BF9343_0165		Hypothetical Kelch-like protein	Function unknown
BF9343_0183		Putative lipopolysaccharide core biosynthesis protein	Function unknown
BF9343_0256		Uncharacterized protein	Function unknown
BF9343_0278		Putative exported protein	Function unknown
BF9343_0295		Putative transmembrane protein	Function unknown
BF9343_0319		Conserved hypothetical exported protein	Function unknown
BF9343_0457		Putative regulatory protein	Function unknown
BF9343_0477		Putative outer membrane protein	Function unknown
BF9343_0576		Putative alpha-N-acetylglucosaminidase	Function unknown
BF9343_0727		Uncharacterized protein	Function unknown
BF9343_0744		Uncharacterized protein	Function unknown
BF9343_0769		Uncharacterized protein	Function unknown
BF9343_0810		Putative transmembrane protein	Function unknown
BF9343_0829		Possible outer membrane protein	Function unknown
BF9343_1089		Putative membrane protein	Function unknown
BF9343_1243		Putative alpha-glucosidase protein	Function unknown
BF9343_1440		Uncharacterized protein	Function unknown
BF9343_1730		Putative lipoprotein	Function unknown
BF9343_1735		Putative outer membrane protein	Function unknown
BF9343_1866		Putative transmembrane protein	Function unknown
BF9343_2097		Putative lipoprotein	Function unknown
BF9343_2112		Uncharacterized protein	Function unknown
BF9343_2231		Uncharacterized protein	Function unknown
BF9343_2232		Uncharacterized protein	Function unknown
BF9343_2293		Uncharacterized protein	Function unknown
BF9343_2377		Putative membrane protein	Function unknown
BF9343_2432		Uncharacterized protein	Function unknown
BF9343_2619		Uncharacterized protein	Function unknown
BF9343_2689		Putative membrane protein	Function unknown
BF9343_2736		Putative exported protein	Function unknown
BF9343_2782		Putative lipoprotein	Function unknown
BF9343_2784		Putative lipoprotein	Function unknown
BF9343_2875		Conserved hypothetical membrane protein	Function unknown
BF9343_2888		Uncharacterized protein	Function unknown
BF9343_2978		Putative membrane protein	Function unknown
BF9343_3010		Putative lipoprotein	Function unknown
BF9343_3024		Conserved hypothetical membrane protein	Function unknown
BF9343_3074		Putative exported protein	Function unknown
BF9343_3077		Putative exported protein	Function unknown
BF9343_3101		Putative exported protein	Function unknown
BF9343_3154		Putative lipoprotein	Function unknown
BF9343_3176		Putative transport-related, membrane protein	Function unknown
BF9343_3185		Uncharacterized protein	Function unknown
BF9343_3225		Uncharacterized protein	Function unknown
BF9343_3461		Putative lipoprotein	Function unknown
BF9343_3474		Putative exported phosphoesterase protein	Function unknown
BF9343_3629		Putative membrane protein	Function unknown
BF9343_3694		UPF0246 protein BF3795	Function unknown
BF9343_3712		Uncharacterized protein	Function unknown
BF9343_3990		Uncharacterized protein	Function unknown
BF9343_4142		Putative transmembrane protein	Function unknown
BF9343_4233		Putative transmembrane protein	Function unknown
BF9343_4239		Putative transmembrane protein	Function unknown
BF9343_0006		Conserved hypothetical exported protein	General function prediction only
BF9343_0037		Putative exported protein	General function prediction only
BF9343_0108		Uncharacterized protein	General function prediction only
BF9343_0265		Uncharacterized protein	General function prediction only
BF9343_0282		Uncharacterized protein	General function prediction only
BF9343_0529		Uncharacterized protein	General function prediction only
BF9343_0552		Conserved hypothetical lipoprotein	General function prediction only
BF9343_0555		Putative transmembrane protein	General function prediction only
BF9343_0599		Uncharacterized protein	General function prediction only
BF9343_0675		Conserved hypothetical exported protein	General function prediction only
BF9343_0685		Putative transmembrane permease	General function prediction only
BF9343_0693		Uncharacterized protein	General function prediction only
BF9343_0792		Uncharacterized protein	General function prediction only
BF9343_0908		Uncharacterized protein	General function prediction only
BF9343_0934		Putative exported protein	General function prediction only
BF9343_1326		Putative transmembrane protein	General function prediction only
BF9343_1436		Putative outer membrane protein	General function prediction only
BF9343_1586		Uncharacterized protein	General function prediction only
BF9343_1745		Uncharacterized protein	General function prediction only
BF9343_1771		Uncharacterized protein	General function prediction only
BF9343_1783		Uncharacterized protein	General function prediction only
BF9343_1860		Uncharacterized protein	General function prediction only
BF9343_2044		Uncharacterized protein	General function prediction only
BF9343_2093		Uncharacterized protein	General function prediction only
BF9343_2099		Uncharacterized protein	General function prediction only
BF9343_2110		Uncharacterized protein	General function prediction only
BF9343_2234		Uncharacterized protein	General function prediction only
BF9343_2308		Putative membrane protein	General function prediction only
BF9343_2581		Putative exported protein	General function prediction only
BF9343_2783		Putative exported protein	General function prediction only
BF9343_2862		Putative exported protein	General function prediction only
BF9343_2907		Uncharacterized protein	General function prediction only
BF9343_2925		Uncharacterized protein	General function prediction only
BF9343_3041		Uncharacterized protein	General function prediction only
BF9343_3046		Putative exported protein	General function prediction only
BF9343_3102		Putative lipoprotein	General function prediction only
BF9343_3413		Putative phosphoesterase	General function prediction only
BF9343_3460		Uncharacterized protein	General function prediction only
BF9343_3470		Putative exported protein	General function prediction only
BF9343_3479		Putative lipoprotein	General function prediction only
BF9343_3567		Putative lipoprotein	General function prediction only
BF9343_3647		Putative liporotein	General function prediction only
BF9343_3793		Putative RNA-binding protein	General function prediction only
BF9343_3991		Uncharacterized protein	General function prediction only
BF9343_3998		Putative aldo/keto reductase	General function prediction only
BF9343_4083		Uncharacterized protein	General function prediction only
BF9343_4102		Uncharacterized protein	General function prediction only
BF9343_4115		Uncharacterized protein	General function prediction only
BF9343_4180		Uncharacterized protein	General function prediction only
BF9343_4215		Putative acid phosphatase	General function prediction only
BF9343_4235		Putative thioesterase protein	General function prediction only
BF9343_3701	aapC	Putative exported protein	General function prediction only
BF9343_1811	upbZ	Putative LPS biosynthesis related transcriptional regulatory protein	General function prediction only
BF9343_0871		Putative haloacid dehalogenase-like hydrolase	hydrolase activity [GO:0016787]
BF9343_3409		Putative phosphoesterase	hydrolase activity [GO:0016787]
BF9343_0273		Putative exported protein	hydrolase activity, hydrolyzing O-glycosyl compounds [GO:0004553]
BF9343_0048		Putative exported protein	Inorganic ion transport and metabolism
BF9343_0090		Putative metal uptake system ABC transporter ATP-binding protein	Inorganic ion transport and metabolism
BF9343_0315		Uncharacterized protein	Inorganic ion transport and metabolism
BF9343_0318		Putative TonB-dependent receptor exported protein	Inorganic ion transport and metabolism
BF9343_0326		Putative exported protein	Inorganic ion transport and metabolism
BF9343_0371		Putative exported protein	Inorganic ion transport and metabolism
BF9343_0494		Putative outer membrane protein	Inorganic ion transport and metabolism
BF9343_0495		Uncharacterized protein	Inorganic ion transport and metabolism
BF9343_0553		Putative TonB-dependent outer membrane receptor protein	Inorganic ion transport and metabolism
BF9343_0563		Putative surface membrane protein (Fragment)	Inorganic ion transport and metabolism
BF9343_0677		Putative TonB-dependent outer membrane receptor protein	Inorganic ion transport and metabolism
BF9343_0768		Putative sulfatase	Inorganic ion transport and metabolism
BF9343_0772		Putative hexuronate transporter	Inorganic ion transport and metabolism
BF9343_0826		Uncharacterized protein	Inorganic ion transport and metabolism
BF9343_0830		Putative TonB-linked outer membrane protein	Inorganic ion transport and metabolism
BF9343_0833		Putative exported protein	Inorganic ion transport and metabolism
BF9343_0852		Putative outer membrane receptor protein	Inorganic ion transport and metabolism
BF9343_0855		Putative outer membrane receptor protein	Inorganic ion transport and metabolism
BF9343_0910		Uncharacterized protein	Inorganic ion transport and metabolism
BF9343_1002		Uncharacterized protein	Inorganic ion transport and metabolism
BF9343_1144		Uncharacterized protein	Inorganic ion transport and metabolism
BF9343_1227		Putative transmembrane protein	Inorganic ion transport and metabolism
BF9343_1246		Putative outer membrane protein	Inorganic ion transport and metabolism
BF9343_1271		Putative TonB dependent outer membrane protein	Inorganic ion transport and metabolism
BF9343_1344		Putative outer membrane protein	Inorganic ion transport and metabolism
BF9343_1437		Putative outer membrane protein	Inorganic ion transport and metabolism
BF9343_1515		Uncharacterized protein	Inorganic ion transport and metabolism
BF9343_1637		Putative outer membrane protein	Inorganic ion transport and metabolism
BF9343_1640		Putative outer membrane protein	Inorganic ion transport and metabolism
BF9343_1716		Putative outer membrane protein	Inorganic ion transport and metabolism
BF9343_1721		Putative outer membrane protein	Inorganic ion transport and metabolism
BF9343_1722		Putative TonB-dependent outer membrane receptor protein	Inorganic ion transport and metabolism
BF9343_1734		Putative outer membrane protein	Inorganic ion transport and metabolism
BF9343_1802		Uncharacterized protein	Inorganic ion transport and metabolism
BF9343_1903		Putative outer membrane protein	Inorganic ion transport and metabolism
BF9343_1908		Putative TonB-dependent outer membrane receptor protein	Inorganic ion transport and metabolism
BF9343_1954		Putative transmembrane protein	Inorganic ion transport and metabolism
BF9343_1960		Putative TonB-dependent outer membrane receptor protein	Inorganic ion transport and metabolism
BF9343_2115		Putative Na+/H+ exchanger	Inorganic ion transport and metabolism
BF9343_2159		Putative exported periplasmic protein	Inorganic ion transport and metabolism
BF9343_2181		Putative peroxidase family protein	Inorganic ion transport and metabolism
BF9343_2183		Putative exported protein	Inorganic ion transport and metabolism
BF9343_2505		Putative manganese transport-related membrane protein	Inorganic ion transport and metabolism
BF9343_2610		Putative exported methylamine utilization protein	Inorganic ion transport and metabolism
BF9343_2623		Putative exported TonB-dependent receptor protein	Inorganic ion transport and metabolism
BF9343_2655		Putative exported protein	Inorganic ion transport and metabolism
BF9343_2751		Putative iron-transport related outer membrane protein	Inorganic ion transport and metabolism
BF9343_2842		Putative K(+) transport-related membrane protein	Inorganic ion transport and metabolism
BF9343_3008		Putative sulfatase	Inorganic ion transport and metabolism
BF9343_3022		Uncharacterized protein	Inorganic ion transport and metabolism
BF9343_3071		Putative hromate transport membrane protein	Inorganic ion transport and metabolism
BF9343_3221		Putative exported protein	Inorganic ion transport and metabolism
BF9343_3476		Putative membrane protein	Inorganic ion transport and metabolism
BF9343_3559		Putative transport-related, membrane protein	Inorganic ion transport and metabolism
BF9343_3620		Putative exported sulfatase	Inorganic ion transport and metabolism
BF9343_3623		Putative exported protein	Inorganic ion transport and metabolism
BF9343_3646		Putative membrane protein	Inorganic ion transport and metabolism
BF9343_3792		Uncharacterized protein	Inorganic ion transport and metabolism
BF9343_3816		Uncharacterized protein	Inorganic ion transport and metabolism
BF9343_3988		Uncharacterized protein	Inorganic ion transport and metabolism
BF9343_4024		Putative outer membrane protein	Inorganic ion transport and metabolism
BF9343_4061		Putative TonB-linked outer membrane protein	Inorganic ion transport and metabolism
BF9343_4136		Putative outer membrane protein	Inorganic ion transport and metabolism
BF9343_4156		Putative arylsulfatase	Inorganic ion transport and metabolism
BF9343_4209		Putative TonB-dependent outer membrane receptor protein	Inorganic ion transport and metabolism
BF9343_4214		Putative TonB-dependent outer membrane receptor protein	Inorganic ion transport and metabolism
BF9343_2279	ccp	Cytochrome-C peroxidase	Inorganic ion transport and metabolism
BF9343_1594	cysC	Adenylyl-sulfate kinase (EC 2.7.1.25) (APS kinase) (ATP adenosine-5'-phosphosulfate 3'-phosphotransferase) (Adenosine-5'-phosphosulfate kinase)	Inorganic ion transport and metabolism
BF9343_2498	nhaA	Na(+)/H(+) antiporter NhaA (Sodium/proton antiporter NhaA)	Inorganic ion transport and metabolism
BF9343_3322	omp117	Putative outer membrane protein Omp117	Inorganic ion transport and metabolism
BF9343_0832		Putative anti-sigma factor	Inorganic ion transport and metabolism / Signal transduction mechanisms
BF9343_0936		Putative anti-sigma factor	Inorganic ion transport and metabolism / Signal transduction mechanisms
BF9343_1142		Putative anti-sigma factor	Inorganic ion transport and metabolism / Signal transduction mechanisms
BF9343_1245		Putative anti-sigma factor	Inorganic ion transport and metabolism / Signal transduction mechanisms
BF9343_3321		Putative regulatory protein	Inorganic ion transport and metabolism / Signal transduction mechanisms
BF9343_4023		Putative anti-sigma factor	Inorganic ion transport and metabolism / Signal transduction mechanisms
BF9343_0290		Putative exported protein	Intracellular trafficking and secretion
BF9343_0561		UPF0056 inner membrane protein	Intracellular trafficking and secretion
BF9343_0586		Uncharacterized protein	Intracellular trafficking and secretion
BF9343_1413		Putative conserved protein found in conjugate transposon	Intracellular trafficking and secretion
BF9343_2222		Uncharacterized protein	Intracellular trafficking and secretion
BF9343_2663		Uncharacterized protein	Intracellular trafficking and secretion
BF9343_3144		Putative membrane protein	Intracellular trafficking and secretion
BF9343_3325		Putative lipoprotein	Intracellular trafficking and secretion
BF9343_3841		Uncharacterized protein	Intracellular trafficking and secretion
BF9343_3842		Uncharacterized protein	Intracellular trafficking and secretion
BF9343_3843		Putative transmembrane MotA/TolQ/ExbB proton channel family protein	Intracellular trafficking and secretion
BF9343_3916	secE	Putative preprotein translocase SecE subunit	Intracellular trafficking and secretion
BF9343_1247		Uncharacterized protein	Intracellular trafficking, secretion, and vesicular transport
BF9343_2113		Uncharacterized protein	Lipid metabolism
BF9343_2864		Putative acyltransferase	Lipid metabolism
BF9343_2897		1-acyl-sn-glycerol-3-phosphate acyltransferase (EC 2.3.1.51)	Lipid metabolism
BF9343_3135		Putative exported protein	Lipid metabolism
BF9343_3138		Putative lipoprotein	Lipid metabolism
BF9343_3302		Putative membrane protein	Lipid metabolism
BF9343_3429		Putative phospholipid biosynthesis related protein	Lipid metabolism
BF9343_4222		Putative transmembrane PAP2-family protein	Lipid metabolism
BF9343_3443	ispH	4-hydroxy-3-methylbut-2-enyl diphosphate reductase (EC 1.17.1.2)	Lipid metabolism
BF9343_0608	psd	Phosphatidylserine decarboxylase proenzyme (EC 4.1.1.65) [Cleaved into: Phosphatidylserine decarboxylase alpha chain; Phosphatidylserine decarboxylase beta chain]	Lipid metabolism
BF9343_2381		Uncharacterized protein	Lipid metabolism / General function prediction only
BF9343_0140		Possible acetyltransferase protein	N-acetyltransferase activity [GO:0008080]
BF9343_0378		Transporter	neurotransmitter:sodium symporter activity [GO:0005328]
BF9343_2138		Putative RNA-binding protein	nucleotide binding [GO:0000166]
BF9343_0780		Uncharacterized protein	Nucleotide transport and metabolism
BF9343_1084		Putative purine nucleoside phosphorylase/uridine phosphorylase family protein	Nucleotide transport and metabolism
BF9343_2629		Ribonucleoside-diphosphate reductase subunit beta (EC 1.17.4.1)	Nucleotide transport and metabolism
BF9343_3294		Putative xanthine/uracyl permease, membrane protein	Nucleotide transport and metabolism
BF9343_3482		Putative membrane protein	Nucleotide transport and metabolism
BF9343_0988	adk	Adenylate kinase (AK) (EC 2.7.4.3) (ATP-AMP transphosphorylase) (ATP:AMP phosphotransferase) (Adenylate monophosphate kinase)	Nucleotide transport and metabolism
BF9343_0268	dut	Deoxyuridine 5'-triphosphate nucleotidohydrolase (dUTPase) (EC 3.6.1.23) (dUTP pyrophosphatase)	Nucleotide transport and metabolism
BF9343_3407	gmk	Guanylate kinase (EC 2.7.4.8) (GMP kinase)	Nucleotide transport and metabolism
BF9343_2949	udk	Uridine kinase (EC 2.7.1.48) (Cytidine monophosphokinase) (Uridine monophosphokinase)	Nucleotide transport and metabolism
BF9343_4018		Putative Hit-family protein	Nucleotide transport and metabolism / Carbohydrate transport and metabolism / General function prediction only
BF9343_2260		Putative oxidoreductase	oxidoreductase activity [GO:0016491]
BF9343_3132		Putative flavoprotein	oxidoreductase activity [GO:0016491]
BF9343_1496		Putative transmembrane CorC/HlyC family transporter associated protein	oxidoreductase activity, acting on CH-OH group of donors [GO:0016614]
BF9343_4037		Putative transmembrane CAAX amino terminal protease family	peptidase activity [GO:0008233]
BF9343_1971		Putative transmembrane O-antigen flippase	polysaccharide biosynthetic process [GO:0000271]
BF9343_0173		Putative plant auxin-regulated protein	Posttranslational modification, protein turnover, chaperones
BF9343_0517		Conserved hypthetical protein	Posttranslational modification, protein turnover, chaperones
BF9343_0562		Uncharacterized protein	Posttranslational modification, protein turnover, chaperones
BF9343_2206		Uncharacterized protein	Posttranslational modification, protein turnover, chaperones
BF9343_2307		Uncharacterized protein	Posttranslational modification, protein turnover, chaperones
BF9343_2929		Putative thioredoxin	Posttranslational modification, protein turnover, chaperones
BF9343_2971		Putative thiol:disulfide oxidoreductase	Posttranslational modification, protein turnover, chaperones
BF9343_4170		Possible thiol-disulfide oxidoreductase	Posttranslational modification, protein turnover, chaperones
BF9343_4171		Uncharacterized protein	Posttranslational modification, protein turnover, chaperones
BF9343_4174		Uncharacterized protein	Posttranslational modification, protein turnover, chaperones
BF9343_1310	pdiA	Uncharacterized protein	Posttranslational modification, protein turnover, chaperones
BF9343_0531	radA	DNA repair protein radA	Posttranslational modification, protein turnover, chaperones
BF9343_2913		Uncharacterized protein	Posttranslational modification, protein turnover, chaperones / Intracellular trafficking and secretion
BF9343_0427		Uncharacterized protein	Posttranslational modification, protein turnover, chaperones / Signal transduction mechanisms
BF9343_3714		Putative fucosyltransferase	protein glycosylation [GO:0006486]
BF9343_3681	rex	Redox-sensing transcriptional repressor Rex	response to redox state [GO:0051775]
BF9343_1329	rlmH	Ribosomal RNA large subunit methyltransferase H (EC 2.1.1.177) (23S rRNA (pseudouridine1915-N3)-methyltransferase) (23S rRNA m3Psi1915 methyltransferase) (rRNA (pseudouridine-N3-)-methyltransferase RlmH)	rRNA (pseudouridine-N3-)-methyltransferase activity [GO:0070038]
BF9343_0159		Putative phenylacetic acid degradation protein	Secondary metabolites biosynthesis, transport, and catabolism
BF9343_1782		Uncharacterized protein	Secondary metabolites biosynthesis, transport, and catabolism
BF9343_2531		Putative lipoprotein	Secondary metabolites biosynthesis, transport, and catabolism
BF9343_3516		Putative exported protein	Secondary metabolites biosynthesis, transport, and catabolism
BF9343_3795		Putative membrane protein	Secondary metabolites biosynthesis, transport, and catabolism
BF9343_0272		Putative two-component system sensor histidine kinase/response regulator fusion protein	Signal transduction mechanisms
BF9343_0327		Putative two-component system sensor histidine kinase	Signal transduction mechanisms
BF9343_0328		Putative two-component sensor histidine kinase	Signal transduction mechanisms
BF9343_0384		Putative two-component system sensor histidine kinase	Signal transduction mechanisms
BF9343_0634		Putative histidine kinase	Signal transduction mechanisms
BF9343_0747		Putative two-component system sensor histidine kinase	Signal transduction mechanisms
BF9343_0771		Putative two-component system sensor histidine kinase/response regulator fusion protein	Signal transduction mechanisms
BF9343_0854		Uncharacterized protein	Signal transduction mechanisms
BF9343_1373		Putative two-component system sensor histidine kinase	Signal transduction mechanisms
BF9343_1510		Putative two-component histidine kinase sensor protein	Signal transduction mechanisms
BF9343_1796		Putative DNA-binding cyclic-nucleotide binding protein	Signal transduction mechanisms
BF9343_2009		Putative two-component sensor histidine kinase protein	Signal transduction mechanisms
BF9343_2119		Putative two-component system, sensor kinase	Signal transduction mechanisms
BF9343_2155		Putative two component system sensor histidine kinase	Signal transduction mechanisms
BF9343_2166		Putative two component system sensor histidine kinase	Signal transduction mechanisms
BF9343_2168		Putative sensor histidine kinase	Signal transduction mechanisms
BF9343_2177		Uncharacterized protein	Signal transduction mechanisms
BF9343_2566		Putative two-component system sensor kinase/response regulator fusion protein	Signal transduction mechanisms
BF9343_2753		Putative two-component system, histidine kinase	Signal transduction mechanisms
BF9343_2791		Uncharacterized protein	Signal transduction mechanisms
BF9343_2838		Uncharacterized protein	Signal transduction mechanisms
BF9343_2968		Putative two-component system sensor histidine kinase	Signal transduction mechanisms
BF9343_3069		Putative two-component system sensor kinase/response regulator fusion protein	Signal transduction mechanisms
BF9343_3076		Putative carbon starvation-related membrane protein	Signal transduction mechanisms
BF9343_3078		Putative two-component regulator sensor kinase	Signal transduction mechanisms
BF9343_3122		Putative two-component system, sensor kinase	Signal transduction mechanisms
BF9343_3275		Putative two-component system, sensor kinase	Signal transduction mechanisms
BF9343_3452		Putative lipoprotein	Signal transduction mechanisms
BF9343_3561		Putative membrane protein	Signal transduction mechanisms
BF9343_3926		Putative low molecular weight protein-tyrosine-phosphatase (EC 3.1.3.48)	Signal transduction mechanisms
BF9343_3982		Uncharacterized protein	Signal transduction mechanisms
BF9343_4212		Putative two-component system sensor kinase/response regulator fusion protein	Signal transduction mechanisms
BF9343_0031		Hypothetical transmembrane protein	Signal transduction mechanisms / Transcription
BF9343_2165		Putative two component system response regulator	Signal transduction mechanisms / Transcription
BF9343_2667		Putative two component system response regulator	Signal transduction mechanisms / Transcription
BF9343_0030		Putative AraC family/two component family regulatory protein	Transcription
BF9343_0307		Putative transcriptional regulator	Transcription
BF9343_0821		Putative AraC transcriptional regulatory protein	Transcription
BF9343_0874		Putative RNA polymerase ECF-type sigma factor	Transcription
BF9343_0929		Putative RNA polymerase ECF-type sigma factor	Transcription
BF9343_0935		Putative RNA polymerase ECF-type sigma factor	Transcription
BF9343_1107		N utilization substance protein B homolog	Transcription
BF9343_1129		Putative transcriptional regulator	Transcription
BF9343_1319		Putative transmembrane AraC family transcriptional regulator	Transcription
BF9343_1332		Putative RNA polymerase ECF-type sigma factor	Transcription
BF9343_1354		Putative AraC family transcriptional regulatory protein	Transcription
BF9343_1393		Uncharacterized protein	Transcription
BF9343_1439		Putative RNA polymerase ECF-type sigma factor	Transcription
BF9343_1639		Uncharacterized protein	Transcription
BF9343_1949		Putative TetR-family transcriptional regulator	Transcription
BF9343_2003		Putative AraC-type transcriptional regulator	Transcription
BF9343_2091		Putative AraC-family transcriptional regulator	Transcription
BF9343_2640		Uncharacterized protein	Transcription
BF9343_2889		Putative RNA polymerase sigma factor	Transcription
BF9343_3108		Putative AraC-family regulatory protein	Transcription
BF9343_3246		Putative AraC-family regulatory protein	Transcription
BF9343_3323		Uncharacterized protein	Transcription
BF9343_3533		Putative MarR-family regulatory protein	Transcription
BF9343_3602		Uncharacterized protein	Transcription
BF9343_3613		Putative GntR-family regulatory protein	Transcription
BF9343_3860		Putative TetR transcriptional regulator	Transcription
BF9343_4006		Putative AraC-family transcriptional regulator	Transcription
BF9343_4022		Putative RNA polymerase ECF-type sigma factor	Transcription
BF9343_4150		Putative transcriptional regulator	Transcription
BF9343_0463	argR	Arginine repressor	Transcription
BF9343_0946	coaX	Type III pantothenate kinase (EC 2.7.1.33) (PanK-III) (Pantothenic acid kinase)	Transcription
BF9343_2525	upeY	Putative transcriptional regulatory protein	Transcription
BF9343_1473	upfY	Putative transcriptional regulator	Transcription
BF9343_2265		Uncharacterized protein	Transcription / Carbohydrate transport and metabolism
BF9343_3773		Putative exported protein	Transcription / DNA replication, recombination, and repair
BF9343_1846		Putative UmuD/RumA DNA repair protein	Transcription / Signal transduction mechanisms
BF9343_3110		Putative two-component system, response regulator	Transcription / Signal transduction mechanisms
BF9343_3996		Putative two-component response regulator autolysis regulator LytR	Transcription / Signal transduction mechanisms
BF9343_3525		Putative glycosyl transferase	transferase activity [GO:0016740]
BF9343_0075		Ribonuclease P protein component (EC 3.1.26.5)	Translation, ribosomal structure and biogenesis
BF9343_0742		Possible endoribonuclease	Translation, ribosomal structure and biogenesis
BF9343_1010		Putative ribosomal large subunit pseudouridine synthase	Translation, ribosomal structure and biogenesis
BF9343_2185		Uncharacterized protein	Translation, ribosomal structure and biogenesis
BF9343_2288		Uncharacterized protein	Translation, ribosomal structure and biogenesis
BF9343_2300		Uncharacterized protein	Translation, ribosomal structure and biogenesis
BF9343_3317		Uncharacterized protein	Translation, ribosomal structure and biogenesis
BF9343_3424		Uncharacterized protein	Translation, ribosomal structure and biogenesis
BF9343_3555		S-adenosylmethionine:tRNA ribosyltransferase-isomerase (EC 2.4.99.17)	Translation, ribosomal structure and biogenesis
BF9343_3576		Uncharacterized protein	Translation, ribosomal structure and biogenesis
BF9343_1557	prmA	Ribosomal protein L11 methyltransferase (L11 Mtase) (EC 2.1.1.-)	Translation, ribosomal structure and biogenesis
BF9343_2426	rimO	Ribosomal protein S12 methylthiotransferase RimO (S12 MTTase) (S12 methylthiotransferase) (EC 2.8.4.4) (Ribosomal protein S12 (aspartate-C(3))-methylthiotransferase) (Ribosome maturation factor RimO)	Translation, ribosomal structure and biogenesis
BF9343_3686	rplM	50S ribosomal protein L13	Translation, ribosomal structure and biogenesis
BF9343_3879	rplO	50S ribosomal protein L15	Translation, ribosomal structure and biogenesis
BF9343_3891	rplP	50S ribosomal protein L16	Translation, ribosomal structure and biogenesis
BF9343_1616	rplT	50S ribosomal protein L20	Translation, ribosomal structure and biogenesis
BF9343_3054	rpmE2	50S ribosomal protein L31 type B	Translation, ribosomal structure and biogenesis
BF9343_3901	rpsG	30S ribosomal protein S7	Translation, ribosomal structure and biogenesis
BF9343_0672	rsmA	Ribosomal RNA small subunit methyltransferase A (EC 2.1.1.182) (16S rRNA (adenine(1518)-N(6)/adenine(1519)-N(6))-dimethyltransferase) (16S rRNA dimethyladenosine transferase) (16S rRNA dimethylase) (S-adenosylmethionine-6-N', N'-adenosyl(rRNA) dimethyltransferase)	Translation, ribosomal structure and biogenesis
BF9343_2403	trmD	tRNA (guanine-N(1)-)-methyltransferase (EC 2.1.1.228) (M1G-methyltransferase) (tRNA [GM37] methyltransferase)	Translation, ribosomal structure and biogenesis
BF9343_3669	trmB	tRNA (guanine-N(7)-)-methyltransferase (EC 2.1.1.33) (tRNA (guanine(46)-N(7))-methyltransferase) (tRNA(m7G46)-methyltransferase)	tRNA (guanine-N7-)-methyltransferase activity [GO:0008176]
BF9343_0614		Putative transmembrane protein	Uncharacterized protein
BF9343_2976		Putative membrane protein	Uncharacterized protein
BF9343_4232		Uncharacterized protein	Uncharacterized protein
BF9343_0365		Uncharacterized protein	Uncharacterized protein
BF9343_0394		Uncharacterized protein	Uncharacterized protein
BF9343_0730		Uncharacterized protein	Uncharacterized protein
BF9343_0906		Uncharacterized protein	Uncharacterized protein
BF9343_0996		Uncharacterized protein	Uncharacterized protein
BF9343_1376		Uncharacterized protein	Uncharacterized protein
BF9343_2043		Uncharacterized protein	Uncharacterized protein
BF9343_2965		Uncharacterized protein	Uncharacterized protein
BF9343_3579		Uncharacterized protein	Uncharacterized protein
BF9343_3716		Uncharacterized protein	Uncharacterized protein
BF9343_4158		Uncharacterized protein	Uncharacterized protein
BF9343_0026		Uncharacterized protein	Uncharacterized protein
