# Supplementary material for: Exploratory Investigation of Bacteroides fragilis Transcriptional Response during In vitro Exposure to Subinhibitory Concentration of Metronidazole
Source: Front Microbiol. 2016 Sep 20;7:1465. doi: 10.3389/fmicb.2016.01465 (PMC5028390; doi:10.3389/fmicb.2016.01465)
Supplement: TABLE S6 — K-means clustering and gene expression analyses to evaluate distinct gene expression patterns. Comparisons between different treatments were performed by edgeR. Criteria for significance: P-value ≤ 0.05. Log fold-change (LogFC) values positives or negatives denote up or down-regulation, respectively in the second variable in comparisons. [file Table_3.XLS]

## Sheet: statistics.S3
											wMtz_Mtz2		Mtz2_Mtz8		Mtz8_rMtz2		rMtz2_rMtz8
Locus ID	wMtz.1	wMtz.2	Mtz2.1	Mtz2.2	Mtz8.1	Mtz8.2	rMtz2.1	rMtz2.2	rMtz8.1	rMtz8.2	logFC	P-Value	logFC	P-Value	logFC	P-Value	logFC	P-Value	Cluster	AnnotCOG	gene,orf
BF9343_0156	2.68509	2.41187	2.07747	1.91479	2.68509	2.68509	1.64636	1.64636	2.51179	2.31281	-1.24641	0.453126	1.58939	0.289073	-4.66247	0.0312575	4.82588	0.0156252	1	Beta-galactosidase/beta-glucuronidase	BF9343_0156
BF9343_0246	2.07747	2.07747	2.9161	2.35464	2.68509	2.41187	2.07747	2.07747	2.68416	2.68416	1.56081	0.289063	-0.242978	1	-1.25782	0.453151	2.12488	0.0385748	1	Cell division GTPase	ftsZ
BF9343_0488	2.41187	2.25398	2.41187	2.07747	3.29272	3.29272	2.07747	2.25398	1.78944	1.78944	-0.0243475	1	1.82727	0.0351636	-2.19164	0.0129491	-0.350022	1	1	Transcriptional regulator/sugar kinase	BF9343_0488
BF9343_0501	2.41187	2.41187	2.07747	1.91479	2.68509	2.68509	2.68509	2.80504	2.83619	2.41613	-0.941409	0.6875	1.58939	0.289073	0.0740203	1	0.465313	0.80362	1	Uncharacterized NAD(FAD)-dependent dehydrogenases	BF9343_0501
BF9343_0571	2.68509	2.41187	2.9161	2.35464	2.9161	2.5547	2.07747	2.07747	2.51179	2.41613	0.337588	1	0.120253	1	-1.6206	0.289094	1.72179	0.179689	1	GTPases	BF9343_0571
BF9343_0572	2.41187	2.41187	2.41187	2.07747	3.11621	2.68509	2.9161	2.9161	3.09522	2.60085	-0.205022	1	1.25633	0.226577	-0.0373151	1	0.562399	0.503447	1	ADP-glucose pyrophosphorylase	BF9343_0572
BF9343_0658	2.07747	2.07747	2.07747	1.91479	2.9161	2.9161	2.41187	2.25398	2.07747	1.94147	-0.0231882	1	1.99054	0.109385	-1.17413	0.226604	-0.0628247	1	1	Guanosine polyphosphate pyrophosphohydrolases/synthetases	BF9343_0658
BF9343_0761	2.07747	2.07747	2.07747	1.91479	2.68509	2.41187	2.07747	2.41187	2.07747	2.07747	-0.0231882	1	1.33738	0.453134	-0.727966	0.72658	0.324281	1	1	Deoxyxylulose-5-phosphate synthase	dxs
BF9343_0861	2.41187	2.41187	1.64636	1.91479	2.68509	2.68509	2.41187	2.41187	2.31281	2.31281	-1.78825	0.375	2.43188	0.125007	-0.592986	0.753926	0.492408	0.753907	1	Dipeptidyl aminopeptidases/acylaminoacyl-peptidases	BF9343_0861
BF9343_0956	3.11621	2.80504	2.07747	2.58538	3.84378	3.29272	2.07747	2.41187	2.83619	2.41613	-0.906383	0.266847	1.89507	0.0118224	-2.35863	0.00443076	1.5211	0.145997	1	Transcriptional regulator containing GAF, AAA-type ATPase, and DNA binding domains	BF9343_0956
BF9343_1131	2.07747	2.07747	1.64636	1.51743	2.68509	2.68509	2.41187	2.25398	2.51179	2.51179	-3.18158	0.5	4.70515	0.0312526	-0.773408	0.507844	1.07346	0.387697	1	Chloride channel protein EriC	BF9343_1131
BF9343_1236	3.11621	3.11621	1.64636	2.223	3.45061	2.9161	2.07747	2.07747	2.31281	2.31281	-2.21195	0.0385747	2.4385	0.0224655	-2.35784	0.0224744	1.41171	0.289064	1	Isochorismate synthase	BF9343_1236
BF9343_1546	2.68509	2.68509	2.07747	2.07747	3.45061	2.9161	2.41187	2.25398	1.78944	1.78944	-1.2088	0.289063	2.15025	0.0224655	-1.62173	0.0574006	-0.798298	0.687501	1	Imidazolonepropionase and related amidohydrolases	BF9343_1546
BF9343_1575	2.41187	2.41187	2.68509	2.223	2.9161	2.68509	2.41187	2.41187	2.68416	2.41613	0.280156	1	0.585419	0.774421	-0.807211	0.548864	0.977451	0.387697	1	Pyruvate:ferredoxin oxidoreductase and related 2-oxoacid:ferredoxin oxidoreductases, alpha subunit	BF9343_1575
BF9343_1854	1.64636	1.64636	1.64636	1.51743	2.9161	2.80504	2.68509	2.68509	2.31281	2.07747	2.56274e-15	1	5.01597	0.0078137	-0.347442	0.790551	-0.315902	1	1	Cytochrome bd-type quinol oxidase, subunit 1	cydA
BF9343_1963	2.07747	2.07747	2.68509	2.223	2.68509	2.68509	2.07747	2.07747	2.31281	2.31281	1.19838	0.453126	0.370951	1	-1.50952	0.289094	1.41171	0.289064	1	Signal transduction histidine kinase	BF9343_1963
BF9343_1981	2.41187	2.41187	2.41187	2.223	3.45061	3.01949	2.07747	2.07747	1.78944	1.78944	-0.0245522	1	1.58701	0.0768256	-2.4206	0.0129491	-0.0598336	1	1	Na+-transporting NADH:ubiquinone oxidoreductase, subunit NqrA	nqrA
BF9343_1987	2.41187	2.41187	2.41187	2.223	3.45061	2.9161	2.07747	2.07747	2.31281	2.07747	-0.0245522	1	1.52421	0.118484	-2.35784	0.0224744	1.16043	0.453126	1	Superfamily II DNA and RNA helicases	dbpA
BF9343_2273	2.9161	2.5547	1.64636	1.51743	2.68509	2.5547	2.07747	2.07747	2.51179	2.2005	-4.76751	0.0312502	4.58464	0.0312526	-1.38915	0.289094	1.52264	0.289064	1	Xylose isomerase	BF9343_2273
BF9343_2485	2.41187	2.41187	2.41187	2.35464	3.45061	2.9161	1.64636	2.07747	1.78944	1.78944	0.135832	1	1.36413	0.118484	-3.20413	0.00635233	0.791165	1	1	Homocysteine/selenocysteine methylase (S-methylmethionine-dependent)	BF9343_2485
BF9343_2486	1.64636	2.41187	1.64636	1.91479	3.45061	3.01949	2.07747	2.07747	2.68416	2.68416	-0.870028	1	3.34378	0.00341901	-2.4206	0.0129491	2.12488	0.0385748	1	Phosphoenolpyruvate synthase/pyruvate phosphate dikinase	ppdK
BF9343_2576	2.41187	2.41187	1.64636	2.223	2.9161	2.68509	2.41187	2.41187	2.07747	2.07747	-0.941409	0.6875	1.80386	0.179698	-0.807211	0.548864	-0.0633525	1	1	Carbamoylphosphate synthase small subunit	carA
BF9343_2579	2.41187	2.41187	1.64636	1.51743	3.59344	3.01949	2.41187	2.25398	1.78944	1.78944	-4.0998	0.125	5.73499	0.000244245	-1.80235	0.0351777	-0.798298	0.687501	1	Asparagine synthase (glutamine-hydrolyzing)	asnB
BF9343_2580	2.07747	2.07747	1.64636	2.223	2.9161	2.5547	2.41187	2.25398	1.78944	1.78944	-0.0231882	1	1.70061	0.179698	-0.884486	0.34379	-0.798298	0.687501	1	Glycerophosphoryl diester phosphodiesterase	BF9343_2580
BF9343_2585	2.68509	2.68509	2.07747	2.07747	2.9161	2.9161	2.41187	2.25398	2.07747	2.07747	-1.2088	0.289063	1.70229	0.109385	-1.17413	0.226604	0.117484	1	1	Uncharacterized conserved protein	BF9343_2585
BF9343_2777	2.41187	2.41187	2.68509	2.47483	4.05823	3.45061	1.64636	2.68509	2.07747	1.94147	0.531596	0.753907	1.74411	0.0151486	-2.6018	0.000990467	0.143972	1	1	7-keto-8-aminopelargonate synthetase and related enzymes	kbl
BF9343_2799	2.68509	2.68509	2.07747	1.91479	2.9161	2.9161	1.64636	1.64636	2.07747	2.07747	-1.49805	0.289063	1.99054	0.109385	-5.06319	0.00781602	4.05618	0.125	1	Aspartokinases	BF9343_2799
BF9343_2966	1.64636	1.64636	2.41187	2.223	2.9161	2.9161	1.64636	1.64636	2.97219	2.97219	4.07525	0.125	1.07625	0.387711	-5.06319	0.00781602	5.80022	0.000122076	1	Transcription termination factor	BF9343_2966
BF9343_3018	1.64636	1.64636	2.41187	2.223	3.45061	3.01949	2.07747	2.07747	2.07747	1.94147	4.07525	0.125	1.58701	0.0768256	-2.4206	0.0129491	0.67564	1	1	Phenylalanyl-tRNA synthetase alpha subunit	pheS
BF9343_3042	2.41187	2.41187	2.41187	2.07747	3.72383	3.29272	2.07747	2.07747	2.07747	2.07747	-0.205022	1	2.14354	0.00754066	-2.79684	0.00235286	0.855948	0.687501	1	Acetyl-CoA carboxylase, carboxyltransferase component (subunits alpha and beta)	mmdA
BF9343_3065	2.41187	2.41187	1.64636	2.223	2.9161	2.9161	2.9161	2.9161	2.31281	2.07747	-0.941409	0.6875	1.99054	0.109385	-0.0373301	1	-0.716767	0.581056	1	Cation/multidrug efflux pump	BF9343_3065
BF9343_3109	2.41187	2.41187	2.41187	2.07747	2.68509	2.9161	2.07747	2.25398	2.07747	1.94147	-0.205022	1	1.06966	0.343764	-1.43464	0.179719	0.385452	1	1	Aminopeptidase C	BF9343_3109
BF9343_3318	1.64636	2.41187	2.41187	2.223	3.84378	3.45061	3.11621	2.80504	3.09522	3.09522	0.893668	0.6875	2.14128	0.00737735	-1.01686	0.112224	0.827286	0.23005	1	Malic enzyme	maeB
BF9343_3383	3.11621	2.68509	2.07747	2.07747	3.29272	2.80504	2.68509	2.68509	2.07747	1.94147	-1.60947	0.109376	1.94358	0.0385804	-0.678762	0.607283	-0.800689	0.507814	1	Ribose 5-phosphate isomerase	BF9343_3383
BF9343_3437	2.41187	2.25398	2.41187	2.223	2.9161	2.68509	1.64636	2.07747	2.07747	2.07747	0.156122	1	0.889575	0.548841	-2.57003	0.0703301	1.70695	0.375001	1	Biopolymer transport proteins	BF9343_3437
BF9343_3668	2.68509	2.41187	1.64636	1.91479	2.9161	2.5547	2.41187	2.41187	2.31281	2.31281	-2.09325	0.218751	2.5431	0.0703185	-0.704064	0.548864	0.492408	0.753907	1	ATPases involved in chromosome partitioning	BF9343_3668
BF9343_3675	2.41187	2.25398	1.64636	1.51743	3.45061	2.9161	1.64636	1.64636	1.78944	1.78944	-3.91912	0.125	5.55425	0.000976857	-5.51079	0.000977428	3.1404	0.5	1	Predicted tRNA(5-methylaminomethyl-2-thiouridylate) methyltransferase, contains the PP-loop ATPase domain	BF9343_3675
BF9343_3706	2.41187	2.41187	2.07747	1.91479	2.68509	2.68509	2.68509	2.68509	2.07747	1.94147	-0.941409	0.6875	1.58939	0.289073	-0.0369545	1	-0.800689	0.507814	1	Carbamoylphosphate synthase large subunit (split gene in MJ)	carB2
BF9343_3787	2.07747	2.07747	2.41187	2.223	3.59344	3.01949	2.68509	2.41187	1.78944	1.78944	0.893668	0.6875	1.70495	0.0490521	-1.31729	0.143518	-1.28437	0.453126	1	IMP dehydrogenase/GMP reductase	guaB
BF9343_3812	2.07747	2.07747	2.07747	1.91479	2.68509	2.68509	2.07747	2.07747	2.31281	2.31281	-0.0231882	1	1.58939	0.289073	-1.50952	0.289094	1.41171	0.289064	1	Actin-like ATPase involved in cell morphogenesis	mreB
BF9343_3865	2.68509	2.68509	1.64636	1.91479	2.9161	2.9161	2.07747	2.07747	2.07747	2.07747	-2.34489	0.125001	2.83303	0.0390671	-1.91025	0.109403	0.855948	0.687501	1	Urocanate hydratase	hutU
BF9343_3895	2.41187	2.41187	2.41187	2.223	2.9161	2.9161	1.64636	2.41187	2.51179	2.2005	-0.0245522	1	1.07625	0.387711	-1.91024	0.109403	1.52264	0.289064	1	Ribosomal protein L2	rplB
BF9343_3932	2.41187	2.41187	2.68509	2.47483	3.29272	2.9161	2.07747	2.07747	2.31281	2.2005	0.531596	0.753907	0.834555	0.454518	-2.22351	0.0385924	1.29153	0.453126	1	Anaerobic C4-dicarboxylate transporter	BF9343_3932
BF9343_4042	1.64636	1.64636	2.07747	1.91479	2.9161	2.5547	2.68509	2.41187	2.51179	2.2005	3.15839	0.5	1.70061	0.179698	-0.399426	0.774436	0.298108	1	1	Cation transport ATPase	BF9343_4042
BF9343_4051	1.64636	2.41187	2.07747	1.91479	3.11621	2.68509	2.41187	2.25398	2.31281	2.31281	-0.0231885	1	1.99054	0.109385	-1.17412	0.226604	0.673245	0.753907	1	Xaa-Pro aminopeptidase	BF9343_4051
BF9343_4111	2.07747	2.25398	1.64636	1.91479	2.68509	2.41187	2.07747	2.25398	2.68416	2.68416	-1.1598	0.625	2.17986	0.218758	-0.968706	0.453151	1.83469	0.0922863	1	Arginyl-tRNA synthetase	argS
BF9343_4226	1.64636	1.64636	1.64636	1.51743	3.29272	2.80504	2.41187	2.41187	1.78944	1.78944	2.56274e-15	1	5.34759	0.00195361	-1.23479	0.266896	-0.979134	0.687501	1	Succinate dehydrogenase/fumarate reductase, Fe-S protein subunit	BF9343_4226
BF9343_4247	2.9161	2.9161	2.07747	2.07747	3.59344	3.01949	2.41187	2.41187	2.07747	1.94147	-1.60947	0.109376	2.33098	0.00738754	-1.62193	0.0768503	-0.243661	1	1	Cysteine synthase	cysK
BF9343_0153	1.64636	1.64636	2.9161	2.68774	2.9161	2.5547	2.07747	2.25398	2.07747	2.2005	5.0318	0.00781259	-0.168834	1	-1.33148	0.179719	0.726017	1	2	Outer membrane protein	BF9343_0153
BF9343_0345	2.07747	2.41187	3.59344	3.03487	2.68509	2.68509	3.45061	3.11621	2.68416	2.31281	2.1076	0.0127261	-1.06775	0.167091	0.93352	0.237953	-0.635921	0.503447	2	Glycyl-tRNA synthetase (class II)	glyS
BF9343_0589	1.64636	1.64636	2.41187	2.07747	3.11621	2.68509	2.68509	2.68509	2.31281	2.31281	3.89478	0.25	1.25633	0.226577	-0.437667	0.790551	-0.0646193	1	2	Ribosome recycling factor	frr
BF9343_0674	1.64636	2.9161	2.68509	2.47483	2.07747	2.41187	3.11621	2.9161	2.51179	2.31281	0.531595	0.753907	-0.825839	0.507823	1.47252	0.146035	-0.416714	0.80362	2	Di- and tripeptidases	BF9343_0674
BF9343_0846	1.64636	1.64636	2.68509	2.223	2.9161	2.9161	2.07747	2.25398	1.78944	1.78944	4.37995	0.0625002	0.772095	0.581068	-1.62113	0.109403	-0.350022	1	2	Zn-dependent oligopeptidases	dcp
BF9343_0849	2.07747	2.07747	3.45061	2.95592	2.9161	2.9161	3.11621	2.68509	2.68416	2.31281	2.47812	0.0129397	-0.506267	0.503468	-0.0373321	1	-0.065272	1	2	GMP synthase, PP-ATPase domain/subunit	guaA
BF9343_0965	1.64636	1.64636	2.41187	2.35464	2.07747	2.25398	3.11621	2.68509	1.78944	2.2005	4.23563	0.125	-0.672582	1	1.5488	0.226604	-1.20155	0.226564	2	Methylase involved in ubiquinone/menaquinone biosynthesis	BF9343_0965
BF9343_1148	2.07747	2.07747	3.14378	3.10954	2.9161	2.9547	2.68509	2.68509	1.78944	1.78944	2.87172	0.0013123	-1.18968	0.0949844	-0.148032	1	-1.53616	0.289064	2	Alkyl hydroperoxide reductase, large subunit	ahpF
BF9343_1149	2.07747	2.25398	3.29272	2.9161	2.68774	2.9161	2.07747	2.07747	2.08416	2.01613	1.56046	0.0265635	0.434621	0.0453858	-2.22351	0.0385924	1.89675	0.109376	2	Peroxiredoxin	ahpC
BF9343_1239	1.64636	1.64636	2.41187	2.223	3.11621	2.68509	2.41187	2.41187	1.78944	1.78944	4.07525	0.125	1.07625	0.387711	-0.993698	0.387742	-0.979134	0.687501	2	Dihydroxynaphthoic acid synthase	menB
BF9343_1337	1.64636	1.64636	1.64636	2.223	2.68509	2.41187	2.9161	2.80504	2.07747	2.07747	3.15839	0.5	1.33738	0.453134	0.52493	0.774436	-0.930981	0.387697	2	Alanine dehydrogenase	ald
BF9343_1520	2.41187	2.25398	3.11621	2.47483	3.45061	3.20706	2.68509	2.68509	1.4181	2.07747	1.11268	0.387696	0.749795	0.383338	-1.06591	0.167133	-1.53616	0.289064	2	L-fucose isomerase and related proteins	BF9343_1520
BF9343_1737	2.41187	2.25398	3.29272	2.95592	1.64636	3.11621	3.11621	2.9161	2.07747	2.07747	1.62276	0.11847	-1.04168	0.332329	0.780041	0.607283	-1.18641	0.266847	2	Molecular chaperone GrpE (heat shock protein)	grpE
BF9343_1861	1.64636	1.64636	2.9161	2.68774	3.11621	2.68509	2.68509	2.68509	1.4181	1.78944	5.0318	0.00781259	0.121093	1	-0.437667	0.790551	-2.38118	0.125001	2	Lactate dehydrogenase and related dehydrogenases	BF9343_1861
BF9343_1995	1.64636	1.64636	3.11621	2.47483	3.11621	2.9161	1.64636	2.41187	1.78944	1.78944	5.0318	0.00781259	0.286359	1	-2.07536	0.065453	-0.0598336	1	2	Glycine cleavage system protein P (pyridoxal-binding), C-terminal domain	BF9343_1995
BF9343_2084	2.07747	2.07747	2.9161	2.78304	2.07747	2.07747	2.68509	2.5547	1.78944	1.78944	1.93509	0.109376	-1.84321	0.109385	1.31812	0.453151	-1.41575	0.289064	2	ABC-type multidrug transport system, ATPase and permease components	BF9343_2084
BF9343_2283	1.64636	1.64636	3.29272	2.95592	1.64636	2.68509	3.29272	3.01949	2.97219	2.60085	5.54188	0.000976584	-1.7354	0.118484	1.68924	0.0923189	0.0624873	1	2	Predicted membrane protein	BF9343_2283
BF9343_2310	2.07747	2.25398	3.59344	3.03487	2.41187	2.25398	2.9161	2.5547	2.31281	2.07747	2.34879	0.0127261	-1.80638	0.0490521	0.811504	0.753926	-0.427033	0.774415	2	ATP-dependent Lon protease, bacterial type	lon
BF9343_2394	2.07747	2.07747	2.41187	2.35464	2.9161	2.5547	2.68509	2.41187	1.78944	1.78944	1.05405	0.6875	0.626242	0.548841	-0.399426	0.774436	-1.28437	0.453126	2	Outer membrane protein	BF9343_2394
BF9343_2587	2.07747	2.07747	2.68509	2.47483	2.41187	2.41187	2.41187	2.25398	2.07747	2.07747	1.44982	0.289063	-0.437685	0.753913	-0.21665	1	0.117484	1	2	Exopolyphosphatase	BF9343_2587
BF9343_2611	2.07747	2.07747	3.29272	2.58538	3.45061	3.20706	2.68509	2.80504	2.51179	2.2005	2.09117	0.0654303	0.509103	0.525284	-0.955128	0.171103	-0.0648189	1	2	Methionine synthase II (cobalamin-independent)	BF9343_2611
BF9343_2654	2.41187	2.41187	2.9161	2.68774	2.9161	2.9161	3.29272	2.9161	2.07747	2.07747	0.932007	0.387696	0.121097	1	0.275712	0.814556	-1.3346	0.179567	2	Peroxiredoxin	BF9343_2654
BF9343_2687	1.64636	1.64636	2.41187	2.07747	2.68509	2.5547	2.68509	2.68509	1.4181	2.51179	3.89478	0.25	0.734679	0.507823	0.083411	1	-0.620379	0.753907	2	Glutamyl- and glutaminyl-tRNA synthetases	glnS
BF9343_3068	2.68509	2.68509	2.9161	2.47483	3.29272	3.11621	3.11621	2.68509	2.07747	2.41613	0.18901	1	0.755212	0.480704	-0.484943	0.647657	-0.585661	0.581056	2	Phosphoribosylformylglycinamidine (FGAM) synthase, synthetase domain	BF9343_3068
BF9343_3118	2.41187	2.25398	2.9161	2.35464	3.45061	3.45061	3.11621	3.11621	1.78944	1.78944	0.823263	0.753907	1.19948	0.0783709	-0.514113	0.546524	-2.25038	0.0385748	2	Acyl-CoA dehydrogenases	BF9343_3118
BF9343_3161	2.07747	2.07747	2.07747	2.223	2.41187	2.41187	2.9161	2.9161	2.51179	2.2005	0.506881	1	0.503434	1	0.920155	0.387742	-0.354552	0.790528	2	Acyl-CoA dehydrogenases	BF9343_3161
BF9343_3162	2.07747	2.07747	2.68509	2.223	1.64636	2.68509	3.59344	3.11621	1.78944	1.78944	1.19838	0.0453256	0.57477	0.726569	1.99081	0.0490722	-2.62094	0.00738548	2	AraC-type DNA-binding domain-containing proteins	BF9343_3162
BF9343_3255	2.07747	2.07747	2.41187	2.223	2.41187	2.41187	2.68509	2.41187	2.07747	2.07747	0.893668	0.6875	0.117537	1	0.26841	1	-0.368585	1	2	IMP dehydrogenase/GMP reductase	impDH
BF9343_3315	1.64636	1.64636	2.68509	2.47483	3.11621	2.68509	3.59344	3.11621	1.78944	1.78944	4.63139	0.0312502	0.521027	0.790535	0.646163	0.388988	-2.62094	0.00738548	2	Predicted HD superfamily hydrolase	BF9343_3315
BF9343_3448	2.68509	2.41187	3.11621	2.78304	2.68509	2.68509	2.9161	2.9161	1.78944	1.94147	0.867954	0.423951	-0.520765	0.607254	0.363397	0.790551	-1.6482	0.109376	2		BF9343_3448
BF9343_3487	2.07747	2.07747	3.11621	2.87218	2.07747	2.07747	2.41187	2.41187	1.78944	1.78944	2.16331	0.0385747	-2.07122	0.0385804	0.88232	0.687515	-0.979134	0.687501	2	Acetylornithine deacetylase/Succinyl-diaminopimelate desuccinylase and related deacylases	BF9343_3487
BF9343_3494	2.41187	2.25398	3.11621	2.78304	3.11621	2.68509	2.68509	2.68509	2.31281	2.07747	1.35363	0.266847	-0.119625	1	-0.437667	0.790551	-0.315902	1	2	Methylmalonyl-CoA mutase, N-terminal domain/subunit	mutA
BF9343_3528	2.41187	2.41187	2.68509	2.47483	2.9161	2.5547	3.11621	3.11621	1.78944	1.78944	0.531596	0.753907	0.2311	1	0.565363	0.629107	-2.25038	0.0385748	2	Long-chain acyl-CoA synthetases (AMP-forming)	BF9343_3528
BF9343_3671	2.41187	2.41187	2.68509	2.223	2.68509	2.41187	2.41187	2.41187	1.78944	2.07747	0.280156	1	0.118933	1	-0.341292	1	-0.449767	1	2	Branched-chain amino acid aminotransferase/4-amino-4-deoxychorismate lyase	BF9343_3671
BF9343_3913	1.64636	1.64636	3.59344	2.87218	2.41187	2.68509	2.07747	2.07747	2.07747	2.07747	5.71518	0.000244148	-1.21487	0.143482	-1.25784	0.453151	0.855948	0.687501	2	Ribosomal protein L1	rplA
BF9343_4045	1.64636	1.64636	2.9161	2.87218	1.64636	2.07747	2.9161	2.80504	2.51179	2.41613	5.19682	0.00390631	-2.77687	0.0214878	2.59825	0.0703301	-0.0651403	1	2	Uridine kinase	BF9343_4045
BF9343_4052	2.07747	2.07747	2.68509	2.223	3.29272	2.9161	3.11621	2.9161	2.83619	2.60085	1.19838	0.453126	1.08562	0.301778	-0.185594	1	0.151192	1	2	DNA-directed RNA polymerase specialized sigma subunit, sigma54 homolog	BF9343_4052
BF9343_4107	2.68509	2.5547	2.9161	2.35464	3.29272	3.01949	3.29272	3.20706	2.07747	2.07747	0.206289	1	0.792493	0.332329	0.0905907	1	-1.53174	0.076814	2	Uncharacterized protein conserved in bacteria	BF9343_4107
BF9343_4109	2.41187	2.25398	3.11621	2.87218	3.45061	2.9161	2.68509	2.5547	2.07747	1.94147	1.42576	0.179567	0.256266	1	-1.00551	0.210173	-0.680277	0.507814	2	Topoisomerase IA	topA
BF9343_4117	1.64636	2.07747	2.68509	2.35464	3.29272	3.11621	2.41187	2.41187	2.07747	2.07747	2.17873	0.218751	1.08907	0.210134	-1.44132	0.118514	-0.0633525	1	2	Preprotein translocase subunit SecD	BF9343_4117
BF9343_0023	1.64636	1.64636	1.64636	1.51743	2.41187	2.41187	1.64636	2.07747	2.07747	2.07747	2.56274e-15	1	4.14758	0.125004	-1.79905	0.37502	1.70695	0.375001	3	Pyruvate/2-oxoglutarate dehydrogenase complex, dihydrolipoamide dehydrogenase (E3) component, and related enzymes	pdhD
BF9343_0081	1.64636	1.64636	1.64636	1.91479	2.07747	2.07747	1.64636	1.64636	1.78944	1.78944	2.31155	1	0.953498	0.0500027	-3.18716	0.0500081	3.1404	0.0500003	3	5-keto 4-deoxyuronate isomerase	BF9343_0081
BF9343_0083	1.64636	1.64636	2.41187	2.07747	2.68509	2.68509	1.64636	2.07747	1.4181	2.07747	3.89478	0.25	0.855192	0.507823	-2.35581	0.125021	0.791166	1	3	mRNA degradation ribonucleases J1/J2 (metallo-beta-lactamase superfamily)	BF9343_0083
BF9343_0127	1.64636	1.64636	2.07747	1.91479	2.68509	2.68509	2.07747	2.07747	1.4181	2.31281	3.15839	0.5	1.58939	0.289073	-1.50952	0.289094	0.469534	1	3	Holliday junction resolvasome, helicase subunit	ruvB
BF9343_0141	1.64636	1.64636	1.64636	1.91479	2.41187	2.41187	1.64636	1.64636	1.78944	1.78944	2.31155	1	1.87431	0.375007	-4.10571	0.125012	3.1404	0.5	3	D-mannonate dehydratase	uxuA
BF9343_0176	2.07747	2.07747	2.9161	2.35464	2.9161	2.80504	1.64636	1.64636	1.4181	1.4181	1.56081	0.289063	0.319863	0.790535	-4.97295	0.00781602	0	1	3	3-oxoacyl-(acyl-carrier-protein) synthase	BF9343_0176
BF9343_0194	2.07747	2.07747	1.64636	1.51743	2.07747	2.07747	1.64636	1.64636	1.4181	2.07747	-3.18158	0.5	3.22676	0.500003	-3.18716	0.500008	3.1404	0.5	3	Arginine decarboxylase (spermidine biosynthesis)	BF9343_0194
BF9343_0232	1.64636	2.07747	1.64636	1.51743	2.68509	2.41187	1.64636	2.07747	2.07747	2.07747	-2.33242	1	4.45313	0.0625034	-2.10411	0.218773	1.70695	0.375001	3	Inorganic pyrophosphatase	BF9343_0232
BF9343_0411	2.07747	2.07747	2.07747	1.91479	2.07747	2.07747	1.64636	1.64636	1.4181	1.4181	-0.0231882	1	0.111011	1	-3.18716	0.500008	0	1	3	Uncharacterized protein conserved in bacteria	BF9343_0411
BF9343_0425	2.07747	2.07747	1.64636	1.91479	2.41187	2.41187	2.07747	2.07747	1.78944	1.78944	-0.870027	1	1.87431	0.375007	-0.952761	0.687515	-0.0598336	1	3	Gamma-glutamyl phosphate reductase	proA
BF9343_0461	1.64636	1.64636	2.07747	1.91479	2.41187	2.41187	1.64636	1.64636	1.78944	1.78944	3.15839	0.5	1.03182	0.687505	-4.10571	0.125012	3.1404	0.5	3	Argininosuccinate synthase	argG
BF9343_0483	1.64636	1.64636	1.64636	1.91479	2.07747	2.07747	1.64636	1.64636	1.78944	1.78944	2.31155	1	0.953498	1	-3.18716	0.500008	3.1404	0.5	3	Outer membrane protein	BF9343_0483
BF9343_0505	1.64636	2.07747	1.64636	1.91479	2.68509	2.68509	1.64636	1.64636	2.07747	2.07747	-0.0208696	1	2.43188	0.125007	-4.66247	0.0312575	4.05618	0.125	3	High-affinity K+ transport system, ATPase chain B	kdpB
BF9343_0521	1.64636	1.64636	2.07747	1.91479	2.68509	2.68509	1.64636	2.07747	1.4181	1.4181	3.15839	0.5	1.58939	0.289073	-2.35581	0.125021	-2.34923	1	3	Aspartate/tyrosine/aromatic aminotransferase	aspC1
BF9343_0534	2.07747	2.07747	1.64636	1.91479	2.07747	2.07747	1.64636	1.64636	1.4181	1.4181	-0.870027	1	0.953498	1	-3.18716	0.500008	0	1	3	Predicted phosphoglycerate mutase, AP superfamily	BF9343_0534
BF9343_0535	2.07747	2.07747	2.41187	2.223	2.68509	2.68509	1.64636	1.64636	1.78944	1.78944	0.893668	0.6875	0.675108	0.753913	-4.66247	0.0312575	3.1404	0.5	3	Threonine synthase	thrC
BF9343_0537	2.07747	2.07747	2.41187	2.223	2.68509	2.5547	1.64636	1.64636	2.07747	2.07747	0.893668	0.6875	0.554595	0.753913	-4.5421	0.0312575	4.05618	0.125	3	Permeases of the drug/metabolite transporter (DMT) superfamily	BF9343_0537
BF9343_0541	2.07747	2.07747	1.64636	1.51743	2.07747	2.07747	1.64636	1.64636	1.4181	2.07747	-3.18158	0.5	3.22676	0.500003	-3.18716	0.500008	3.1404	0.5	3	Small-conductance mechanosensitive channel	BF9343_0541
BF9343_0626	1.64636	1.64636	1.64636	1.91479	2.41187	2.41187	2.07747	2.07747	1.78944	1.78944	2.31155	1	1.87431	0.375007	-0.952761	0.687515	-0.0598336	1	3	Response regulator containing CheY-like receiver and SARP domains	BF9343_0626
BF9343_0640	2.07747	2.07747	1.64636	1.51743	2.07747	2.07747	2.07747	2.07747	1.78944	1.78944	-3.18158	0.5	3.22676	0.500003	-0.0342131	1	-0.0598336	1	3	Outer membrane receptor proteins, mostly Fe transport	BF9343_0640
BF9343_0655	1.64636	1.64636	2.07747	1.91479	2.68509	2.68509	1.64636	1.64636	2.07747	1.94147	3.15839	0.5	1.58939	0.289073	-4.66247	0.0312575	3.87587	0.25	3	Alanyl-tRNA synthetase	alaS
BF9343_0661	1.64636	2.07747	2.07747	1.91479	2.41187	2.25398	2.07747	2.07747	1.78944	1.78944	0.82597	1	0.85076	0.687505	-0.772033	0.687515	-0.0598336	1	3	Stage 0 sporulation protein J (antagonist of Soj) containing ParB-like nuclease domain	parB
BF9343_0756	1.64636	1.64636	1.64636	1.91479	2.68509	2.41187	1.64636	1.64636	1.78944	1.78944	2.31155	1	2.17986	0.218758	-4.41077	0.0625101	3.1404	0.5	3	NADH:ubiquinone oxidoreductase 20 kD subunit and related Fe-S oxidoreductases	nuoB
BF9343_0759	2.07747	2.07747	1.64636	1.91479	2.07747	2.07747	1.64636	1.64636	1.4181	1.4181	-0.870027	1	0.953498	1	-3.18716	0.500008	0	1	3	Trk-type K+ transport systems, membrane components	BF9343_0759
BF9343_0838	2.07747	2.07747	2.07747	1.91479	2.07747	2.07747	1.64636	1.64636	1.4181	1.4181	-0.0231882	1	0.111011	1	-3.18716	0.500008	0	1	3	Uncharacterized protein conserved in bacteria	BF9343_0838
BF9343_0911	2.07747	2.07747	2.07747	1.91479	2.07747	2.07747	1.64636	1.64636	1.4181	1.4181	-0.0231882	1	0.111011	1	-3.18716	0.500008	0	1	3	DNA segregation ATPase FtsK/SpoIIIE and related proteins	BF9343_0911
BF9343_1151	1.64636	2.07747	2.07747	1.91479	2.68509	2.68509	2.07747	2.07747	1.78944	1.78944	0.82597	1	1.58939	0.289073	-1.50952	0.289094	-0.0598336	1	3	Preprotein translocase subunit SecG	BF9343_1151
BF9343_1155	2.07747	2.07747	1.64636	1.91479	2.68509	2.68509	1.64636	1.64636	1.78944	1.78944	-0.870027	1	2.43188	0.125007	-4.66247	0.0312575	3.1404	0.5	3	L-serine deaminase	tdcG
BF9343_1294	1.64636	1.64636	1.64636	1.51743	2.41187	2.25398	1.64636	2.07747	1.78944	1.78944	2.56274e-15	1	3.96651	0.125004	-1.61832	0.37502	0.791165	1	3	Uncharacterized protein conserved in bacteria	BF9343_1294
BF9343_1425	1.64636	2.07747	1.64636	1.51743	2.41187	2.41187	1.64636	1.64636	1.78944	1.78944	-2.33242	1	4.14758	0.125004	-4.10571	0.125012	3.1404	0.5	3	Periplasmic protein TonB, links inner and outer membranes	BF9343_1425
BF9343_1494	2.07747	2.07747	1.64636	1.51743	2.07747	2.07747	1.64636	1.64636	1.78944	1.78944	-3.18158	0.5	3.22676	0.500003	-3.18716	0.500008	3.1404	0.5	3	Arylsulfatase A and related enzymes	BF9343_1494
BF9343_1539	2.07747	2.07747	1.64636	1.91479	2.41187	2.41187	2.07747	2.07747	1.78944	1.94147	-0.870027	1	1.87431	0.375007	-0.952761	0.687515	0.228995	1	3	Ribonucleases G and E	BF9343_1539
BF9343_1540	2.07747	2.07747	1.64636	1.51743	2.68509	2.41187	2.41187	2.25398	2.07747	1.94147	-3.18158	0.5	4.45313	0.0625034	-0.521714	0.72658	-0.0628247	1	3	L-lactate permease	lctP
BF9343_1556	2.07747	2.07747	2.07747	1.91479	2.68509	2.68509	1.64636	1.64636	1.4181	1.4181	-0.0231882	1	1.58939	0.289073	-4.66247	0.0312575	0	1	3	Flavodoxins	BF9343_1556
BF9343_1612	2.41187	2.41187	1.64636	1.91479	2.41187	2.41187	1.64636	1.64636	2.07747	2.07747	-1.78825	0.375	1.87431	0.375007	-4.10571	0.125012	4.05618	0.125	3	Putative Zn-dependent protease, contains TPR repeats	BF9343_1612
BF9343_1763	2.07747	2.07747	1.64636	1.51743	2.07747	2.07747	2.07747	2.07747	1.78944	1.78944	-3.18158	0.5	3.22676	0.500003	-0.0342131	1	-0.0598336	1	3	Site-specific recombinase XerD	BF9343_1763
BF9343_1790	2.07747	2.07747	2.41187	2.07747	2.41187	2.41187	1.64636	1.64636	1.78944	1.78944	0.713198	1	0.297621	1	-4.10571	0.125012	3.1404	0.5	3	Signal transduction histidine kinase	BF9343_1790
BF9343_1800	2.07747	2.07747	1.64636	1.91479	2.68509	2.68509	2.07747	2.07747	1.4181	1.4181	-0.870027	1	2.43188	0.125007	-1.50952	0.289094	-3.20023	0.5	3	Predicted permease	BF9343_1800
BF9343_1959	2.07747	2.07747	1.64636	1.51743	2.41187	2.25398	2.07747	2.07747	1.78944	1.78944	-3.18158	0.5	3.96651	0.125004	-0.772033	0.687515	-0.0598336	1	3	ATPase components of ABC transporters with duplicated ATPase domains	BF9343_1959
BF9343_1982	2.07747	2.25398	2.41187	2.07747	2.41187	2.25398	2.07747	2.07747	1.78944	1.78944	0.423428	1	0.116557	1	-0.772033	0.687515	-0.0598336	1	3	Na+-transporting NADH:ubiquinone oxidoreductase, subunit NqrB	nqrB
BF9343_2154	2.41187	2.41187	1.64636	1.51743	2.07747	2.07747	1.64636	1.64636	1.4181	1.78944	-4.0998	0.125	3.22676	0.500003	-3.18716	0.500008	2.29538	1	3	Response regulators consisting of a CheY-like receiver domain and a winged-helix DNA-binding domain	BF9343_2154
BF9343_2570	2.07747	2.07747	1.64636	1.51743	2.41187	2.41187	1.64636	2.41187	1.78944	1.78944	-3.18158	0.5	4.14758	0.125004	-0.952759	0.687515	-0.0598336	1	3	Multidrug resistance efflux pump	BF9343_2570
BF9343_2584	1.64636	1.64636	1.64636	1.51743	2.68509	2.68509	1.64636	2.07747	1.78944	1.78944	2.56274e-15	1	4.70515	0.0312526	-2.35581	0.125021	0.791165	1	3	Aspartate/tyrosine/aromatic aminotransferase	BF9343_2584
BF9343_2678	2.07747	2.07747	2.07747	2.07747	2.41187	2.25398	1.64636	2.07747	1.4181	1.4181	0.266055	1	0.562508	0.687505	-1.61832	0.37502	-2.34923	1	3	Cell wall-associated hydrolases (invasion-associated proteins)	BF9343_2678
BF9343_2702	2.07747	2.07747	1.64636	1.51743	2.07747	2.07747	1.64636	1.64636	1.78944	1.78944	-3.18158	0.5	3.22676	0.500003	-3.18716	0.500008	3.1404	0.5	3	NADH:ubiquinone oxidoreductase 20 kD subunit and related Fe-S oxidoreductases	BF9343_2702
BF9343_2767	1.64636	2.07747	1.64636	1.91479	2.41187	2.41187	2.07747	2.07747	1.78944	1.78944	-0.0208696	1	1.87431	0.0550069	-0.952761	0.687515	-0.0598336	1	3	ATPase involved in DNA repair	recN
BF9343_2798	1.64636	2.07747	2.07747	1.91479	2.07747	2.07747	1.64636	1.64636	1.4181	1.4181	0.82597	1	0.111011	1	-3.18716	0.500008	0	1	3	Diaminopimelate decarboxylase	BF9343_2798
BF9343_2845	2.07747	2.07747	1.64636	1.91479	2.07747	2.07747	1.64636	1.64636	1.4181	1.4181	-0.870027	1	0.953498	1	-3.18716	0.500008	0	1	3	Short-chain dehydrogenases of various substrate specificities	BF9343_2845
BF9343_2879	2.07747	2.07747	2.07747	1.91479	2.41187	2.41187	1.64636	1.64636	2.31281	2.07747	-0.0231882	1	1.03182	0.687505	-4.10571	0.125012	4.36066	0.0625003	3	Dihydroorotase and related cyclic amidohydrolases	BF9343_2879
BF9343_2972	2.07747	2.07747	1.64636	1.91479	3.11621	3.11621	1.64636	1.64636	1.4181	1.78944	-0.870027	1	3.14655	0.0117211	-5.37647	0.00195454	2.29538	1	3	5,10-methylene-tetrahydrofolate dehydrogenase/Methenyl tetrahydrofolate cyclohydrolase	BF9343_2972
BF9343_2998	2.07747	2.07747	1.64636	2.223	2.68509	2.41187	2.07747	2.07747	2.07747	2.07747	-0.0231882	1	1.33738	0.453134	-1.25782	0.453151	0.855948	0.687501	3	Beta-galactosidase/beta-glucuronidase	BF9343_2998
BF9343_3014	1.64636	1.64636	1.64636	1.51743	2.41187	2.41187	1.64636	2.07747	2.07747	1.94147	2.56274e-15	1	4.14758	0.125004	-1.79905	0.37502	1.52664	0.625	3	Type II secretory pathway, pullulanase PulA and related glycosidases	BF9343_3014
BF9343_3028	2.07747	2.07747	1.64636	1.51743	2.07747	2.07747	1.64636	2.07747	1.4181	1.4181	-3.18158	0.5	3.22676	0.500003	-0.880502	1	-2.34923	1	3	Beta-glucanase/Beta-glucan synthetase	BF9343_3028
BF9343_3062	2.07747	2.07747	1.64636	1.51743	2.41187	2.25398	2.07747	2.07747	1.78944	1.78944	-3.18158	0.5	3.96651	0.125004	-0.772033	0.687515	-0.0598336	1	3	Na+/melibiose symporter and related transporters	BF9343_3062
BF9343_3066	2.07747	2.07747	1.64636	1.91479	2.41187	2.41187	1.64636	1.64636	1.4181	1.4181	-0.870027	1	1.87431	0.375007	-4.10571	0.125012	0	1	3	Outer membrane protein	BF9343_3066
BF9343_3079	1.64636	2.07747	1.64636	1.51743	2.07747	2.07747	1.64636	1.64636	1.78944	1.78944	-2.33242	1	3.22676	0.500003	-3.18716	0.500008	3.1404	0.5	3	UDP-N-acetylglucosamine:LPS N-acetylglucosamine transferase	BF9343_3079
BF9343_3088	2.07747	2.07747	1.64636	1.51743	2.41187	2.41187	1.64636	2.07747	1.78944	1.78944	-3.18158	0.5	4.14758	0.125004	-1.79905	0.37502	0.791165	1	3	ABC-type sugar transport system, periplasmic component	BF9343_3088
BF9343_3090	1.64636	2.07747	2.07747	1.91479	2.07747	2.07747	1.64636	1.64636	1.4181	1.4181	0.82597	1	0.111011	1	-3.18716	0.500008	0	1	3	Fucose permease	BF9343_3090
BF9343_3155	1.64636	1.64636	2.07747	1.91479	2.68509	2.41187	2.07747	2.07747	1.4181	1.4181	3.15839	0.5	1.33738	0.453134	-1.25782	0.453151	-3.20023	0.5	3	Predicted Zn-dependent protease	BF9343_3155
BF9343_3165	2.07747	2.07747	1.64636	1.51743	1.64636	2.41187	1.64636	2.07747	1.4181	1.78944	-3.18158	0.5	3.22677	0.500003	-0.880517	1	-0.0538513	1	3	Cysteine synthase	BF9343_3165
BF9343_3251	2.07747	2.07747	1.64636	1.51743	2.07747	2.07747	2.07747	2.07747	1.4181	1.4181	-3.18158	0.5	3.22676	0.500003	-0.0342131	1	-3.20023	0.5	3	Biotin carboxyl carrier protein	BF9343_3251
BF9343_3264	1.64636	1.64636	1.64636	1.91479	2.9161	2.5547	2.07747	2.07747	1.78944	1.78944	2.31155	1	2.5431	0.0703185	-1.6206	0.289094	-0.0598336	1	3	Homocysteine/selenocysteine methylase (S-methylmethionine-dependent)	BF9343_3264
BF9343_3510	2.07747	2.07747	2.07747	1.91479	2.07747	2.07747	1.64636	1.64636	1.78944	1.78944	-0.0231882	1	0.111011	1	-3.18716	0.500008	3.1404	0.5	3	Predicted HD superfamily hydrolase	BF9343_3510
BF9343_3524	2.07747	2.07747	2.07747	1.91479	2.68509	2.41187	2.07747	2.07747	2.07747	2.07747	-0.0231882	1	1.33738	0.453134	-1.25782	0.453151	0.855948	0.687501	3	Methylglyoxal synthase	mgsA
BF9343_3575	2.07747	2.07747	1.64636	1.51743	2.07747	2.07747	2.07747	2.07747	1.78944	1.94147	-3.18158	0.5	3.22676	0.500003	-0.0342131	1	0.228995	1	3	Chloride channel protein EriC	BF9343_3575
BF9343_3707	2.07747	2.07747	2.41187	2.223	2.41187	2.41187	1.64636	2.07747	1.78944	1.78944	0.893668	0.6875	0.117537	1	-1.79905	0.37502	0.791165	1	3	Tryptophanyl-tRNA synthetase	trpS
BF9343_3710	1.64636	2.07747	1.64636	1.51743	2.07747	2.07747	1.64636	1.64636	1.78944	1.78944	-2.33242	1	3.22676	0.500003	-3.18716	0.500008	3.1404	0.5	3	ABC-type bacteriocin/lantibiotic exporters, contain an N-terminal double-glycine peptidase domain	BF9343_3710
BF9343_3794	2.07747	2.07747	1.64636	1.51743	2.07747	2.07747	1.64636	1.64636	1.78944	1.78944	-3.18158	0.5	3.22676	0.500003	-3.18716	0.500008	3.1404	0.5	3	ABC-type (unclassified) transport system, ATPase component	BF9343_3794
BF9343_3813	2.07747	2.07747	1.64636	1.51743	2.41187	2.5547	1.64636	2.68509	2.07747	1.94147	-3.18158	0.5	4.30843	0.0625034	-0.583488	0.72658	0.143972	1	3	AICAR transformylase/IMP cyclohydrolase PurH (only IMP cyclohydrolase domain in Aful)	purH
BF9343_3819	2.07747	2.07747	2.07747	2.223	2.41187	2.41187	1.64636	2.07747	1.78944	1.78944	0.506881	1	0.503434	1	-1.79905	0.37502	0.791165	1	3	Outer membrane protein/protective antigen OMA87	BF9343_3819
BF9343_3863	1.64636	1.64636	2.07747	1.91479	2.41187	2.41187	1.64636	2.41187	1.78944	1.78944	3.15839	0.5	1.03182	0.687505	-0.952759	0.687515	-0.0598336	1	3	Imidazolonepropionase and related amidohydrolases	hutI
BF9343_3872	2.07747	2.07747	1.64636	1.51743	2.07747	2.07747	2.07747	2.07747	1.4181	1.4181	-3.18158	0.5	3.22676	0.500003	-0.0342131	1	-3.20023	0.5	3	Ribosomal protein S4 and related proteins	rpsD
BF9343_3924	1.64636	2.07747	2.07747	1.91479	2.41187	2.41187	2.07747	2.07747	1.78944	1.78944	0.82597	1	1.03182	0.687505	-0.952761	0.687515	-0.0598336	1	3	Glutamyl- and glutaminyl-tRNA synthetases	gltX
BF9343_3928	2.41187	2.25398	1.64636	1.51743	2.41187	2.41187	2.07747	2.07747	1.78944	1.78944	-3.91912	0.125	4.14758	0.125004	-0.952761	0.687515	-0.0598336	1	3	'Primosomal protein N'' (replication factor Y) - superfamily II helicase'	BF9343_3928
BF9343_3930	2.07747	2.07747	1.64636	1.51743	2.41187	2.41187	1.64636	2.07747	1.4181	1.4181	-3.18158	0.5	4.14758	0.125004	-1.79905	0.37502	-2.34923	1	3	S-adenosylmethionine synthetase	BF9343_3930
BF9343_4033	2.07747	2.07747	1.64636	1.91479	2.07747	2.07747	2.07747	2.07747	1.78944	1.78944	-0.870027	1	0.953498	1	-0.0342131	1	-0.0598336	1	3	Predicted aminopeptidases	BF9343_4033
BF9343_4056	2.07747	2.07747	1.64636	1.51743	2.9161	2.5547	1.64636	1.64636	1.4181	1.78944	-3.18158	0.5	4.81636	0.0156268	-4.77354	0.0312575	2.29538	1	3	1-hydroxy-2-methyl-2-(e)-butenyl 4-diphosphate synthase	BF9343_4056
BF9343_4063	2.07747	2.07747	2.07747	1.91479	2.41187	2.25398	1.64636	2.07747	2.31281	2.31281	-0.0231882	1	0.85076	0.687505	-1.61832	0.37502	2.26271	0.125001	3	DNA-binding HTH domain-containing proteins	BF9343_4063
BF9343_4216	2.41187	2.41187	1.64636	1.91479	2.9161	2.68509	1.64636	1.64636	1.78944	1.94147	-1.78825	0.375	2.64635	0.0703185	-4.87669	0.0156303	3.42922	0.5	3	Small-conductance mechanosensitive channel	BF9343_4216
BF9343_0074	2.07747	2.07747	2.07747	1.91479	1.64636	2.07747	2.41187	2.41187	2.51179	2.51179	-0.0231882	1	-0.742569	1	1.73202	0.37502	0.89262	0.387697	4	Uroporphyrinogen-III synthase	BF9343_0074
BF9343_0196	2.68509	2.41187	2.41187	2.07747	1.64636	1.64636	2.68509	2.68509	2.31281	2.31281	-0.510023	0.726563	-3.84996	0.250004	4.62551	0.0312575	-0.0646193	1	4	DNA-directed RNA polymerase specialized sigma subunit, sigma24 homolog	BF9343_0196
BF9343_0215	2.68509	2.5547	2.41187	2.58538	1.64636	1.64636	1.64636	2.41187	2.68416	2.51179	-0.0249524	1	-4.46518	0.0625034	3.15295	0.500008	1.97687	0.0654305	4	Transcription elongation factor	BF9343_0215
BF9343_0221	2.41187	2.41187	2.07747	1.91479	1.64636	1.64636	2.07747	2.07747	2.51179	2.51179	-0.941409	0.6875	-3.11575	0.500003	3.15295	0.500008	1.81192	0.109376	4	Cysteine desulfurase activator SufB	BF9343_0221
BF9343_0242	2.07747	2.25398	2.41187	2.223	1.64636	2.07747	2.41187	2.5547	2.83619	2.41613	0.603898	1	-1.65686	0.375007	1.89237	0.37502	0.972798	0.423952	4	Type IIA topoisomerase (DNA gyrase/topo II, topoisomerase IV), B subunit	BF9343_0242
BF9343_0407	2.41187	2.25398	2.68509	2.223	1.64636	2.07747	2.41187	2.25398	2.51179	2.31281	0.460831	1	-1.96101	0.218758	1.5516	0.625012	0.887184	0.548829	4	Phosphotransacetylase	ptaA
BF9343_0408	2.41187	2.41187	2.41187	2.35464	2.07747	2.25398	2.07747	2.5547	2.31281	2.07747	0.135832	1	-0.672582	1	0.412	1	0.421962	1	4	Acetate kinase	ackA
BF9343_0409	2.68509	2.68509	2.41187	2.07747	1.64636	2.07747	2.68509	2.41187	2.51179	2.51179	-0.761661	0.507813	-1.47677	0.625004	2.03666	0.218773	0.587388	0.581056	4	Alkaline phosphatase	BF9343_0409
BF9343_0684	3.45061	3.45061	2.41187	2.223	1.64636	1.64636	2.9161	3.01949	2.31281	2.2005	-1.77052	0.0308844	-4.03004	0.125004	5.11072	0.00781602	-0.670608	0.423952	4	Putative periplasmic protein kinase ArgK and related GTPases of G3E family	BF9343_0684
BF9343_0721	2.07747	2.07747	3.11621	2.58538	1.64636	2.07747	2.68509	2.68509	2.31281	2.07747	1.93509	0.109376	-2.69679	0.0390671	2.28806	0.125021	-0.315902	1	4	Quinolinate synthase	BF9343_0721
BF9343_0749	2.68509	2.68509	2.07747	1.91479	2.07747	2.07747	2.07747	2.07747	2.51179	2.2005	-1.49805	0.289063	0.111011	1	-0.0342131	1	1.52264	0.289064	4	NADH:ubiquinone oxidoreductase subunit 4 (chain M)	nuoM
BF9343_0865	2.9161	2.9161	1.64636	1.91479	2.07747	2.25398	2.68509	2.5547	2.51179	2.41613	-2.74555	0.0390628	1.24427	0.625004	1.02822	0.72658	0.365872	1	4	Uncharacterized flavoproteins	BF9343_0865
BF9343_0880	2.07747	2.07747	2.07747	1.91479	1.64636	1.64636	2.9161	2.5547	2.51179	2.31281	-0.0231882	1	-3.11575	0.500003	4.73648	0.0312575	0.0381889	1	4	Glycogen debranching enzyme	BF9343_0880
BF9343_0882	3.29272	2.80504	2.07747	1.91479	1.64636	2.68509	2.07747	2.07747	2.68416	2.68416	-2.13978	0.0654303	0.643674	1	-0.56541	1	2.12488	0.0385748	4	Alpha-amylase/alpha-mannosidase	BF9343_0882
BF9343_0916	2.9161	2.5547	2.41187	2.223	2.41187	2.41187	2.68509	2.41187	2.07747	2.31281	-0.692261	0.753907	0.117537	1	0.26841	1	-0.0641064	1	4	Uncharacterized protein related to glutamine synthetase	glnA
BF9343_0919	2.41187	2.25398	2.07747	2.35464	2.07747	2.25398	2.41187	2.5547	2.07747	2.2005	-0.0243475	1	-0.332418	1	0.752766	1	-0.0637691	1	4	Ribosomal protein S1	rpsA
BF9343_0926	2.9161	2.9161	2.07747	1.91479	2.07747	2.07747	2.07747	2.07747	2.31281	2.31281	-1.89871	0.109376	0.111011	1	-0.0342131	1	1.41171	0.289064	4	Valyl-tRNA synthetase	valS
BF9343_0952	2.68509	2.68509	3.11621	2.47483	1.64636	2.07747	2.07747	2.07747	2.31281	2.2005	0.375368	0.790528	-2.61201	0.0390671	0.815491	1	1.29153	0.453126	4	Multisubunit Na+/H+ antiporter, MnhC subunit	BF9343_0952
BF9343_0954	1.64636	2.41187	2.07747	1.91479	2.07747	2.07747	2.9161	3.01949	2.68416	2.60085	-0.0231885	1	0.111011	1	1.92356	0.109403	0.0906322	1	4	Polyphosphate kinase	BF9343_0954
BF9343_0989	2.68509	2.41187	2.07747	1.91479	2.41187	2.25398	2.07747	2.07747	2.83619	2.83619	-1.24641	0.453126	0.85076	0.687505	-0.772033	0.687515	2.3819	0.0129398	4	0	obg
BF9343_1082	2.68509	2.5547	2.41187	2.35464	1.64636	2.07747	2.9161	2.5547	1.78944	1.94147	-0.300468	0.753907	-1.81694	0.375007	2.39903	0.125021	-1.35846	0.179689	4	Putative NADH-flavin reductase	BF9343_1082
BF9343_1087	2.41187	2.41187	1.64636	1.91479	1.64636	2.9161	2.41187	2.25398	2.51179	2.31281	-1.78825	0.375	1.87432	0.375007	-0.21668	1	0.887184	0.548829	4	Putative Zn-dependent protease, contains TPR repeats	BF9343_1087
BF9343_1153	2.41187	2.25398	2.9161	2.47483	1.64636	1.64636	2.9161	2.68509	2.07747	1.94147	0.926323	0.548829	-4.79904	0.0156268	4.83953	0.0156303	-1.015	0.343751	4	Tetrahydrodipicolinate N-succinyltransferase	BF9343_1153
BF9343_1225	3.11621	3.11621	2.41187	2.35464	1.64636	1.64636	2.68509	2.68509	2.83619	2.76241	-1.13471	0.179567	-4.19012	0.125004	4.62551	0.0312575	0.845484	0.332308	4	Di- and tripeptidases	pepT
BF9343_1226	1.64636	2.07747	2.41187	2.07747	1.64636	2.07747	3.29272	2.80504	2.07747	2.07747	1.56236	0.625	-1.47677	0.625004	2.92932	0.0214943	-1.26241	0.179567	4	Glycine cleavage system T protein (aminomethyltransferase)	gcvT
BF9343_1287	2.07747	2.07747	2.07747	1.91479	1.64636	2.07747	2.07747	2.07747	2.97219	2.60085	-0.0231882	1	-0.742569	1	0.815491	1	2.32181	0.0224614	4	Fe2+ transport system protein B	BF9343_1287
BF9343_1542	1.64636	2.41187	2.68509	2.47483	2.07747	2.07747	2.68509	2.41187	2.68416	2.31281	1.44982	0.289063	-1.3585	0.289073	1.18696	0.453151	0.587388	0.581056	4	Outer membrane protein V	BF9343_1542
BF9343_1552	2.68509	2.68509	2.41187	2.07747	2.41187	2.41187	2.41187	2.25398	2.31281	2.07747	-0.761661	0.507813	0.297621	1	-0.21665	1	0.421962	1	4	Lipoate-protein ligase A	lplA
BF9343_1589	2.68509	2.68509	1.64636	1.91479	1.64636	1.64636	2.68509	2.41187	2.07747	2.07747	-2.34489	0.125001	-2.27327	1	4.37412	0.0625101	-0.368585	1	4	Cell division protein	BF9343_1589
BF9343_1733	2.68509	2.5547	2.41187	2.223	2.07747	2.07747	2.07747	2.07747	2.83619	2.41613	-0.460852	0.753907	-0.803276	0.687505	-0.0342131	1	2.05277	0.0654305	4	Beta-galactosidase/beta-glucuronidase	bgaA
BF9343_1838	3.45061	2.9161	2.41187	2.35464	1.64636	2.07747	2.68509	2.68509	2.31281	2.2005	-1.26904	0.11847	-1.81694	0.375007	2.28806	0.125021	-0.184797	1	4	6-phosphogluconolactonase/Glucosamine-6-phosphate isomerase/deaminase	pgl
BF9343_1855	2.41187	2.41187	2.41187	2.223	1.64636	1.64636	2.07747	2.25398	2.07747	2.07747	-0.0245522	1	-4.03004	0.125004	3.44207	0.500008	0.56576	1	4	Cytochrome bd-type quinol oxidase, subunit 2	cydB
BF9343_1989	2.41187	2.25398	2.9161	2.58538	2.07747	2.5547	2.41187	2.25398	2.68416	2.31281	1.02251	0.548829	-0.928602	0.548841	-0.0359371	1	1.07346	0.387697	4	Phosphoglycerate dehydrogenase and related dehydrogenases	serA
BF9343_2100	2.9161	2.5547	2.07747	1.91479	1.64636	2.07747	2.41187	2.25398	2.68416	2.41613	-1.60912	0.289063	-0.742569	1	1.5516	0.625012	1.15829	0.387697	4	Predicted glutathione S-transferase	BF9343_2100
BF9343_2133	2.68509	2.41187	1.64636	1.91479	1.64636	2.07747	2.9161	2.9161	2.51179	2.2005	-2.09325	0.218751	0.0999186	1	2.68841	0.0390761	-0.354552	0.790528	4	Ketopantoate hydroxymethyltransferase	panB
BF9343_2148	2.41187	2.41187	2.68509	2.47483	1.64636	1.64636	2.68509	2.5547	2.07747	2.07747	0.531596	0.753907	-4.58526	0.0312526	4.50528	0.0625101	-0.499969	0.753907	4	F0F1-type ATP synthase, gamma subunit	atpG
BF9343_2151	3.11621	2.80504	2.41187	2.47483	1.64636	1.64636	2.07747	2.07747	2.68416	2.68416	-0.762058	0.423951	-4.3342	0.0625034	3.15295	0.500008	2.12488	0.0385748	4	Outer membrane protein	BF9343_2151
BF9343_2152	2.41187	2.41187	2.41187	2.47483	1.64636	2.07747	1.64636	1.64636	2.83619	2.83619	0.280156	1	-1.96101	0.218758	-2.33745	1	5.58213	0.000488299	4	Membrane-fusion protein	BF9343_2152
BF9343_2171	2.68509	2.68509	2.07747	1.91479	1.64636	1.64636	3.29272	3.29272	1.78944	1.78944	-1.49805	0.289063	-3.11575	0.500003	5.59599	0.0004888	-2.50768	0.0129398	4	Glycine/serine hydroxymethyltransferase	glyA
BF9343_2192	2.9161	2.5547	1.64636	1.91479	1.64636	1.64636	3.11621	2.9161	2.51179	2.31281	-2.45596	0.125001	-2.27327	1	5.19086	0.00390851	-0.416714	0.80362	4	Uncharacterized protein conserved in bacteria	BF9343_2192
BF9343_2214	2.9161	2.9161	2.41187	2.07747	1.64636	2.07747	2.41187	2.5547	2.07747	2.07747	-1.16233	0.226564	-1.47677	0.625004	1.89237	0.37502	-0.224026	1	4	Uncharacterized conserved protein	BF9343_2214
BF9343_2253	2.41187	2.41187	2.07747	1.91479	1.64636	2.07747	2.07747	2.07747	2.51179	2.51179	-0.941409	0.6875	-0.742569	1	0.815491	1	1.81192	0.109376	4	1,4-alpha-glucan branching enzyme	BF9343_2253
BF9343_2284	3.29272	2.80504	2.07747	1.91479	2.07747	2.07747	2.07747	2.07747	3.09522	2.68416	-2.13978	0.0654303	0.111011	1	-0.0342131	1	2.49506	0.00738548	4	Isoleucyl-tRNA synthetase	ileS
BF9343_2294	2.41187	2.41187	2.07747	2.223	1.64636	2.07747	2.9161	3.11621	2.68416	2.31281	-0.411339	1	-1.27096	0.625004	2.8534	0.0214943	-0.230442	1	4	ATP-dependent DNA ligase	BF9343_2294
BF9343_2414	2.9161	2.9161	2.68509	2.223	1.64636	2.68509	2.68509	2.41187	1.78944	2.51179	-0.677147	0.581056	-0.57477	0.726569	0.655761	0.72658	-0.0641061	1	4	Universal stress protein UspA and related nucleotide-binding proteins	BF9343_2414
BF9343_2417	2.9161	2.9161	3.11621	2.58538	1.64636	1.64636	1.64636	1.64636	2.31281	2.2005	0.0595701	1	-5.06998	0.0078137	0	1	4.49176	0.0625003	4	Predicted membrane protein	batD
BF9343_2419	1.64636	2.68509	2.41187	2.07747	1.64636	1.64636	2.41187	2.25398	2.07747	2.07747	0.182237	1	-3.84996	0.250004	3.88906	0.250012	0.117484	1	4	Mg-chelatase subunit ChlD	batB
BF9343_2423	2.41187	2.41187	2.07747	1.91479	1.64636	1.64636	2.68509	2.41187	2.68416	2.68416	-0.941409	0.6875	-3.11575	0.500003	4.37412	0.0625101	0.900347	0.30176	4	MoxR-like ATPases	BF9343_2423
BF9343_2496	2.07747	2.07747	2.07747	1.91479	2.41187	2.41187	2.9161	2.9161	2.83619	2.83619	-0.0231882	1	1.03182	0.687505	0.920155	0.387742	0.504711	0.503447	4	Predicted nuclease of restriction endonuclease-like fold, RmuC family	BF9343_2496
BF9343_2509	2.41187	2.41187	2.07747	1.91479	2.07747	2.07747	2.41187	2.5547	2.68416	2.31281	-0.941409	0.6875	0.111011	1	1.04267	0.687515	0.731947	0.581056	4	Phenylalanyl-tRNA synthetase beta subunit	BF9343_2509
BF9343_2547	2.68509	2.68509	2.07747	2.223	2.41187	2.5547	2.41187	2.41187	2.51179	2.51179	-0.967978	0.507813	0.664287	0.726569	-0.196816	1	0.89262	0.387697	4	Predicted Zn-dependent hydrolases of the beta-lactamase fold	BF9343_2547
BF9343_2606	2.41187	2.41187	2.07747	2.07747	1.64636	1.64636	2.9161	2.68509	2.07747	1.94147	-0.652165	0.6875	-3.40401	0.500003	4.83953	0.0156303	-1.015	0.343751	4	Vesicle coat complex COPII, subunit SEC24/subunit SFB2/subunit SFB3	BF9343_2606
BF9343_2628	2.68509	2.5547	3.45061	2.68774	1.64636	2.07747	2.07747	2.25398	2.31281	2.07747	0.943062	0.332308	-3.05897	0.00634925	1.10461	1	0.870238	0.726563	4	Ribonucleotide reductase, alpha subunit	BF9343_2628
BF9343_2730	2.68509	2.68509	2.41187	2.223	1.64636	1.64636	2.07747	2.25398	2.31281	2.07747	-0.581191	0.753907	-4.03004	0.125004	3.44207	0.500008	0.870238	0.726563	4		BF9343_2730
BF9343_2770	2.68509	2.68509	2.9161	2.68774	1.64636	1.64636	2.07747	2.5547	1.4181	2.31281	0.375368	0.790528	-4.9852	0.0078137	3.88906	0.250012	-0.268931	1	4	DNA polymerase sliding clamp subunit (PCNA homolog)	BF9343_2770
BF9343_2947	2.9161	2.9161	2.41187	2.47483	2.07747	2.25398	2.07747	2.07747	2.31281	2.2005	-0.677147	0.581056	-0.81666	0.726569	-0.324113	1	1.29153	0.453126	4	Thiol:disulfide interchange protein	BF9343_2947
BF9343_2953	2.07747	2.07747	2.68509	2.47483	1.64636	2.07747	2.07747	2.07747	2.97219	2.51179	1.44982	0.289063	-2.21208	0.125007	0.815491	1	2.25911	0.0224614	4	Methionine synthase I, cobalamin-binding domain	metH
BF9343_2980	2.07747	2.07747	2.07747	1.91479	1.64636	1.64636	2.68509	2.41187	2.51179	2.51179	-0.0231882	1	-3.11575	0.500003	4.37412	0.0625101	0.587388	0.581056	4	Uncharacterized protein conserved in bacteria	BF9343_2980
BF9343_2995	2.9161	2.5547	3.11621	2.47483	1.64636	1.64636	2.9161	2.5547	1.78944	1.78944	0.264298	0.790528	-4.9852	0.0078137	4.73648	0.0312575	-1.64729	0.179689	4	Small-conductance mechanosensitive channel	BF9343_2995
BF9343_3098	2.07747	2.07747	2.41187	2.223	1.64636	1.64636	2.41187	2.41187	2.51179	2.31281	0.893668	0.6875	-4.03004	0.125004	4.06948	0.125012	0.706347	0.548829	4	Putative intracellular protease/amidase	BF9343_3098
BF9343_3106	2.41187	2.5547	2.41187	2.223	2.41187	2.25398	2.41187	2.41187	2.31281	2.07747	-0.185098	1	-0.0635275	1	0.1445	1	0.241125	1	4	Cation/multidrug efflux pump	BF9343_3106
BF9343_3149	2.07747	2.07747	2.41187	2.223	2.41187	2.25398	2.41187	2.41187	2.31281	2.31281	0.893668	0.6875	-0.0635275	1	0.1445	1	0.492408	0.753907	4	Glycosyltransferase	BF9343_3149
BF9343_3345	2.68509	2.41187	2.41187	2.35464	1.64636	2.07747	2.07747	2.07747	2.31281	2.31281	-0.169169	1	-1.81694	0.375007	0.815491	1	1.41171	0.289064	4	Phosphoenolpyruvate synthase/pyruvate phosphate dikinase	BF9343_3345
BF9343_3435	2.41187	2.25398	2.41187	2.223	1.64636	1.64636	2.07747	2.25398	2.31281	2.31281	0.156122	1	-4.03004	0.125004	3.44207	0.500008	1.12152	0.507814	4	Biopolymer transport protein	BF9343_3435
BF9343_3441	2.68509	2.41187	2.41187	2.223	2.07747	2.25398	2.9161	2.5547	2.07747	2.07747	-0.329553	1	-0.512503	1	1.25942	0.507844	-0.731511	0.548829	4	Periplasmic protein TonB, links inner and outer membranes	BF9343_3441
BF9343_3500	2.41187	2.41187	2.68509	2.223	2.07747	2.07747	2.07747	2.25398	2.97219	2.68416	0.280156	1	-1.10743	0.453134	0.254906	1	2.09172	0.035157	4	Predicted esterase of the alpha-beta hydrolase superfamily	BF9343_3500
BF9343_3502	2.68509	2.68509	2.68509	2.223	2.07747	2.07747	2.07747	2.07747	2.51179	2.2005	-0.276483	1	-1.10743	0.453134	-0.0342131	1	1.52264	0.289064	4	Lysyl-tRNA synthetase (class II)	lysU
BF9343_3554	2.68509	2.41187	2.07747	1.91479	2.07747	2.07747	2.9161	2.5547	2.31281	2.07747	-1.24641	0.453126	0.111011	1	1.54932	0.289094	-0.427033	0.774415	4	Mismatch repair ATPase (MutS family)	BF9343_3554
BF9343_3604	2.07747	2.07747	2.9161	2.35464	1.64636	1.64636	2.07747	2.07747	2.68416	2.31281	1.56081	0.289063	-4.69611	0.0312526	3.15295	0.500008	1.81192	0.109376	4	Single-stranded DNA-specific exonuclease	BF9343_3604
BF9343_3653	2.68509	2.41187	2.68509	2.223	2.07747	2.41187	3.11621	2.80504	2.31281	2.2005	-0.0248444	1	-0.574774	0.726569	1.39237	0.226604	-0.670608	0.423952	4	Malate/lactate dehydrogenases	mdh
BF9343_3683	2.41187	2.41187	2.41187	2.223	2.07747	2.07747	2.07747	2.07747	2.51179	2.51179	-0.0245522	1	-0.803276	0.687505	-0.0342131	1	1.81192	0.109376	4	Translation elongation factor Ts	tsf
BF9343_3684	3.11621	3.11621	2.41187	2.47483	2.07747	2.07747	2.68509	2.41187	2.31281	2.07747	-0.990382	0.301759	-1.10743	0.453134	1.18696	0.453151	-0.0641066	1	4	Ribosomal protein S2	rpsB
BF9343_3691	2.68509	2.68509	2.07747	1.91479	1.64636	1.64636	2.41187	2.41187	2.68416	2.31281	-1.49805	0.289063	-3.11575	0.500003	4.06948	0.125012	0.89262	0.387697	4	Adenylosuccinate lyase	purB
BF9343_3692	2.9161	2.80504	2.07747	2.07747	1.64636	1.64636	2.9161	2.9161	2.68416	2.68416	-1.51925	0.109376	-3.40401	0.500003	5.02586	0.00781602	0.247687	0.81453	4	Beta-galactosidase	BF9343_3692
BF9343_3800	2.68509	2.41187	2.9161	2.87218	1.64636	2.41187	2.07747	2.25398	2.31281	2.07747	0.792023	0.423951	-1.92328	0.0654376	0.254891	1	0.870238	0.726563	4	3-oxoacyl-	fabH
BF9343_3814	2.9161	2.5547	2.9161	2.47483	1.64636	1.64636	1.64636	1.64636	2.31281	2.07747	0.0779398	1	-4.79904	0.0156268	0	1	4.36066	0.0625003	4	Predicted metalloendopeptidase	pepO
BF9343_3871	3.45061	2.9161	3.11621	2.68774	1.64636	2.07747	2.07747	2.41187	2.31281	2.31281	-0.307844	0.823804	-2.77687	0.0214878	1.34535	0.625012	0.880041	0.507814	4	DNA-directed RNA polymerase, alpha subunit/40 kD subunit	rpoA
BF9343_4017	2.68509	2.68509	3.11621	2.47483	1.64636	1.64636	2.9161	2.5547	1.78944	1.78944	0.375368	0.790528	-4.9852	0.0078137	4.73648	0.0312575	-1.64729	0.179689	4		BF9343_4017
BF9343_4064	2.07747	2.07747	2.41187	2.35464	2.41187	2.25398	2.41187	2.41187	2.68416	2.31281	1.05405	0.6875	-0.223607	1	0.1445	1	0.89262	0.387697	4	Periplasmic protease	BF9343_4064
BF9343_4148	2.68509	2.41187	2.68509	2.58538	1.64636	1.64636	2.07747	2.25398	2.07747	2.07747	0.337588	1	-4.69611	0.0312526	3.44207	0.500008	0.56576	1	4	Predicted membrane GTPase involved in stress response	typA
BF9343_4162	2.07747	2.07747	2.41187	2.223	1.64636	2.07747	2.41187	2.41187	2.07747	1.94147	0.893668	0.6875	-1.65686	0.375007	1.73202	0.37502	-0.243661	1	4	ABC-type transport system, involved in lipoprotein release, permease component	BF9343_4162
BF9343_4178	2.68509	2.68509	2.07747	1.91479	1.64636	1.64636	2.41187	2.41187	2.31281	2.31281	-1.49805	0.289063	-3.11575	0.500003	4.06948	0.125012	0.492408	0.753907	4	Acyl-CoA synthetase (NDP forming)	BF9343_4178
BF9343_4195	3.11621	3.11621	3.29272	2.68774	2.07747	2.25398	2.07747	2.41187	2.31281	2.51179	-0.0254505	1	-1.78045	0.0922967	0.205745	1	1.09398	0.343751	4	FKBP-type peptidyl-prolyl cis-trans isomerases 1	BF9343_4195
BF9343_4219	2.07747	2.25398	1.64636	1.91479	2.41187	2.25398	3.11621	3.11621	2.97219	2.97219	-1.1598	0.625	1.69325	0.375007	1.41393	0.179615	0.409458	0.541664	4	Type IIA topoisomerase (DNA gyrase/topo II, topoisomerase IV), B subunit	parE
BF9343_0021	1.64636	1.64636	2.07747	1.91479	1.64636	2.07747	1.64636	1.64636	2.07747	2.07747	3.15839	0.5	-0.742569	1	-2.33745	1	4.05618	0.125	5	Aspartate oxidase	nadB
BF9343_0133	1.64636	1.64636	2.41187	2.223	2.07747	2.07747	2.07747	2.07747	2.31281	2.07747	4.07525	0.125	-0.803276	0.687505	-0.0342131	1	1.16043	0.453126	5	Superfamily II DNA and RNA helicases	BF9343_0133
BF9343_0257	1.64636	1.64636	2.41187	2.223	2.41187	2.25398	2.07747	2.07747	2.07747	2.07747	4.07525	0.125	-0.0635275	1	-0.772033	0.687515	0.855948	0.687501	5	Predicted S-adenosylmethionine-dependent methyltransferase involved in cell envelope biogenesis	mraW
BF9343_0329	1.64636	1.64636	2.9161	2.68774	2.07747	2.07747	2.07747	2.07747	1.4181	1.4181	5.0318	0.00781259	-1.75843	0.109385	-0.0342131	1	-3.20023	0.5	5	Lysophospholipase L1 and related esterases	BF9343_0329
BF9343_0352	1.64636	1.64636	2.68509	2.223	1.64636	2.41187	1.64636	1.64636	1.78944	1.78944	4.37995	0.0625002	-1.10743	0.453134	-3.18717	0.500008	3.1404	0.5	5	Formate-dependent nitrite reductase, periplasmic cytochrome c552 subunit	nrfA
BF9343_0381	1.64636	1.64636	2.41187	2.07747	2.41187	2.25398	1.64636	1.64636	2.68416	2.31281	3.89478	0.25	0.116557	1	-3.92498	0.125012	5.01215	0.00781262	5	Arabinose efflux permease	BF9343_0381
BF9343_0437	1.64636	1.64636	2.07747	1.91479	2.07747	2.07747	1.64636	1.64636	2.07747	2.07747	3.15839	0.5	0.111011	1	-3.18716	0.500008	4.05618	0.125	5	Orotate phosphoribosyltransferase	pyrE
BF9343_0750	1.64636	1.64636	2.9161	2.68774	2.07747	2.07747	1.64636	2.07747	1.78944	1.94147	5.0318	0.00781259	-1.75843	0.109385	-0.880502	1	1.07999	1	5	NADH:ubiquinone oxidoreductase subunit 5 (chain L)/Multisubunit Na+/H+ antiporter, MnhA subunit	nuoL
BF9343_0811	2.07747	2.07747	2.41187	2.07747	2.07747	2.07747	2.07747	2.07747	2.07747	2.07747	0.713198	1	-0.623192	1	-0.0342131	1	0.855948	0.687501	5	Predicted sensor protein/domain	BF9343_0811
BF9343_0872	1.64636	1.64636	2.41187	2.07747	1.64636	1.64636	2.07747	2.07747	2.31281	2.07747	3.89478	0.25	-3.84996	0.250004	3.15295	0.500008	1.16043	0.453126	5	Bifunctional PLP-dependent enzyme with beta-cystathionase and maltose regulon repressor activities	BF9343_0872
BF9343_0947	1.64636	1.64636	2.07747	1.91479	1.64636	2.41187	1.64636	2.07747	1.78944	1.78944	3.15839	0.5	0.111015	1	-0.880517	1	0.791165	1	5	Long-chain fatty acid transport protein	BF9343_0947
BF9343_1099	2.07747	2.07747	2.41187	2.223	1.64636	2.07747	1.64636	2.07747	1.78944	1.78944	0.893668	0.6875	-1.65686	0.375007	-0.0307975	1	0.791165	1	5	Negative regulator of sigma E activity	susB
BF9343_1157	1.64636	1.64636	3.11621	2.58538	2.07747	2.07747	2.07747	2.07747	1.78944	1.78944	5.11667	0.00781259	-1.84321	0.109385	-0.0342131	1	-0.0598336	1	5	Mismatch repair ATPase (MutS family)	BF9343_1157
BF9343_1215	2.07747	2.07747	2.41187	2.223	1.64636	2.07747	1.64636	1.64636	1.4181	1.4181	0.893668	0.6875	-1.65686	0.375007	-2.33745	1	0	1	5	Thiol-disulfide isomerase and thioredoxins	BF9343_1215
BF9343_1237	2.07747	2.07747	2.68509	2.47483	2.07747	2.07747	2.07747	2.07747	2.31281	2.31281	1.44982	0.289063	-1.3585	0.289073	-0.0342131	1	1.41171	0.289064	5	2-succinyl-6-hydroxy-2,4-cyclohexadiene-1-carboxylate synthase	menD
BF9343_1252	2.07747	2.07747	2.68509	2.47483	2.07747	2.07747	2.07747	2.07747	2.07747	1.94147	1.44982	0.289063	-1.3585	0.289073	-0.0342131	1	0.67564	1	5	Predicted glycosylase	BF9343_1252
BF9343_1259	1.64636	2.41187	2.68509	2.223	2.41187	2.25398	2.07747	2.07747	2.31281	2.07747	1.19838	0.453126	-0.367684	1	-0.772033	0.687515	1.16043	0.453126	5	Pyruvate-formate lyase	pflB
BF9343_1315	1.64636	2.07747	2.9161	2.68774	2.07747	2.07747	2.07747	2.07747	2.51179	2.51179	2.69939	0.0390628	-1.75843	0.109385	-0.0342131	1	1.81192	0.109376	5	2-keto-4-pentenoate hydratase/2-oxohepta-3-ene-1,7-dioic acid hydratase (catechol pathway)	BF9343_1315
BF9343_1317	2.07747	2.07747	2.9161	2.58538	2.07747	2.07747	1.64636	1.64636	2.07747	2.07747	1.76006	0.179688	-1.66836	0.179698	-3.18716	0.500008	4.05618	0.125	5	Pyridoxamine-phosphate oxidase	pdxH
BF9343_1339	1.64636	1.64636	2.41187	2.223	1.64636	2.07747	1.64636	2.07747	2.07747	1.94147	4.07525	0.125	-1.65686	0.375007	-0.0307975	1	1.52664	0.625	5	Dipeptidase	BF9343_1339
BF9343_1508	1.64636	1.64636	2.07747	1.91479	2.07747	2.07747	1.64636	1.64636	2.07747	2.07747	3.15839	0.5	0.111011	1	-3.18716	0.500008	4.05618	0.125	5	Uncharacterized protein SCO1/SenC/PrrC, involved in biogenesis of respiratory and photosynthetic systems	BF9343_1508
BF9343_1516	1.64636	1.64636	2.41187	2.223	2.07747	2.07747	1.64636	1.64636	1.78944	1.78944	4.07525	0.125	-0.803276	0.687505	-3.18716	0.500008	3.1404	0.5	5	ATPase components of ABC transporters with duplicated ATPase domains	BF9343_1516
BF9343_1580	2.07747	2.07747	2.41187	2.07747	1.64636	2.41187	2.07747	2.07747	2.07747	2.07747	0.713198	1	-0.623188	1	-0.0342281	1	0.855948	0.687501	5	Galactokinase	galK
BF9343_1606	1.64636	2.07747	2.9161	2.68774	1.64636	2.07747	1.64636	2.07747	1.4181	2.31281	2.69939	0.0390628	-2.61201	0.0390671	-0.0307975	1	1.32053	0.625	5	Paraquat-inducible protein B	BF9343_1606
BF9343_1607	2.07747	2.07747	2.41187	2.223	2.07747	2.07747	1.64636	1.64636	1.4181	1.4181	0.893668	0.6875	-0.803276	0.687505	-3.18716	0.500008	0	1	5	Long-chain fatty acid transport protein	BF9343_1607
BF9343_1862	1.64636	1.64636	2.07747	1.91479	2.07747	2.07747	1.64636	2.07747	1.78944	1.78944	3.15839	0.5	0.111011	1	-0.880502	1	0.791165	1	5	ATPase related to the helicase subunit of the Holliday junction resolvase	BF9343_1862
BF9343_2079	2.07747	2.07747	2.68509	2.223	1.64636	1.64636	2.07747	2.07747	1.78944	1.78944	1.19838	0.453126	-4.3342	0.0625034	3.15295	0.500008	-0.0598336	1	5		BF9343_2079
BF9343_2499	1.64636	1.64636	2.41187	2.78304	1.64636	2.41187	2.07747	2.07747	1.78944	1.78944	4.74239	0.0312502	-1.46934	0.289073	-0.0342281	1	-0.0598336	1	5	Kef-type K+ transport systems, membrane components	BF9343_2499
BF9343_2608	2.07747	2.07747	2.41187	2.07747	2.07747	2.07747	1.64636	1.64636	1.78944	1.78944	0.713198	1	-0.623192	1	-3.18716	0.500008	3.1404	0.5	5	Predicted membrane protein	BF9343_2608
BF9343_2688	1.64636	1.64636	2.41187	2.223	1.64636	1.64636	1.64636	2.07747	2.07747	2.07747	4.07525	0.125	-4.03004	0.125004	2.30666	1	1.70695	0.375001	5	Tfp pilus assembly protein PilF	BF9343_2688
BF9343_2776	2.07747	2.07747	2.41187	2.07747	1.64636	2.07747	2.07747	2.07747	2.07747	1.94147	0.713198	1	-1.47677	0.625004	0.815491	1	0.67564	1	5	Nucleoside-diphosphate-sugar epimerases	BF9343_2776
BF9343_2860	1.64636	1.64636	2.41187	2.07747	1.64636	2.68509	1.64636	2.07747	2.31281	2.31281	3.89478	0.25	-0.0905291	1	-1.4117	0.625012	2.26271	0.125001	5	Cation/multidrug efflux pump	acrD
BF9343_2902	1.64636	1.64636	2.07747	1.91479	2.07747	2.07747	1.64636	1.64636	2.07747	2.07747	3.15839	0.5	0.111011	1	-3.18716	0.500008	4.05618	0.125	5	Lipid A core - O-antigen ligase and related enzymes	BF9343_2902
BF9343_2981	2.07747	2.25398	2.68509	2.47483	1.64636	2.07747	1.64636	1.64636	2.31281	2.31281	1.16005	0.507813	-2.21208	0.125007	-2.33745	1	4.61194	0.0312503	5	Uncharacterized protein conserved in bacteria	BF9343_2981
BF9343_2982	1.64636	2.07747	2.68509	2.47483	1.64636	1.64636	1.64636	1.64636	1.78944	1.78944	2.29897	0.125001	-4.58526	0.0312526	0	1	3.1404	0.5	5	Outer membrane receptor for ferrienterochelin and colicins	BF9343_2982
BF9343_2985	1.64636	1.64636	2.9161	2.47483	2.07747	2.07747	1.64636	1.64636	1.78944	1.78944	4.84545	0.0156251	-1.57228	0.179698	-3.18716	0.500008	3.1404	0.5	5	DNA polymerase III, gamma/tau subunits	BF9343_2985
BF9343_3001	1.64636	1.64636	2.07747	1.91479	2.07747	2.07747	1.64636	1.64636	2.07747	2.07747	3.15839	0.5	0.111011	1	-3.18716	0.500008	4.05618	0.125	5	Arylsulfatase A and related enzymes	BF9343_3001
BF9343_3064	1.64636	1.64636	2.68509	2.223	1.64636	2.07747	1.64636	1.64636	1.78944	1.78944	4.37995	0.0625002	-1.96101	0.218758	-2.33745	1	3.1404	0.5	5	Membrane-fusion protein	BF9343_3064
BF9343_3097	1.64636	1.64636	2.41187	2.07747	1.64636	1.64636	2.07747	2.07747	2.07747	1.94147	3.89478	0.25	-3.84996	0.250004	3.15295	0.500008	0.67564	1	5	Nitroreductase	BF9343_3097
BF9343_3116	1.64636	1.64636	2.07747	1.91479	2.07747	2.07747	1.64636	1.64636	1.78944	1.78944	3.15839	0.5	0.111011	1	-3.18716	0.500008	3.1404	0.5	5	Electron transfer flavoprotein, beta subunit	BF9343_3116
BF9343_3123	1.64636	1.64636	2.68509	2.47483	2.07747	2.07747	1.64636	1.64636	1.78944	1.78944	4.63139	0.0312502	-1.3585	0.289073	-3.18716	0.500008	3.1404	0.5	5	Predicted membrane-associated, metal-dependent hydrolase	BF9343_3123
BF9343_3150	1.64636	1.64636	2.41187	2.07747	1.64636	1.64636	2.07747	2.07747	2.07747	1.94147	3.89478	0.25	-3.84996	0.250004	3.15295	0.500008	0.67564	1	5	Putative alpha-1,2-mannosidase	BF9343_3150
BF9343_3171	2.07747	2.07747	3.11621	2.78304	1.64636	1.64636	2.07747	2.07747	1.78944	1.78944	2.09117	0.0654303	-5.22591	0.00390702	3.15295	0.500008	-0.0598336	1	5	Uncharacterized conserved protein	BF9343_3171
BF9343_3293	1.64636	1.64636	2.68509	2.47483	1.64636	1.64636	2.07747	2.07747	1.4181	1.78944	4.63139	0.0312502	-4.58526	0.0312526	3.15295	0.500008	-0.90485	1	5	Lysine 2,3-aminomutase	BF9343_3293
BF9343_3412	1.64636	1.64636	2.07747	1.91479	1.64636	2.07747	1.64636	1.64636	1.78944	1.78944	3.15839	0.5	-0.742569	1	-2.33745	1	3.1404	0.5	5	dTDP-glucose pyrophosphorylase	rffH2
BF9343_3465	1.64636	1.64636	2.68509	2.223	2.68509	2.68509	1.64636	1.64636	1.78944	1.94147	4.37995	0.0625002	0.370951	1	-4.66247	0.0312575	3.42922	0.5	5	FKBP-type peptidyl-prolyl cis-trans isomerases 2	BF9343_3465
BF9343_3495	1.64636	1.64636	2.41187	2.223	2.07747	2.07747	1.64636	1.64636	1.78944	1.78944	4.07525	0.125	-0.803276	0.687505	-3.18716	0.500008	3.1404	0.5	5	Predicted permease	BF9343_3495
BF9343_3539	1.64636	2.07747	2.41187	2.223	2.41187	2.41187	2.07747	2.07747	1.78944	1.78944	1.74283	0.375	0.117537	1	-0.952761	0.687515	-0.0598336	1	5	Coproporphyrinogen III oxidase and related Fe-S oxidoreductases	BF9343_3539
BF9343_3660	1.64636	1.64636	2.07747	1.91479	2.07747	2.07747	1.64636	1.64636	1.78944	1.78944	3.15839	0.5	0.111011	1	-3.18716	0.500008	3.1404	0.5	5	ABC-type multidrug transport system, permease component	BF9343_3660
BF9343_3674	1.64636	1.64636	2.07747	1.91479	2.07747	2.07747	1.64636	1.64636	1.78944	1.78944	3.15839	0.5	0.111011	1	-3.18716	0.500008	3.1404	0.5	5	Subtilisin-like serine proteases	BF9343_3674
BF9343_3689	2.07747	2.07747	2.07747	2.35464	2.07747	2.25398	1.64636	1.64636	1.78944	2.41613	0.713198	1	-0.332418	1	-3.47706	0.250012	4.21643	0.0625003	5	Aspartyl/asparaginyl-tRNA synthetases	asnS
BF9343_3791	1.64636	1.64636	2.07747	1.91479	1.64636	2.07747	1.64636	1.64636	2.07747	2.07747	3.15839	0.5	-0.742569	1	-2.33745	1	4.05618	0.125	5	FKBP-type peptidyl-prolyl cis-trans isomerase (trigger factor)	BF9343_3791
BF9343_3806	2.07747	2.07747	2.68509	2.35464	1.64636	1.64636	1.64636	1.64636	1.4181	1.78944	1.32957	0.453126	-4.46518	0.0625034	0	1	2.29538	1	5	Uncharacterized homolog of PSP1	BF9343_3806
BF9343_3825	1.64636	1.64636	2.68509	2.47483	2.07747	2.07747	1.64636	1.64636	2.07747	1.94147	4.63139	0.0312502	-1.3585	0.289073	-3.18716	0.500008	3.87587	0.25	5	Response regulator containing CheY-like receiver, AAA-type ATPase, and DNA-binding domains	BF9343_3825
BF9343_3840	1.64636	1.64636	2.07747	1.91479	1.64636	2.07747	1.64636	1.64636	1.78944	1.78944	3.15839	0.5	-0.742569	1	-2.33745	1	3.1404	0.5	5	Periplasmic protein TonB, links inner and outer membranes	BF9343_3840
BF9343_3892	1.64636	1.64636	2.68509	2.223	1.64636	1.64636	1.64636	2.07747	2.07747	2.07747	4.37995	0.0625002	-4.3342	0.0625034	2.30666	1	1.70695	0.375001	5	Ribosomal protein S3	rpsC
BF9343_3897	1.64636	1.64636	2.07747	1.91479	1.64636	2.07747	1.64636	1.64636	1.78944	1.94147	3.15839	0.5	-0.742569	1	-2.33745	1	3.42922	0.5	5	Ribosomal protein L4	rplD
BF9343_3902	1.64636	1.64636	2.41187	2.223	2.07747	2.07747	2.07747	2.07747	1.78944	1.78944	4.07525	0.125	-0.803276	0.687505	-0.0342131	1	-0.0598336	1	5	Ribosomal protein S12	rpsL
BF9343_4183	1.64636	1.64636	2.68509	2.47483	2.07747	2.07747	2.41187	2.41187	1.4181	2.07747	4.63139	0.0312502	-1.3585	0.289073	0.88232	0.687515	-0.979134	0.687501	5	Methionyl-tRNA synthetase	metG
BF9343_4193	1.64636	1.64636	2.41187	2.223	2.07747	2.07747	2.07747	2.07747	1.4181	1.78944	4.07525	0.125	-0.803276	0.687505	-0.0342131	1	-0.90485	1	5	NAD-dependent protein deacetylases, SIR2 family	cobB
BF9343_4257	1.64636	1.64636	2.68509	2.223	2.41187	2.41187	1.64636	1.64636	2.07747	1.94147	4.37995	0.0625002	-0.18662	1	-4.10571	0.125012	3.87587	0.25	5	Leucyl-tRNA synthetase	leuS
BF9343_0130	2.07747	2.07747	1.64636	2.223	1.64636	1.64636	2.07747	2.07747	2.31281	2.31281	-0.0231882	1	-3.11575	0.500003	3.15295	0.500008	1.41171	0.289064	6	Uncharacterized archaeal coiled-coil protein	BF9343_0130
BF9343_0145	2.07747	2.07747	1.64636	1.51743	1.64636	1.64636	2.07747	2.07747	1.78944	1.78944	-3.18158	0.5	2.56274e-15	1	3.15295	0.500008	-0.0598336	1	6	Signal peptidase I	BF9343_0145
BF9343_0168	2.07747	2.07747	1.64636	2.68774	1.64636	2.07747	1.64636	1.64636	2.07747	2.07747	0.893668	0.6875	-1.65686	0.375007	-2.33745	1	4.05618	0.125	6	Cation transport ATPase	mgtA
BF9343_0191	2.41187	2.41187	1.64636	1.91479	1.64636	1.64636	1.64636	1.64636	1.78944	1.78944	-1.78825	0.375	-2.27327	1	0	1	3.1404	0.5	6	FOG: TPR repeat, SEL1 subfamily	BF9343_0191
BF9343_0197	2.07747	2.07747	1.64636	1.51743	1.64636	2.07747	1.64636	1.64636	1.78944	1.78944	-3.18158	0.5	2.37319	1	-2.33745	1	3.1404	0.5	6	Predicted membrane protein	BF9343_0197
BF9343_0214	2.07747	2.07747	1.64636	1.51743	1.64636	2.07747	1.64636	1.64636	1.78944	1.78944	-3.18158	0.5	2.37319	1	-2.33745	1	3.1404	0.5	6	Uncharacterized protein conserved in bacteria	BF9343_0214
BF9343_0312	2.68509	2.68509	1.64636	1.51743	1.64636	2.07747	1.64636	1.64636	1.78944	1.78944	-4.65644	0.0312502	2.37319	1	-2.33745	1	3.1404	0.5	6	Long-chain acyl-CoA synthetases (AMP-forming)	BF9343_0312
BF9343_0374	2.07747	2.07747	2.07747	1.91479	1.64636	1.64636	2.07747	2.07747	2.51179	2.51179	-0.0231882	1	-3.11575	0.500003	3.15295	0.500008	1.81192	0.109376	6	Kef-type K+ transport systems, membrane components	BF9343_0374
BF9343_0386	2.07747	2.07747	1.64636	1.91479	1.64636	2.07747	1.64636	1.64636	1.4181	1.78944	-0.870027	1	0.0999186	1	-2.33745	1	2.29538	1	6	Uncharacterized conserved protein	BF9343_0386
BF9343_0435	2.41187	2.41187	1.64636	1.51743	1.64636	1.64636	2.07747	2.07747	1.78944	1.78944	-4.0998	0.125	2.56274e-15	1	3.15295	0.500008	-0.0598336	1	6	Methylase of polypeptide chain release factors	BF9343_0435
BF9343_0504	2.41187	2.41187	2.07747	1.91479	1.64636	1.64636	1.64636	1.64636	1.78944	1.78944	-0.941409	0.6875	-3.11575	0.500003	0	1	3.1404	0.5	6	K+-transporting ATPase, A chain	kdpA
BF9343_0519	2.41187	2.41187	1.64636	1.91479	1.64636	1.64636	1.64636	1.64636	2.31281	2.31281	-1.78825	0.375	-2.27327	1	0	1	4.61194	0.0312503	6	Predicted permeases	BF9343_0519
BF9343_0525	2.07747	2.07747	2.07747	1.91479	1.64636	1.64636	1.64636	1.64636	2.07747	2.07747	-0.0231882	1	-3.11575	0.500003	0	1	4.05618	0.125	6	Collagenase and related proteases	metA
BF9343_0665	2.07747	2.07747	2.07747	1.91479	1.64636	1.64636	1.64636	1.64636	1.4181	1.78944	-0.0231882	1	-3.11575	0.500003	0	1	2.29538	1	6	Lipid A disaccharide synthetase	surE
BF9343_0797	2.07747	2.07747	2.07747	1.91479	1.64636	2.07747	1.64636	1.64636	1.78944	1.78944	-0.0231882	1	-0.742569	1	-2.33745	1	3.1404	0.5	6	Uncharacterized conserved protein	BF9343_0797
BF9343_0856	2.41187	2.41187	2.07747	1.91479	1.64636	1.64636	2.07747	2.07747	2.07747	2.07747	-0.941409	0.6875	-3.11575	0.500003	3.15295	0.500008	0.855948	0.687501	6	Enoyl-	BF9343_0856
BF9343_0881	2.07747	2.41187	2.07747	1.91479	1.64636	1.64636	1.64636	2.07747	2.07747	2.07747	-0.554149	1	-3.11575	0.500003	2.30666	1	1.70695	0.375001	6	Glycosyltransferase	BF9343_0881
BF9343_0898	2.07747	2.07747	1.64636	1.91479	1.64636	1.64636	1.64636	2.07747	1.78944	1.78944	-0.870027	1	-2.27327	1	2.30666	1	0.791165	1	6	Sphingosine kinase and enzymes related to eukaryotic diacylglycerol kinase	BF9343_0898
BF9343_1013	2.07747	2.07747	2.07747	1.91479	1.64636	1.64636	1.64636	2.68509	2.07747	1.94147	-0.0231882	1	-3.11575	0.500003	3.68281	0.250012	0.143972	1	6	Alpha-glucosidases, family 31 of glycosyl hydrolases	BF9343_1013
BF9343_1152	2.07747	2.07747	2.07747	1.91479	1.64636	1.64636	1.64636	2.07747	1.78944	1.78944	-0.0231882	1	-3.11575	0.500003	2.30666	1	0.791165	1	6	Uncharacterized protein involved in chromosome partitioning	BF9343_1152
BF9343_1156	2.07747	2.07747	1.64636	1.91479	1.64636	1.64636	1.64636	1.64636	1.78944	1.78944	-0.870027	1	-2.27327	1	0	1	3.1404	0.5	6	Mg2+ and Co2+ transporters	BF9343_1156
BF9343_1224	2.07747	2.07747	2.07747	1.91479	1.64636	1.64636	1.64636	1.64636	1.78944	1.78944	-0.0231882	1	-3.11575	0.500003	0	1	3.1404	0.5	6	Glutamine phosphoribosylpyrophosphate amidotransferase	purF
BF9343_1278	2.41187	2.41187	1.64636	1.91479	1.64636	1.64636	2.07747	2.07747	1.78944	1.78944	-1.78825	0.375	-2.27327	1	3.15295	0.500008	-0.0598336	1	6	Response regulator containing a CheY-like receiver domain and an HTH DNA-binding domain	BF9343_1278
BF9343_1285	2.07747	2.07747	1.64636	1.51743	2.07747	2.07747	1.64636	1.64636	2.07747	2.07747	-3.18158	0.5	3.22676	0.500003	-3.18716	0.500008	4.05618	0.125	6	Large extracellular alpha-helical protein	BF9343_1285
BF9343_1501	2.07747	2.07747	2.07747	1.91479	1.64636	1.64636	1.64636	2.07747	1.78944	1.78944	-0.0231882	1	-3.11575	0.500003	2.30666	1	0.791165	1	6	Tetrahydromethanopterin S-methyltransferase, subunit E	BF9343_1501
BF9343_1513	2.41187	2.41187	2.07747	1.91479	1.64636	1.64636	1.64636	1.64636	2.07747	2.07747	-0.941409	0.6875	-3.11575	0.500003	0	1	4.05618	0.125	6	Zinc metalloprotease (elastase)	BF9343_1513
BF9343_1523	1.64636	2.07747	2.07747	1.91479	1.64636	1.64636	1.64636	1.64636	1.78944	1.78944	0.82597	1	-3.11575	0.500003	0	1	3.1404	0.5	6	Glycosyltransferases, probably involved in cell wall biogenesis	BF9343_1523
BF9343_1572	2.07747	2.07747	2.37747	2.31479	2.64636	2.64636	1.64636	1.77747	1.78944	1.78944	0.0231882	0.0603971	0.115754	0.0500027	-1.30666	0.0250903	0.791165	1	6	Pyruvate:ferredoxin oxidoreductase and related 2-oxoacid:ferredoxin oxidoreductases, gamma subunit	BF9343_1572
BF9343_1604	2.07747	2.07747	1.64636	1.91479	1.64636	1.64636	2.07747	2.07747	2.07747	1.94147	-0.870027	1	-2.27327	1	3.15295	0.500008	0.67564	1	6	Site-specific recombinase XerD	BF9343_1604
BF9343_1608	2.41187	2.41187	2.07747	1.91479	1.64636	1.64636	2.07747	2.07747	1.78944	1.78944	-0.941409	0.6875	-3.11575	0.500003	3.15295	0.500008	-0.0598336	1	6	Outer membrane protein and related peptidoglycan-associated (lipo)proteins	BF9343_1608
BF9343_1729	2.07747	2.07747	1.64636	1.91479	1.64636	1.64636	1.64636	1.64636	1.78944	1.78944	-0.870027	0.00497076	-2.27327	1	0	1	3.1404	0.5	6	N-acetyl-beta-hexosaminidase	nahB
BF9343_1731	2.07747	2.07747	1.64636	1.91479	1.64636	2.07747	2.07747	2.07747	2.07747	2.07747	-0.823188	0.0566683	-0.742569	1	0.815491	1	0.855948	0.687501	6	N-acetyl-beta-hexosaminidase	nahC
BF9343_1738	2.41187	2.25398	2.07747	2.07747	1.64636	1.64636	2.07747	2.07747	2.07747	1.94147	-0.471491	0.6875	-3.40401	0.500003	3.15295	0.500008	0.67564	1	6	ATPase components of ABC transporters with duplicated ATPase domains	BF9343_1738
BF9343_1803	2.07747	2.07747	1.64636	1.91479	1.64636	1.64636	1.64636	1.64636	2.07747	2.07747	-0.870027	1	-2.27327	1	0	1	4.05618	0.125	6	Long-chain acyl-CoA synthetases (AMP-forming)	BF9343_1803
BF9343_1805	2.07747	2.07747	2.07747	1.91479	2.07747	2.07747	1.64636	1.64636	2.31281	2.31281	-0.0231882	1	0.111011	1	-3.18716	0.500008	4.61194	0.0312503	6	GDP-D-mannose dehydratase	fcl
BF9343_1984	2.07747	2.07747	1.64636	1.51743	1.64636	1.64636	2.07747	2.07747	1.78944	1.78944	-3.18158	0.5	2.56274e-15	1	3.15295	0.500008	-0.0598336	1	6	Na+-transporting NADH:ubiquinone oxidoreductase, subunit NqrD	nqrD
BF9343_2085	1.64636	2.41187	1.64636	1.91479	1.64636	1.64636	1.64636	2.07747	2.07747	1.94147	-0.870028	1	-2.27327	1	2.30666	1	1.52664	0.625	6	ABC-type multidrug transport system, ATPase and permease components	BF9343_2085
BF9343_2145	2.07747	2.07747	2.07747	1.91479	1.64636	1.64636	2.07747	2.07747	2.07747	1.94147	-0.0231882	1	-3.11575	0.500003	3.15295	0.500008	0.67564	1	6	F0F1-type ATP synthase, subunit b	BF9343_2145
BF9343_2146	2.41187	2.41187	2.07747	1.91479	1.64636	1.64636	1.64636	2.07747	2.07747	2.07747	-0.941409	0.6875	-3.11575	0.500003	2.30666	1	1.70695	0.375001	6	F0F1-type ATP synthase, delta subunit (mitochondrial oligomycin sensitivity protein)	BF9343_2146
BF9343_2149	2.07747	2.07747	1.64636	1.91479	1.64636	1.64636	2.07747	2.07747	1.78944	1.78944	-0.870027	1	-2.27327	1	3.15295	0.500008	-0.0598336	1	6	ATP-dependent exoDNAse (exonuclease V), alpha subunit - helicase superfamily I member	BF9343_2149
BF9343_2179	2.07747	2.07747	2.07747	1.91479	1.64636	1.64636	1.64636	1.64636	2.07747	2.07747	-0.0231882	1	-3.11575	0.500003	0	1	4.05618	0.125	6	Uncharacterized conserved protein	BF9343_2179
BF9343_2180	2.07747	2.07747	1.64636	1.51743	1.64636	2.07747	1.64636	2.07747	1.78944	1.78944	-3.18158	0.5	2.37319	1	-0.0307975	1	0.791165	1	6	Flagellar biosynthesis chaperone	BF9343_2180
BF9343_2184	2.41187	2.41187	2.41187	2.07747	1.64636	2.07747	1.64636	1.64636	2.07747	1.94147	-0.205022	1	-1.47677	0.625004	-2.33745	1	3.87587	0.25	6	Predicted SAM-dependent methyltransferases	BF9343_2184
BF9343_2255	2.07747	2.07747	2.07747	2.07747	1.64636	1.64636	1.64636	1.64636	1.78944	1.78944	0.266055	1	-3.40401	0.500003	0	1	3.1404	0.5	6	Predicted dehydrogenases and related proteins	BF9343_2255
BF9343_2297	2.07747	2.07747	2.07747	1.91479	1.64636	1.64636	1.64636	1.64636	1.4181	1.78944	-0.0231882	1	-3.11575	0.500003	0	1	2.29538	1	6	Metal-dependent hydrolases of the beta-lactamase superfamily I	BF9343_2297
BF9343_2299	2.07747	2.07747	1.64636	1.51743	1.64636	1.64636	1.64636	2.07747	1.78944	1.78944	-3.18158	0.5	2.56274e-15	1	2.30666	1	0.791165	1	6	Glucuronate isomerase	uxaC
BF9343_2382	2.07747	2.07747	2.07747	1.91479	2.07747	2.07747	1.64636	2.07747	2.31281	2.31281	-0.0231882	1	0.111011	1	-0.880502	1	2.26271	0.125001	6	Aspartyl-tRNA synthetase	aspS
BF9343_2392	2.07747	2.07747	1.64636	1.51743	1.64636	2.07747	1.64636	1.64636	1.78944	1.78944	-3.18158	0.5	2.37319	1	-2.33745	1	3.1404	0.5	6	Uncharacterized conserved protein	BF9343_2392
BF9343_2405	2.07747	2.07747	2.07747	1.91479	1.64636	1.64636	1.64636	1.64636	1.78944	1.78944	-0.0231882	1	-3.11575	0.500003	0	1	3.1404	0.5	6	Dihydrodipicolinate synthase/N-acetylneuraminate lyase	dapA2
BF9343_2424	2.07747	2.07747	1.64636	1.51743	1.64636	1.64636	2.07747	2.07747	1.78944	1.78944	-3.18158	0.5	2.56274e-15	1	3.15295	0.500008	-0.0598336	1	6	Bacterial nucleoid DNA-binding protein	BF9343_2424
BF9343_2430	2.41187	2.41187	1.64636	1.51743	1.64636	1.64636	2.07747	2.07747	1.4181	1.78944	-4.0998	0.125	2.56274e-15	1	3.15295	0.500008	-0.90485	1	6	Predicted nucleotide-utilizing enzyme related to molybdopterin-biosynthesis enzyme MoeA	BF9343_2430
BF9343_2431	2.07747	2.07747	1.64636	1.91479	1.64636	1.64636	1.64636	1.64636	2.07747	2.07747	-0.870027	1	-2.27327	1	0	1	4.05618	0.125	6	Metal-dependent proteases with possible chaperone activity	BF9343_2431
BF9343_2458	1.64636	2.07747	1.64636	1.91479	1.64636	1.64636	1.64636	2.07747	1.78944	1.78944	-0.0208696	1	-2.27327	1	2.30666	1	0.791165	1	6	Outer membrane receptor for ferrienterochelin and colicins	BF9343_2458
BF9343_2495	2.41187	2.41187	1.64636	1.51743	1.64636	1.64636	2.07747	2.07747	1.78944	1.78944	-4.0998	0.125	2.56274e-15	1	3.15295	0.500008	-0.0598336	1	6	Methionine aminopeptidase	BF9343_2495
BF9343_2500	2.07747	2.07747	1.64636	1.91479	1.64636	1.64636	1.64636	1.64636	2.07747	1.94147	-0.870027	1	-2.27327	1	0	1	3.87587	0.25	6	Membrane GTPase LepA	BF9343_2500
BF9343_2508	2.41187	2.25398	2.41187	2.07747	1.64636	2.07747	1.64636	2.41187	2.07747	1.94147	-0.0243475	1	-1.47677	0.625004	0.815494	1	0.675639	1	6	Uncharacterized conserved protein	BF9343_2508
BF9343_2521	2.07747	2.07747	1.64636	2.223	1.64636	1.64636	1.64636	1.64636	2.07747	2.07747	-0.0231882	1	-3.11575	0.500003	0	1	4.05618	0.125	6	Nucleoside-diphosphate-sugar epimerases	BF9343_2521
BF9343_2526	2.41187	2.41187	1.64636	1.91479	1.64636	1.64636	1.64636	2.07747	2.51179	2.51179	-1.78825	0.375	-2.27327	1	2.30666	1	2.66292	0.039063	6	Predicted kinase related to galactokinase and mevalonate kinase	BF9343_2526
BF9343_2548	2.07747	2.07747	1.64636	1.51743	1.64636	2.07747	1.64636	1.64636	2.07747	2.07747	-3.18158	0.5	2.37319	1	-2.33745	1	4.05618	0.125	6	Putative stress-responsive transcriptional regulator	BF9343_2548
BF9343_2561	2.41187	2.41187	2.07747	1.91479	1.64636	1.64636	1.64636	2.07747	2.07747	2.07747	-0.941409	0.0550037	-3.11575	0.0500027	2.30666	1	1.70695	0.375001	6	Helicase subunit of the DNA excision repair complex	uvrB
BF9343_2569	2.41187	2.41187	1.64636	2.47483	1.64636	2.07747	1.64636	1.64636	1.78944	1.78944	-0.411339	1	-1.27096	0.625004	-2.33745	1	3.1404	0.5	6	ABC-type multidrug transport system, ATPase component	BF9343_2569
BF9343_2621	2.07747	2.07747	2.07747	1.91479	1.64636	1.64636	1.64636	2.07747	1.78944	1.78944	-0.0231882	1	-3.11575	0.500003	2.30666	1	0.791165	1	6	Predicted GTPase or GTP-binding protein	BF9343_2621
BF9343_2639	2.07747	2.07747	1.64636	1.51743	1.64636	1.64636	2.07747	2.07747	2.07747	2.07747	-3.18158	0.5	2.56274e-15	1	3.15295	0.500008	0.855948	0.687501	6	Predicted kinase	BF9343_2639
BF9343_2657	2.07747	2.07747	1.64636	1.91479	1.64636	1.64636	1.64636	1.64636	2.07747	1.94147	-0.870027	1	-2.27327	1	0	1	3.87587	0.25	6	Glycosyltransferase	BF9343_2657
BF9343_2664	2.07747	2.07747	1.64636	1.51743	1.64636	1.64636	1.64636	2.07747	1.78944	1.78944	-3.18158	0.5	2.56274e-15	1	2.30666	1	0.791165	1	6	Archaeal/vacuolar-type H+-ATPase subunit E	BF9343_2664
BF9343_2732	2.07747	2.07747	1.64636	1.91479	1.64636	1.64636	1.64636	1.64636	2.51179	2.2005	-0.870027	1	-2.27327	1	0	1	4.72287	0.0312503	6	Na+-transporting methylmalonyl-CoA/oxaloacetate decarboxylase, beta subunit	BF9343_2732
BF9343_2738	2.07747	2.07747	1.64636	1.91479	1.64636	1.64636	1.64636	1.64636	2.07747	2.07747	-0.870027	1	-2.27327	1	0	1	4.05618	0.125	6	Predicted enzyme with a TIM-barrel fold	BF9343_2738
BF9343_2739	2.07747	2.07747	2.07747	2.07747	1.64636	2.07747	2.07747	2.07747	2.07747	2.07747	0.266055	1	-1.03082	1	0.815491	1	0.855948	0.687501	6	Dihydroorotate dehydrogenase	BF9343_2739
BF9343_2781	2.07747	2.07747	1.64636	1.51743	2.07747	2.07747	1.64636	1.64636	2.31281	2.31281	-3.18158	0.5	3.22676	0.500003	-3.18716	0.500008	4.61194	0.0312503	6	Uncharacterized protein conserved in archaea	BF9343_2781
BF9343_2834	2.07747	2.07747	2.07747	1.91479	1.64636	1.64636	1.64636	1.64636	2.07747	2.07747	-0.0231882	1	-3.11575	0.500003	0	1	4.05618	0.125	6	Predicted SAM-dependent methyltransferase	BF9343_2834
BF9343_2861	1.64636	2.07747	2.07747	1.91479	1.64636	1.64636	1.64636	1.64636	1.78944	1.78944	0.82597	1	-3.11575	0.500003	0	1	3.1404	0.5	6	Membrane-fusion protein	BF9343_2861
BF9343_2891	2.41187	2.41187	1.64636	1.51743	1.64636	1.64636	1.64636	2.68509	2.07747	1.94147	-4.0998	0.125	2.56274e-15	1	3.68281	0.250012	0.143972	1	6	Predicted phosphohydrolases	BF9343_2891
BF9343_2930	2.07747	2.07747	2.07747	1.91479	1.64636	2.07747	1.64636	1.64636	1.78944	1.78944	-0.0231882	1	-0.742569	1	-2.33745	1	3.1404	0.5	6	Thioredoxin domain-containing protein	BF9343_2930
BF9343_2936	2.68509	2.68509	1.64636	1.91479	1.64636	1.64636	2.07747	2.07747	2.31281	2.2005	-2.34489	0.125001	-2.27327	1	3.15295	0.500008	1.29153	0.453126	6	NAD synthase	BF9343_2936
BF9343_2941	2.07747	2.07747	2.07747	1.91479	1.64636	1.64636	1.64636	1.64636	1.78944	1.78944	-0.0231882	1	-3.11575	0.500003	0	1	3.1404	0.5	6	Imidazoleglycerol-phosphate dehydratase	hisB
BF9343_2967	2.07747	2.07747	2.07747	1.91479	1.64636	1.64636	1.64636	1.64636	1.78944	1.78944	-0.0231882	1	-3.11575	0.500003	0	1	3.1404	0.5	6	Signal transduction histidine kinase	BF9343_2967
BF9343_3031	2.07747	2.07747	2.07747	1.91479	1.64636	1.64636	1.64636	1.64636	2.07747	2.07747	-0.0231882	1	-3.11575	0.500003	0	1	4.05618	0.125	6	Predicted membrane protein involved in D-alanine export	BF9343_3031
BF9343_3048	2.41187	2.25398	1.64636	2.223	1.64636	1.64636	2.07747	2.07747	2.31281	2.31281	-0.760734	0.6875	-3.11575	0.500003	3.15295	0.500008	1.41171	0.289064	6	Glycosidases	BF9343_3048
BF9343_3128	2.07747	2.07747	1.64636	1.51743	1.64636	1.64636	1.64636	2.07747	1.78944	1.78944	-3.18158	0.5	2.56274e-15	1	2.30666	1	0.791165	1	6	DNA-directed RNA polymerase specialized sigma subunit, sigma24 homolog	BF9343_3128
BF9343_3181	2.07747	2.07747	1.64636	2.223	1.64636	2.07747	1.64636	1.64636	1.78944	1.78944	-0.0231882	1	-0.742569	1	-2.33745	1	3.1404	0.5	6	3-isopropylmalate dehydratase large subunit	leuC
BF9343_3230	2.07747	2.07747	1.64636	2.223	1.64636	1.64636	1.64636	1.64636	1.78944	1.78944	-0.0231882	1	-3.11575	0.500003	0	1	3.1404	0.5	6	Regulator of cell morphogenesis and NO signaling	BF9343_3230
BF9343_3248	2.07747	2.07747	1.64636	1.51743	1.64636	1.64636	2.07747	2.07747	2.07747	2.07747	-3.18158	0.5	2.56274e-15	1	3.15295	0.500008	0.855948	0.687501	6	Peroxiredoxin	BF9343_3248
BF9343_3286	2.07747	2.07747	2.07747	1.91479	2.07747	2.07747	1.64636	1.64636	2.07747	2.07747	-0.0231882	1	0.111011	1	-3.18716	0.500008	4.05618	0.125	6	Predicted DNA-binding protein with the Helix-hairpin-helix motif	BF9343_3286
BF9343_3312	2.07747	2.07747	2.07747	1.91479	1.64636	1.64636	1.64636	1.64636	2.07747	2.07747	-0.0231882	1	-3.11575	0.500003	0	1	4.05618	0.125	6	Predicted O-acyltransferase	BF9343_3312
BF9343_3336	2.41187	2.41187	2.07747	1.91479	1.64636	2.07747	1.64636	1.64636	1.78944	1.78944	-0.941409	0.6875	-0.742569	1	-2.33745	1	3.1404	0.5	6	Uncharacterized conserved protein	BF9343_3336
BF9343_3384	2.07747	2.07747	1.64636	1.51743	2.07747	2.07747	1.64636	1.64636	2.07747	2.07747	-3.18158	0.5	3.22676	0.500003	-3.18716	0.500008	4.05618	0.125	6	Predicted oxidoreductases (related to aryl-alcohol dehydrogenases)	BF9343_3384
BF9343_3442	2.07747	2.07747	1.64636	1.51743	2.07747	2.07747	1.64636	1.64636	2.07747	2.07747	-3.18158	0.5	3.22676	0.500003	-3.18716	0.500008	4.05618	0.125	6	Cytidylate kinase	cmk
BF9343_3457	2.41187	2.41187	2.07747	1.91479	1.64636	1.64636	2.07747	2.07747	1.78944	1.78944	-0.941409	0.6875	-3.11575	0.500003	3.15295	0.500008	-0.0598336	1	6	Thiamine pyrophosphate-requiring enzymes [acetolactate synthase, pyruvate dehydrogenase (cytochrome), glyoxylate carboligase, phosphonopyruvate decarboxylase]	ilvB
BF9343_3511	2.07747	2.07747	1.64636	1.51743	1.64636	1.64636	1.64636	2.07747	2.07747	2.07747	-3.18158	0.5	2.56274e-15	1	2.30666	1	1.70695	0.375001	6	N-acetyl-beta-hexosaminidase	BF9343_3511
BF9343_3569	2.07747	2.07747	2.07747	1.91479	1.64636	1.64636	1.64636	1.64636	2.31281	2.31281	-0.0231882	1	-3.11575	0.500003	0	1	4.61194	0.0312503	6		BF9343_3569
BF9343_3574	2.07747	2.07747	1.64636	1.91479	1.64636	1.64636	2.07747	2.07747	2.31281	2.31281	-0.870027	1	-2.27327	1	3.15295	0.500008	1.41171	0.289064	6	Methionyl-tRNA formyltransferase	fmt
BF9343_3632	2.07747	2.07747	2.07747	1.91479	1.64636	2.07747	1.64636	1.64636	1.4181	1.4181	-0.0231882	1	-0.742569	1	-2.33745	1	0	1	6	Nucleoside diphosphate kinase	BF9343_3632
BF9343_3650	2.07747	2.07747	1.64636	1.51743	1.64636	1.64636	1.64636	2.41187	2.07747	2.07747	-3.18158	0.5	2.56274e-15	1	3.15295	0.500008	0.855948	0.687501	6	Antirepressor regulating drug resistance, predicted signal transduction N-terminal membrane component	BF9343_3650
BF9343_3670	2.07747	2.07747	2.07747	1.91479	1.64636	2.07747	1.64636	2.07747	1.78944	1.78944	-0.0231882	1	-0.742569	1	-0.0307975	1	0.791165	1	6	Metal-dependent hydrolases of the beta-lactamase superfamily II	BF9343_3670
BF9343_3703	2.41187	2.41187	2.07747	1.91479	1.64636	1.64636	2.07747	2.07747	2.31281	2.31281	-0.941409	0.6875	-3.11575	0.500003	3.15295	0.500008	1.41171	0.289064	6	Predicted archaeal sugar kinases	aapA
BF9343_3715	2.07747	2.07747	2.07747	1.91479	1.64636	1.64636	1.64636	2.07747	2.07747	2.07747	-0.0231882	1	-3.11575	0.500003	2.30666	1	1.70695	0.375001	6	Glycosyltransferases, probably involved in cell wall biogenesis	BF9343_3715
BF9343_3781	2.41187	2.41187	2.07747	1.91479	1.64636	1.64636	1.64636	1.64636	1.78944	1.78944	-0.941409	0.6875	-3.11575	0.500003	0	1	3.1404	0.5	6	DNA mismatch repair enzyme (predicted ATPase)	mutL
BF9343_3801	2.07747	2.07747	2.07747	1.91479	1.64636	1.64636	1.64636	1.64636	2.31281	2.2005	-0.0231882	1	-3.11575	0.500003	0	1	4.49176	0.0625003	6	Predicted metal-binding, possibly nucleic acid-binding protein	BF9343_3801
BF9343_3815	2.07747	2.07747	2.07747	1.91479	1.64636	1.64636	2.07747	2.07747	2.31281	2.31281	-0.0231882	1	-3.11575	0.500003	3.15295	0.500008	1.41171	0.289064	6	ATPase components of ABC transporters with duplicated ATPase domains	BF9343_3815
BF9343_3838	1.64636	2.07747	2.07747	1.91479	1.64636	1.64636	1.64636	2.07747	2.31281	2.31281	0.82597	1	-3.11575	0.500003	2.30666	1	2.26271	0.125001	6	Thioredoxin domain-containing protein	BF9343_3838
BF9343_3898	2.41187	2.41187	2.07747	1.91479	1.64636	1.64636	2.07747	2.07747	2.31281	2.31281	-0.941409	0.6875	-3.11575	0.500003	3.15295	0.500008	1.41171	0.289064	6	Ribosomal protein L3	rplC
BF9343_3918	2.07747	2.07747	2.07747	1.91479	1.64636	2.07747	1.64636	2.07747	1.78944	1.78944	-0.0231882	1	-0.742569	1	-0.0307975	1	0.791165	1	6	Ribosome-associated protein Y (PSrp-1)	BF9343_3918
BF9343_4201	2.41187	2.41187	2.07747	1.91479	1.64636	1.64636	1.64636	1.64636	2.31281	2.31281	-0.941409	0.6875	-3.11575	0.500003	0	1	4.61194	0.0312503	6	Cation/multidrug efflux pump	BF9343_4201
BF9343_4236	2.07747	2.07747	2.07747	1.91479	1.64636	2.07747	1.64636	1.64636	1.4181	1.4181	-0.0231882	1	-0.742569	1	-2.33745	1	0	1	6	Collagenase and related proteases	BF9343_4236
BF9343_0559	4.05823	3.52372	4.05823	3.91331	2.41187	2.9161	3.29272	3.29272	3.92989	3.61859	0.384668	0.371302	-1.9481	0.00227298	0.933507	0.237953	1.30757	0.00549654	7	Chromosome segregation ATPases	BF9343_0559
BF9343_0609	4.48934	4.00742	4.69879	4.10282	2.68509	3.66005	4.15494	3.90034	4.34653	4.01894	0.328298	0.457027	-1.5188	0.00276372	0.970174	0.101419	0.879019	0.0209432	7	DNA polymerase III, alpha subunit	dnaE
BF9343_0679	4.99357	4.2458	3.72383	3.37344	2.68509	3.01949	4.15494	3.72383	3.40651	3.20753	-1.17069	0.00456197	-1.07317	0.109638	1.48199	0.0182195	-0.202386	0.755797	7	Large extracellular alpha-helical protein	BF9343_0679
BF9343_0847	5.60119	5.0201	5.49014	5.07781	2.07747	3.45061	5.28453	5.04616	4.72895	4.41162	0.142076	0.608394	-3.01581	1.08372e-11	2.75046	1.26365e-08	0.0880899	0.784955	7	Glyceraldehyde-3-phosphate dehydrogenase/erythrose-4-phosphate dehydrogenase	gap
BF9343_1318	3.84378	3.66005	4.69879	3.87208	2.07747	3.11621	5.04616	4.41248	3.31085	2.83619	0.822181	0.0703971	-2.3086	0.000104128	2.71161	2.64452e-06	-1.44513	0.000356114	7	Pirin-related protein	BF9343_1318
BF9343_1563	4.15494	3.72383	3.72383	3.10954	2.07747	2.25398	4.33145	3.785	3.57887	3.09522	-0.524186	0.324012	-2.39964	0.00754066	3.13238	6.55691e-05	-0.286623	0.553147	7	Long-chain fatty acid transport protein	BF9343_1563
BF9343_1872	4.48934	3.95484	3.11621	3.10954	2.9161	3.37374	4.41248	4.20106	4.10225	3.76628	-1.29128	0.00947584	-0.00540107	1	1.42802	0.00787596	0.238011	0.539828	7	Pyruvate/oxaloacetate carboxyltransferase	BF9343_1872
BF9343_2075	5.60119	4.79347	4.56246	3.95335	2.41187	3.01949	4.69879	4.20106	3.49557	3.35957	-0.916684	0.00497076	-2.15566	0.000137742	2.281	7.15269e-05	-0.635645	0.142676	7	Uncharacterized Fe-S oxidoreductase	BF9343_2075
BF9343_2410	4.56246	4.15494	5.04616	4.5523	2.41187	2.68509	4.05823	3.72383	4.20557	3.96026	0.65935	0.0566683	-3.13691	4.44257e-09	1.97859	0.00286752	0.907589	0.0229622	7	Molecular chaperone, HSP90 family	htpG
BF9343_2565	5.89215	5.45121	4.41248	4.62698	2.07747	3.45061	5.56508	5.19368	4.30123	4.30123	-1.02162	0.000206439	-2.20794	3.97239e-05	2.98051	2.02614e-10	-0.487227	0.0985616	7	Molecular chaperone (small heat shock protein)	BF9343_2565
BF9343_2946	4.33145	3.66005	4.41248	3.74043	2.07747	2.9161	3.95484	3.45061	3.49557	3.1526	0.22449	0.575853	-2.30548	0.000378673	1.75725	0.0250903	0.118745	0.871724	7	Pirin-related protein	BF9343_2946
BF9343_3471	5.56508	4.93907	4.82374	4.446	2.07747	3.72383	4.99357	4.73102	4.34653	4.30123	-0.518356	0.0784912	-1.98054	0.000114218	2.10589	2.62663e-05	0.0968928	0.760583	7	Predicted membrane protein	BF9343_3471
BF9343_3488	4.2458	3.785	3.95484	3.4886	1.64636	3.45061	4.05823	3.66005	3.20753	2.97219	-0.220608	0.651591	-1.38987	0.0403573	1.46802	0.043548	-0.419057	0.512242	7	Penicillin V acylase and related amidases	BF9343_3488
BF9343_3504	4.48934	3.95484	4.15494	4.06694	2.9161	2.80504	3.11621	2.9161	3.49557	3.26023	0.0243264	1	-1.79377	0.00130252	0.217905	1	1.16746	0.0430569	7	Glucose-6-phosphate isomerase	pgiA
BF9343_3917	4.82374	4.05823	4.88252	4.38961	2.07747	2.80504	4.93907	4.33145	3.65713	3.65713	0.343657	0.362039	-3.09789	3.3565e-08	3.00514	7.27614e-07	-0.540972	0.145616	7	GTPases - translation elongation factors	tuf
BF9343_3919	6.25565	5.68784	5.23979	4.5523	2.07747	3.72383	5.09696	4.93907	4.34653	4.18051	-0.96141	5.74271e-05	-2.27203	2.77781e-06	2.27157	2.8921e-06	-0.139117	0.688443	7	Site-specific recombinase XerD	BF9343_3919
BF9343_4134	5.41125	4.88252	5.60119	4.9875	2.41187	3.84378	4.69879	4.4514	4.47359	4.47359	0.329569	0.217573	-2.45006	5.27365e-09	1.53109	0.00316495	0.597694	0.050496	7	Phosphoenolpyruvate carboxykinase (ATP)	pckA
BF9343_0331	5.32797	4.63217	5.45121	4.76522	6.0849	5.41125	4.56246	4.33145	3.98994	3.8007	0.28891	0.302976	0.607675	0.0165814	-1.46036	8.79053e-07	0.0174564	1	8	Beta-glucosidase-related glycosidases	BF9343_0331
BF9343_0333	5.37019	4.85342	5.52808	5.00604	5.73752	5.19368	6.1357	5.65378	4.25429	4.07508	0.338025	0.213977	0.134395	0.675787	0.398089	0.133203	-1.1938	6.42015e-06	8	Outer membrane receptor proteins, mostly Fe transport	BF9343_0333
BF9343_0498	6.30107	5.58325	6.87094	5.99978	3.29272	3.95484	6.23242	5.8322	5.24124	4.7935	0.699133	0.000972127	-3.1634	4.17387e-21	2.5875	1.05731e-12	-0.269554	0.222464	8	Fe-S oxidoreductase	BF9343_0498
BF9343_1096	5.52808	5.04616	6.60382	5.8179	5.28453	5.28453	6.50954	6.0849	5.2188	4.85498	1.15852	4.6231e-08	-1.07968	6.30625e-06	1.00455	0.000271219	-0.523	0.0131479	8	Enolase	eno
BF9343_1324	3.59344	3.72383	5.28453	4.52648	5.60119	5.04616	4.99357	4.79347	4.10225	3.69455	1.64041	1.26274e-05	0.376664	0.212871	-0.518627	0.0811197	-0.453983	0.183746	8	Long-chain fatty acid transport protein	BF9343_1324
BF9343_1349	5.09696	4.66585	5.60119	5.09518	6.36671	5.65378	5.45121	5.26233	4.51331	4.25429	0.679797	0.0141728	0.620575	0.00951516	-0.747808	0.00272834	-0.344401	0.235888	8	Phosphoglyceromutase	BF9343_1349
BF9343_1554	4.69879	4.28924	4.76257	4.20518	5.8322	5.17008	5.32797	4.93907	3.65713	3.53789	0.14977	0.727551	1.05221	0.000341328	-0.446495	0.138602	-1.13908	0.000943493	8	Pyruvate/2-oxoglutarate dehydrogenase complex, dihydrolipoamide acyltransferase (E2) component, and related enzymes	BF9343_1554
BF9343_1579	5.63646	4.91106	4.63217	4.17189	5.9498	5.26233	4.76257	4.41248	4.39029	4.04731	-0.82053	0.00873989	1.25806	1.36999e-05	-1.15195	0.000140162	0.276113	0.447345	8	Transketolase	tktB
BF9343_2411	5.92125	5.12173	4.48934	4.52648	4.33145	3.66005	4.82374	4.33145	4.30123	4.30123	-0.937262	0.0014822	-0.656108	0.0846026	0.612333	0.132702	0.365177	0.287067	8	ATP-binding subunits of Clp protease and DnaK/DnaJ chaperones	clpB
BF9343_2475	2.1461	2.2514	5.19368	5.27335	6.03231	5.99014	3.04616	4.91106	3.86691	3.57887	1.83759	0.0387596	0.910094	0.000491162	-0.880822	0.000973878	-0.784641	0.0241327	8	Superoxide dismutase	sodB
BF9343_2675	4.88252	4.28924	4.63217	4.30047	6.25565	5.73752	5.1461	4.73102	4.39029	4.04731	0.0118041	1	1.56579	1.66979e-09	-1.14833	9.628e-06	-0.112097	0.838663	8	Trypsin-like serine proteases, typically periplasmic, contain C-terminal PDZ domain	BF9343_2675
BF9343_2691	4.93907	4.37251	4.99357	4.78697	6.0849	5.49014	5.04616	4.79347	3.86691	3.65713	0.422724	0.213161	0.873843	0.000585913	-0.97146	0.000306779	-0.678503	0.0542889	8	Peroxiredoxin	tpx
BF9343_3004	6.54796	5.87739	5.52808	5.50969	6.32327	5.72115	6.20882	5.72115	5.04966	4.64343	-0.509867	0.0277946	0.408777	0.101161	-0.105116	0.678067	-0.415123	0.0792301	8	DhnA-type fructose-1,6-bisphosphate aldolase and related enzymes	fbaB
BF9343_3005	6.0849	5.37019	5.8013	5.24243	3.59344	4.2458	6.00531	5.58325	5.12488	4.62563	-0.0505934	0.879603	-1.83601	3.8562e-08	1.97497	1.09079e-07	-0.192387	0.422644	8	Phosphoglycerate mutase 1	gpmA
BF9343_3082	5.19368	4.76257	5.1461	4.74312	5.89215	5.43136	4.93907	4.66585	4.39029	4.12887	0.136766	0.696474	0.681311	0.00810722	-0.957885	0.000544549	0.0891625	0.834582	8	Pyruvate:ferredoxin oxidoreductase and related 2-oxoacid:ferredoxin oxidoreductases, alpha subunit	nifJ
BF9343_3347	5.86248	5.37019	5.1461	4.52648	5.8322	5.50923	6.16047	5.75372	4.88465	4.60757	-0.658925	0.0141203	0.801599	0.00241003	0.257096	0.317755	-0.531393	0.0208754	8	Glutamate dehydrogenase/leucine dehydrogenase	gdhB
BF9343_3536	5.09696	4.56246	4.63217	4.38961	5.73752	5.1461	4.82374	4.4514	3.73091	3.45181	-0.194862	0.585653	0.947582	0.00136493	-0.915898	0.00324444	-0.60144	0.137574	8	Translation elongation factors (GTPases)	BF9343_3536
BF9343_3931	4.48934	4.48934	5.19368	4.38961	6.32327	5.67091	5.8322	5.50923	4.20557	3.89878	0.527062	0.124225	1.20152	4.17341e-06	-0.396863	0.105507	-1.08897	6.92255e-05	8	Aspartate ammonia-lyase	aspA
BF9343_3933	4.76257	4.33145	5.1461	4.20518	5.52808	4.96657	5.28453	4.93907	4.15494	3.86691	0.32561	0.376409	0.539732	0.0989837	-0.198098	0.536938	-0.560234	0.0805792	8	L-asparaginase/archaeal Glu-tRNAGln amidotransferase subunit D	ansB
BF9343_0027	1.64636	1.64636	2.07747	1.91479	1.64636	2.07747	1.64636	1.64636	2.31281	2.31281	3.15839	0.5	-0.742569	1	-2.33745	1	4.61194	0.0312503	9	2-methylthioadenine synthetase	BF9343_0027
BF9343_0079	1.64636	1.64636	1.64636	1.51743	2.07747	2.07747	2.41187	2.41187	2.07747	1.94147	2.56274e-15	1	3.22676	0.500003	0.88232	0.687515	-0.243661	1	9	Periplasmic protease	BF9343_0079
BF9343_0112	1.64636	1.64636	2.07747	1.91479	1.64636	2.07747	1.64636	2.07747	2.07747	2.07747	3.15839	0.5	-0.742569	1	-0.0307975	1	1.70695	0.375001	9	Flavin-dependent tRNA uridine 5-carboxymethylaminomethyl modification enzyme GidA	gidA
BF9343_0129	2.07747	2.07747	1.64636	1.51743	2.07747	2.07747	2.07747	2.07747	2.07747	1.94147	-3.18158	0.5	3.22676	0.500003	-0.0342131	1	0.67564	1	9	Predicted membrane protein	BF9343_0129
BF9343_0155	2.07747	2.07747	2.07747	1.91479	1.64636	2.07747	2.41187	2.25398	2.31281	2.31281	-0.0231882	1	-0.742569	1	1.5516	0.625012	0.673245	0.753907	9	Membrane-fusion protein	BF9343_0155
BF9343_0157	1.64636	1.64636	2.07747	2.07747	2.07747	2.07747	1.64636	3.11621	2.83619	2.83619	3.44763	0.5	-0.177241	1	1.18696	0.453151	1.15737	0.143465	9	Uncharacterized protein conserved in bacteria	BF9343_0157
BF9343_0209	1.64636	1.64636	2.07747	1.91479	2.07747	2.25398	2.41187	2.41187	2.07747	2.07747	3.15839	0.5	0.401785	1	0.59242	1	-0.0633525	1	9	L-fucose isomerase and related proteins	fucI
BF9343_0218	2.07747	2.07747	1.64636	1.91479	1.64636	1.64636	2.41187	2.25398	2.07747	2.31281	-0.870027	1	-2.27327	1	3.88906	0.250012	0.421962	1	9	Cysteine desulfurase activator SufB	BF9343_0218
BF9343_0241	1.64636	1.64636	1.64636	1.51743	2.07747	2.07747	1.64636	2.07747	2.07747	2.07747	2.56274e-15	1	3.22676	0.500003	-0.880502	1	1.70695	0.375001	9	Uncharacterized protein involved in outer membrane biogenesis	BF9343_0241
BF9343_0253	1.64636	1.64636	2.07747	1.91479	1.64636	1.64636	2.07747	2.07747	2.07747	2.07747	3.15839	0.5	-3.11575	0.500003	3.15295	0.500008	0.855948	0.687501	9	UDP-N-acetylmuramyl pentapeptide phosphotransferase/UDP-N- acetylglucosamine-1-phosphate transferase	mraY
BF9343_0340	1.64636	1.64636	1.64636	1.51743	2.07747	2.07747	1.64636	2.07747	1.78944	1.78944	2.56274e-15	1	3.22676	0.500003	-0.880502	1	0.791165	1	9	Outer membrane receptor for ferrienterochelin and colicins	BF9343_0340
BF9343_0344	1.64636	1.64636	2.07747	1.91479	2.07747	2.07747	1.64636	2.07747	2.51179	2.51179	3.15839	0.5	0.111011	1	-0.880502	1	2.66292	0.039063	9	Type IIA topoisomerase (DNA gyrase/topo II, topoisomerase IV), A subunit	BF9343_0344
BF9343_0385	1.64636	2.07747	1.64636	1.51743	1.64636	2.41187	2.07747	2.07747	1.78944	1.78944	-2.33242	1	3.22677	0.500003	-0.0342281	1	-0.0598336	1	9	Dihydropteroate synthase and related enzymes	folP
BF9343_0600	1.64636	1.64636	2.07747	1.91479	1.64636	2.07747	2.07747	2.07747	2.07747	2.07747	3.15839	0.5	-0.742569	1	0.815491	1	0.855948	0.687501	9	Predicted Zn-dependent protease	BF9343_0600
BF9343_0883	1.64636	1.64636	1.64636	1.51743	1.64636	2.07747	2.07747	2.07747	1.78944	1.78944	2.56274e-15	1	2.37319	1	0.815491	1	-0.0598336	1	9	Homoserine dehydrogenase	BF9343_0883
BF9343_0884	1.64636	1.64636	1.64636	2.47483	1.64636	2.41187	2.41187	2.25398	2.51179	2.51179	3.68846	0.25	-0.417375	1	0.701883	1	1.07346	0.387697	9	Glycogen synthase	BF9343_0884
BF9343_0889	1.64636	1.64636	1.64636	2.223	1.64636	1.64636	2.41187	2.41187	2.07747	2.31281	3.15839	0.5	-3.11575	0.500003	4.06948	0.125012	0.241126	1	9	Seryl-tRNA synthetase	serS
BF9343_0899	1.64636	1.64636	1.64636	1.51743	2.07747	2.07747	2.07747	2.07747	1.78944	1.78944	2.56274e-15	1	3.22676	0.500003	-0.0342131	1	-0.0598336	1	9	tRNA delta(2)-isopentenylpyrophosphate transferase	BF9343_0899
BF9343_0917	1.64636	1.64636	1.64636	1.51743	1.64636	2.07747	2.07747	2.07747	2.07747	2.07747	2.56274e-15	1	2.37319	1	0.815491	1	0.855948	0.687501	9	S-adenosylmethionine synthetase	BF9343_0917
BF9343_0942	1.64636	1.64636	2.07747	1.91479	1.64636	2.41187	1.64636	2.41187	2.31281	2.2005	3.15839	0.5	0.111015	1	-0.034226	1	1.29153	0.453126	9	Predicted N-acetylglucosaminyl transferase	BF9343_0942
BF9343_0963	1.64636	1.64636	1.64636	1.91479	2.07747	2.07747	1.64636	1.64636	2.31281	2.07747	2.31155	1	0.953498	1	-3.18716	0.500008	4.36066	0.0625003	9	Predicted sugar kinase	BF9343_0963
BF9343_0966	1.64636	1.64636	2.07747	1.91479	1.64636	1.64636	2.07747	2.07747	2.07747	1.94147	3.15839	0.5	-3.11575	0.500003	3.15295	0.500008	0.67564	1	9	Transcription antiterminator	upcY
BF9343_1012	1.64636	1.64636	1.64636	1.91479	2.07747	2.07747	1.64636	1.64636	2.31281	2.31281	2.31155	1	0.953498	1	-3.18716	0.500008	4.61194	0.0312503	9	Adenine specific DNA methylase Mod	BF9343_1012
BF9343_1216	1.64636	1.64636	1.64636	1.51743	1.64636	2.07747	2.07747	2.07747	2.31281	2.31281	2.56274e-15	1	2.37319	1	0.815491	1	1.41171	0.289064	9	Arylsulfatase A and related enzymes	BF9343_1216
BF9343_1221	1.64636	1.64636	1.64636	1.91479	1.64636	2.07747	1.64636	2.07747	1.78944	1.78944	2.31155	1	0.0999186	1	-0.0307975	1	0.791165	1	9	Outer membrane protein and related peptidoglycan-associated (lipo)proteins	BF9343_1221
BF9343_1233	1.64636	1.64636	2.07747	1.91479	1.64636	1.64636	2.07747	2.07747	2.51179	2.51179	3.15839	0.5	-3.11575	0.500003	3.15295	0.500008	1.81192	0.109376	9	Peptide chain release factor RF-3	prfC
BF9343_1475	2.07747	2.07747	1.64636	1.51743	1.64636	2.07747	2.07747	2.07747	2.31281	2.31281	-3.18158	0.5	2.37319	1	0.815491	1	1.41171	0.289064	9	dTDP-glucose pyrophosphorylase	rmlA1
BF9343_1498	1.64636	1.64636	1.64636	1.51743	1.64636	2.07747	2.07747	2.07747	2.07747	2.07747	2.56274e-15	1	2.37319	1	0.815491	1	0.855948	0.687501	9	Large extracellular alpha-helical protein	BF9343_1498
BF9343_1505	1.64636	1.64636	1.64636	1.51743	1.64636	2.07747	2.07747	2.07747	2.07747	2.07747	2.56274e-15	1	2.37319	1	0.815491	1	0.855948	0.687501	9	Uncharacterized conserved protein	BF9343_1505
BF9343_1512	2.07747	2.07747	1.64636	1.51743	1.64636	1.64636	2.41187	2.41187	2.31281	2.31281	-3.18158	0.5	2.56274e-15	1	4.06948	0.125012	0.492408	0.753907	9	Transglutaminase-like enzymes, putative cysteine proteases	BF9343_1512
BF9343_1569	1.64636	1.64636	1.64636	1.51743	2.07747	2.07747	1.64636	2.07747	2.07747	2.07747	2.56274e-15	1	3.22676	0.500003	-0.880502	1	1.70695	0.375001	9	Predicted dehydrogenases and related proteins	BF9343_1569
BF9343_1582	2.07747	2.07747	1.64636	1.51743	1.64636	2.07747	2.41187	2.41187	2.07747	2.07747	-3.18158	0.5	2.37319	1	1.73202	0.37502	-0.0633525	1	9	Galactose mutarotase and related enzymes	BF9343_1582
BF9343_1583	1.64636	2.07747	2.07747	1.91479	1.64636	2.41187	2.68509	2.68509	2.07747	1.94147	0.82597	1	0.111015	1	1.43834	0.289094	-0.800689	0.507814	9	Phosphomannose isomerase	BF9343_1583
BF9343_1804	1.64636	2.07747	1.64636	1.51743	2.07747	2.07747	1.64636	1.64636	2.31281	2.31281	-2.33242	1	3.22676	0.500003	-3.18716	0.500008	4.61194	0.0312503	9	Nucleoside-diphosphate-sugar epimerases	fcl
BF9343_1841	1.64636	1.64636	2.07747	1.91479	1.64636	1.64636	2.07747	2.07747	2.31281	2.31281	3.15839	0.5	-3.11575	0.500003	3.15295	0.500008	1.41171	0.289064	9	Uncharacterized protein conserved in bacteria	BF9343_1841
BF9343_1980	1.64636	1.64636	1.64636	1.51743	1.64636	2.07747	2.41187	2.25398	2.51179	2.51179	2.56274e-15	1	2.37319	1	1.5516	0.625012	1.07346	0.387697	9	Aminopeptidase C	BF9343_1980
BF9343_2007	1.64636	1.64636	1.64636	1.51743	2.07747	2.07747	2.07747	2.07747	1.78944	1.94147	2.56274e-15	1	3.22676	0.500003	-0.0342131	1	0.228995	1	9	Predicted membrane protein	BF9343_2007
BF9343_2134	1.64636	1.64636	1.64636	1.51743	2.07747	2.07747	2.41187	2.41187	1.78944	1.78944	2.56274e-15	1	3.22676	0.500003	0.88232	0.687515	-0.979134	0.687501	9	Arabinose efflux permease	BF9343_2134
BF9343_2175	1.64636	1.64636	1.64636	1.51743	2.07747	2.07747	2.41187	2.41187	1.78944	1.78944	2.56274e-15	1	3.22676	0.500003	0.88232	0.687515	-0.979134	0.687501	9	Aspartate carbamoyltransferase, catalytic chain	pyrB
BF9343_2393	1.64636	1.64636	1.64636	1.51743	1.64636	2.07747	2.41187	2.25398	2.07747	2.07747	2.56274e-15	1	2.37319	1	1.5516	0.625012	0.117484	1	9	Zn-ribbon protein, possibly nucleic acid-binding	BF9343_2393
BF9343_2443	1.64636	1.64636	1.64636	1.51743	2.41187	2.41187	2.07747	2.07747	2.07747	2.07747	2.56274e-15	1	4.14758	0.125004	-0.952761	0.687515	0.855948	0.687501	9	Cobyric acid synthase	cbiP
BF9343_2868	1.64636	1.64636	1.64636	1.91479	1.64636	2.07747	1.64636	2.07747	2.07747	1.94147	2.31155	1	0.0999186	1	-0.0307975	1	1.52664	0.625	9	Protein tyrosine/serine phosphatase	BF9343_2868
BF9343_2984	1.64636	1.64636	2.07747	2.223	1.64636	1.64636	2.07747	2.07747	2.07747	2.2005	3.68846	0.25	-3.64414	0.250004	3.15295	0.500008	1.0162	0.687501	9	Beta-galactosidase, beta subunit	BF9343_2984
BF9343_3029	1.64636	1.64636	1.64636	1.91479	2.07747	2.07747	1.64636	2.07747	1.78944	1.78944	2.31155	1	0.953498	1	-0.880502	1	0.791165	1	9	Non-ribosomal peptide synthetase modules and related proteins	BF9343_3029
BF9343_3056	1.64636	1.64636	1.64636	1.91479	2.07747	2.07747	1.64636	1.64636	2.07747	1.94147	2.31155	1	0.953498	1	-3.18716	0.500008	3.87587	0.25	9	Zn-dependent protease with chaperone function	BF9343_3056
BF9343_3080	1.64636	1.64636	1.64636	1.51743	1.64636	2.07747	2.41187	2.41187	1.78944	1.78944	2.56274e-15	1	2.37319	1	1.73202	0.37502	-0.979134	0.687501	9	Predicted ATPase (AAA+ superfamily)	BF9343_3080
BF9343_3100	2.07747	2.07747	1.64636	1.91479	2.07747	2.07747	2.41187	2.41187	2.31281	2.07747	-0.870027	1	0.953498	1	0.88232	0.687515	0.241125	1	9	Kef-type K+ transport systems, membrane components	BF9343_3100
BF9343_3107	1.64636	1.64636	1.64636	1.51743	2.41187	2.41187	2.41187	2.25398	2.07747	2.07747	2.56274e-15	1	4.14758	0.125004	-0.21665	1	0.117484	1	9	Membrane-fusion protein	BF9343_3107
BF9343_3119	1.64636	1.64636	1.64636	1.91479	2.07747	2.07747	2.07747	2.07747	2.07747	2.07747	2.31155	1	0.953498	1	-0.0342131	1	0.855948	0.687501	9	Beta-galactosidase/beta-glucuronidase	BF9343_3119
BF9343_3148	1.64636	1.64636	1.64636	1.51743	1.64636	2.07747	2.07747	2.07747	2.51179	2.51179	2.56274e-15	1	2.37319	1	0.815491	1	1.81192	0.109376	9	Predicted integral membrane protein	BF9343_3148
BF9343_3166	1.64636	1.64636	1.64636	1.91479	2.07747	2.07747	1.64636	1.64636	2.31281	2.31281	2.31155	1	0.953498	1	-3.18716	0.500008	4.61194	0.0312503	9	Phosphoglycerol transferase and related proteins, alkaline phosphatase superfamily	BF9343_3166
BF9343_3174	2.07747	2.07747	1.64636	1.51743	1.64636	1.64636	2.41187	2.41187	2.07747	2.07747	-3.18158	0.5	2.56274e-15	1	4.06948	0.125012	-0.0633525	1	9	Nucleoside-diphosphate-sugar epimerases	BF9343_3174
BF9343_3187	1.64636	1.64636	2.07747	1.91479	2.07747	2.07747	2.07747	2.07747	2.07747	1.94147	3.15839	0.5	0.111011	1	-0.0342131	1	0.67564	1	9	Periplasmic serine proteases (ClpP class)	sppA
BF9343_3249	1.64636	1.64636	1.64636	1.91479	2.07747	2.07747	1.64636	2.07747	2.07747	2.07747	2.31155	1	0.953498	1	-0.880502	1	1.70695	0.375001	9	Kef-type K+ transport systems, membrane components	BF9343_3249
BF9343_3303	1.64636	1.64636	2.07747	1.91479	1.64636	1.64636	2.07747	2.07747	2.07747	2.07747	3.15839	0.5	-3.11575	0.500003	3.15295	0.500008	0.855948	0.687501	9	Uncharacterized protein containing a von Willebrand factor type A (vWA) domain	BF9343_3303
BF9343_3305	2.07747	2.07747	2.07747	1.91479	1.64636	2.07747	2.41187	2.25398	2.07747	2.07747	-0.0231882	1	-0.742569	1	1.5516	0.625012	0.117484	1	9	Pyridoxal/pyridoxine/pyridoxamine kinase	BF9343_3305
BF9343_3342	1.64636	1.64636	1.64636	1.51743	1.64636	2.07747	2.07747	2.07747	2.07747	2.07747	2.56274e-15	1	2.37319	1	0.815491	1	0.855948	0.687501	9	Shikimate kinase	BF9343_3342
BF9343_3451	1.64636	2.07747	1.64636	1.51743	2.07747	2.07747	1.64636	1.64636	2.07747	2.07747	-2.33242	1	3.22676	0.500003	-3.18716	0.500008	4.05618	0.125	9	Superfamily I DNA and RNA helicases and helicase subunits	BF9343_3451
BF9343_3458	1.64636	2.07747	1.64636	1.51743	1.64636	2.07747	2.68509	2.68509	2.07747	1.94147	-2.33242	1	2.37319	1	2.28806	0.125021	-0.800689	0.507814	9	Dihydroxyacid dehydratase/phosphogluconate dehydratase	ilvD
BF9343_3503	1.64636	1.64636	1.64636	1.51743	2.07747	2.07747	2.07747	2.07747	1.78944	1.78944	2.56274e-15	1	3.22676	0.500003	-0.0342131	1	-0.0598336	1	9	Glycerol-3-phosphate dehydrogenase	BF9343_3503
BF9343_3509	1.64636	1.64636	2.07747	1.91479	2.41187	2.41187	2.07747	2.07747	2.07747	2.07747	3.15839	0.5	1.03182	0.687505	-0.952761	0.687515	0.855948	0.687501	9	Organic solvent tolerance protein OstA	BF9343_3509
BF9343_3515	1.64636	1.64636	1.64636	1.51743	1.64636	2.07747	2.07747	2.07747	1.78944	1.78944	2.56274e-15	1	2.37319	1	0.815491	1	-0.0598336	1	9	N-acetylmuramoyl-L-alanine amidase	BF9343_3515
BF9343_3517	1.64636	2.07747	1.64636	2.47483	2.07747	2.07747	2.41187	2.41187	2.07747	1.94147	1.35604	0.625	-0.41738	1	0.88232	0.687515	-0.243661	1	9	ATPase involved in DNA replication initiation	dnaA
BF9343_3520	1.64636	1.64636	1.64636	2.223	2.41187	2.25398	2.07747	2.41187	2.07747	2.07747	3.15839	0.5	0.85076	0.687505	-0.242174	1	0.324281	1	9	4-alpha-glucanotransferase	BF9343_3520
BF9343_3921	2.07747	2.07747	2.07747	1.91479	1.64636	2.68509	2.07747	2.07747	2.07747	2.07747	-0.0231882	1	0.643674	1	-0.56541	1	0.855948	0.687501	9	Xaa-Pro aminopeptidase	BF9343_3921
BF9343_3977	1.64636	1.64636	2.07747	1.91479	2.07747	2.07747	2.41187	2.25398	2.07747	2.07747	3.15839	0.5	0.111011	1	0.701898	1	0.117484	1	9	Predicted nucleic-acid-binding protein (contains the HHH domain)	BF9343_3977
BF9343_3997	1.64636	1.64636	1.64636	1.51743	2.07747	2.07747	1.64636	2.07747	2.07747	2.07747	2.56274e-15	1	3.22676	0.500003	-0.880502	1	1.70695	0.375001	9	Polyferredoxin	BF9343_3997
BF9343_4029	1.64636	1.64636	1.64636	1.51743	2.07747	2.07747	2.07747	2.07747	1.78944	1.78944	2.56274e-15	1	3.22676	0.500003	-0.0342131	1	-0.0598336	1	9	Butyrate kinase	BF9343_4029
BF9343_4108	1.64636	1.64636	2.07747	1.91479	2.07747	2.07747	1.64636	2.07747	2.51179	2.51179	3.15839	0.5	0.111011	1	-0.880502	1	2.66292	0.039063	9	Outer membrane receptor proteins, mostly Fe transport	BF9343_4108
BF9343_4146	1.64636	1.64636	1.64636	1.51743	2.07747	2.07747	1.64636	2.07747	2.07747	2.07747	2.56274e-15	1	3.22676	0.500003	-0.880502	1	1.70695	0.375001	9	Outer membrane receptor for ferrienterochelin and colicins	BF9343_4146
BF9343_4221	1.64636	1.64636	2.07747	2.07747	2.07747	2.07747	2.07747	2.07747	2.51179	2.51179	3.44763	0.5	-0.177241	1	-0.0342131	1	1.81192	0.109376	9	Periplasmic protease	BF9343_4221
BF9343_0189	4.2458	3.66005	4.76257	4.0301	4.88252	4.33145	4.69879	4.28924	3.65713	3.45181	0.666024	0.0469525	0.181202	0.0325182	-0.176092	0.0339278	-0.49916	0.246801	10	Predicted oxidoreductase related to nitroreductase	BF9343_0189
BF9343_0332	3.45061	3.01949	4.76257	3.99226	5.32797	4.56246	4.15494	3.785	3.20753	2.97219	1.5996	0.00071735	0.592579	0.0960994	-1.17849	0.00207481	-0.551848	0.337818	10	Deoxyxylulose-5-phosphate synthase	BF9343_0332
BF9343_0497	4.99357	4.48934	4.82374	4.651	3.84378	3.785	4.56246	4.59772	3.49557	3.45181	0.165636	0.671814	-1.1646	0.00350742	0.85663	0.0502694	-0.696527	0.0932262	10	Protein involved in mRNA turnover and stability	BF9343_0497
BF9343_0527	3.84378	3.52372	4.2458	3.54278	5.23979	4.48934	3.11621	2.9161	3.31085	3.03517	0.424397	0.440803	1.08412	0.00531943	-2.38785	5.97564e-07	0.874348	0.169142	10	Outer membrane receptor proteins, mostly Fe transport	BF9343_0527
BF9343_0913	4.88252	4.2458	3.84378	3.4886	3.84378	3.66005	4.56246	4.10737	3.65713	3.26023	-0.941221	0.0222428	0.0484067	1	0.674424	0.16496	-0.439387	0.342893	10	Thioredoxin reductase	trxB
BF9343_1279	4.69879	4.10737	4.48934	4.13779	4.56246	4.15494	4.15494	4.15494	3.73091	3.31085	0.0387177	0.90216	-0.00841254	1	-0.289652	0.515418	-0.122769	0.780352	10	Uncharacterized protein conserved in bacteria with the myosin-like domain	BF9343_1279
BF9343_1378	4.33145	3.72383	5.56508	4.651	4.88252	4.41248	4.99357	4.88252	3.73091	3.26023	1.38016	4.57244e-05	-0.587535	0.0769863	0.25978	0.465664	-1.02997	0.00476779	10	Aspartate/tyrosine/aromatic aminotransferase	BF9343_1378
BF9343_1379	3.95484	3.29272	3.45061	2.95592	5.09696	4.41248	3.84378	3.84378	3.40651	2.90598	-0.461741	0.458261	1.88433	2.81078e-05	-1.13101	0.00677308	-0.256604	0.743328	10	Predicted permease	BF9343_1379
BF9343_1433	4.2458	3.785	4.82374	4.38961	5.28453	4.82374	4.33145	4.05823	3.86691	3.86691	0.838899	0.027122	0.424213	0.186758	-1.0047	0.00432526	0.263169	0.610044	10	Penicillin V acylase and related amidases	cbh
BF9343_1532	3.95484	3.45061	3.72383	3.4886	5.37019	4.63217	4.48934	3.90034	3.86691	3.45181	0.0132604	1	1.60041	3.03181e-05	-0.948283	0.0101128	-0.0157132	1	10	NADH dehydrogenase, FAD-containing subunit	ndh
BF9343_1541	3.45061	3.11621	4.82374	4.10282	3.29272	3.20706	4.41248	4.2458	3.31085	3.1526	1.63568	0.000305904	-1.59814	0.000565104	1.32562	0.0133497	-0.756622	0.0861192	10	Outer membrane protein and related peptidoglycan-associated (lipo)proteins	BF9343_1541
BF9343_1548	4.76257	4.20106	3.45061	3.87208	3.72383	3.785	3.84378	3.52372	3.20753	3.45181	-0.769704	0.0761207	-0.0218689	1	-0.119125	0.870812	0.159008	0.871752	10	Uncharacterized conserved protein	BF9343_1548
BF9343_1549	5.09696	4.56246	4.05823	4.0301	3.84378	3.72383	4.05823	3.785	3.40651	3.20753	-0.731327	0.0443739	-0.403887	0.466201	0.136962	0.877375	-0.169599	0.755699	10	Xylose isomerase	BF9343_1549
BF9343_1555	3.95484	3.52372	4.69879	4.06694	5.56508	5.07178	4.41248	4.2458	3.31085	3.1526	0.925268	0.0300307	0.960854	0.00150594	-1.1359	0.000421318	-0.756622	0.0861301	10	Pyruvate/2-oxoglutarate dehydrogenase complex, dehydrogenase (E1) component, eukaryotic type, beta subunit	BF9343_1555
BF9343_2002	4.33145	4.2458	4.05823	3.82957	5.49014	4.88252	4.69879	4.15494	3.73091	3.76628	-0.238	0.683492	1.35377	5.36309e-05	-0.870431	0.00926927	-0.17935	0.709693	10	Cation transport ATPase	BF9343_2002
BF9343_2131	5.04616	4.28924	3.59344	3.31204	4.2458	3.95484	5.63646	5.30641	4.25429	4.04731	-1.35216	0.00184307	0.759172	0.119768	1.46752	1.20296e-05	-0.764272	0.00716766	10	Dihydroorotate dehydrogenase	pyrD2
BF9343_2268	4.05823	3.66005	3.84378	3.59491	3.84378	3.45061	4.15494	3.72383	3.20753	3.20753	-0.0257722	1	-0.143397	0.872243	0.329102	0.531776	-0.352315	0.63665	10	Succinyl-CoA synthetase, beta subunit	sucC
BF9343_2277	5.09696	4.76257	3.59344	3.43222	4.76257	4.37251	3.84378	3.66005	3.49557	3.49557	-1.50976	0.000152135	1.21461	0.00410777	-1.00917	0.0170345	0.304628	0.543245	10	Peroxiredoxin	BF9343_2277
BF9343_2612	4.2458	3.72383	3.84378	3.4886	5.19368	4.52635	4.48934	3.95484	3.09522	3.1526	-0.261159	0.643972	1.36586	0.00035963	-0.763189	0.0431434	-0.820471	0.0974087	10	Outer membrane receptor for ferrienterochelin and colicins	BF9343_2612
BF9343_2673	4.56246	4.05823	4.2458	3.95335	4.48934	4.05823	4.05823	4.10737	3.73091	3.53789	-0.0992382	0.895684	0.148545	0.793003	-0.278939	0.592274	0.0983787	0.890132	10	DNA-directed RNA polymerase, sigma subunit (sigma70/sigma32)	sigA
BF9343_2867	3.72383	3.59344	5.45121	4.57764	4.88252	4.41248	5.09696	4.73102	3.57887	3.26023	1.76644	1.60253e-06	-0.482651	0.14862	0.244535	0.469761	-1.13641	0.00267007	10	6-phosphogluconolactonase/Glucosamine-6-phosphate isomerase/deaminase	BF9343_2867
BF9343_3021	4.05823	3.59344	4.15494	3.82957	3.95484	3.785	3.72383	3.52372	3.09522	3.03517	0.348594	0.461395	-0.215534	0.661174	-0.34785	0.519568	-0.155062	0.86026	10	3-phosphoglycerate kinase	pgk
BF9343_3121	3.84378	3.45061	4.63217	3.87208	4.63217	3.90034	4.05823	3.52372	3.20753	2.83619	0.899101	0.0443862	-0.0160225	1	-0.627269	0.207604	-0.439399	0.500624	10	DnaJ-class molecular chaperone with C-terminal Zn finger domain	BF9343_3121
BF9343_3131	4.56246	4.10737	4.93907	4.50017	4.88252	4.28924	4.33145	4.15494	4.43261	3.83423	0.593817	0.110021	-0.200043	0.589612	-0.455454	0.228804	0.596423	0.128018	10	Thiamine pyrophosphate-requiring enzymes [acetolactate synthase, pyruvate dehydrogenase (cytochrome), glyoxylate carboligase, phosphonopyruvate decarboxylase]	poxB
BF9343_3254	3.11621	3.01949	4.05823	3.4886	4.56246	4.20106	4.05823	4.10737	3.40651	2.90598	1.13194	0.0707572	0.669366	0.101305	-0.397647	0.362142	-0.546194	0.281092	10	Beta-lactamase class C and other penicillin binding proteins	BF9343_3254
BF9343_3390	4.2458	3.785	3.84378	3.54278	5.1461	4.63217	4.41248	4.15494	3.49557	3.03517	-0.255794	0.651591	1.34586	0.000589029	-0.729672	0.0434869	-0.633243	0.153586	10	Saccharopine dehydrogenase and related proteins	BF9343_3390
BF9343_3788	4.33145	3.72383	4.15494	3.74043	3.95484	3.59344	4.05823	3.52372	3.73091	3.49557	0.0324761	1	-0.268042	0.654055	-0.00133958	1	0.397835	0.462713	10	Superfamily II DNA helicase RecQ1	recQ1
BF9343_3934	3.29272	3.52372	4.93907	3.95335	4.88252	4.4514	3.72383	3.66005	2.97219	2.97219	1.46875	0.00127825	0.160398	0.744749	-1.20118	0.00406268	-0.38308	0.597161	10	Opacity protein and related surface antigens	BF9343_3934
BF9343_0025	2.41187	2.41187	2.68509	2.47483	2.07747	2.07747	1.64636	2.07747	1.4181	1.4181	0.531596	0.753907	-1.3585	0.289073	-0.880502	1	-2.34923	1	11	Acetyl-CoA hydrolase	BF9343_0025
BF9343_0071	2.68509	2.68509	2.07747	1.91479	2.07747	2.07747	1.64636	2.68509	1.4181	1.4181	-1.49805	0.289063	0.111011	1	0.495648	1	-3.7319	0.25	11	S-adenosylmethionine synthetase	metK
BF9343_0078	2.68509	2.41187	1.64636	2.223	1.64636	2.07747	1.64636	2.07747	1.4181	1.4181	-1.24641	0.453126	-0.742569	1	-0.0307975	1	-2.34923	1	11	Tyrosyl-tRNA synthetase	tyrS
BF9343_0160	2.68509	2.68509	1.64636	2.223	2.41187	2.25398	2.41187	2.41187	1.78944	1.78944	-1.49805	0.289063	0.85076	0.687505	0.1445	1	-0.979134	0.687501	11	Cysteinyl-tRNA synthetase	cysS
BF9343_0220	2.68509	2.68509	1.64636	1.91479	1.64636	1.64636	2.07747	2.07747	1.4181	1.4181	-2.34489	0.125001	-2.27327	1	3.15295	0.500008	-3.20023	0.5	11	Cysteine desulfurase activator ATPase	BF9343_0220
BF9343_0237	2.68509	2.68509	1.64636	1.51743	1.64636	2.07747	1.64636	2.07747	1.4181	1.78944	-4.65644	0.0312502	2.37319	1	-0.0307975	1	-0.0538513	1	11	Phosphoglyceromutase	gpmI
BF9343_0247	2.68509	2.68509	2.68509	2.47483	2.68509	2.5547	1.64636	2.07747	1.78944	1.78944	-0.0250433	1	-0.00062646	1	-2.23544	0.125021	0.791165	1	11	Cell division ATPase FtsA	ftsA
BF9343_0269	2.68509	2.68509	1.64636	2.47483	1.64636	2.41187	2.07747	2.07747	2.07747	1.94147	-0.967978	0.507813	-0.417375	1	-0.0342281	1	0.67564	1	11	Predicted N-acetylglucosaminyl transferase	BF9343_0269
BF9343_0308	2.41187	2.41187	1.64636	1.51743	1.64636	2.07747	2.07747	2.07747	1.4181	1.4181	-4.0998	0.125	2.37319	1	0.815491	1	-3.20023	0.5	11	Uncharacterized protein conserved in bacteria	BF9343_0308
BF9343_0313	2.41187	2.41187	2.41187	2.07747	2.07747	2.07747	2.07747	2.07747	2.07747	2.07747	-0.205022	1	-0.623192	1	-0.0342131	1	0.855948	0.687501	11	Protein chain release factor B	BF9343_0313
BF9343_0520	2.41187	2.41187	2.07747	1.91479	2.41187	2.25398	2.07747	2.07747	1.78944	1.78944	-0.941409	0.6875	0.85076	0.687505	-0.772033	0.687515	-0.0598336	1	11	3,4-dihydroxy-2-butanone 4-phosphate synthase	ribA
BF9343_0554	2.68509	2.41187	2.41187	2.07747	2.07747	2.25398	2.07747	2.07747	2.07747	1.94147	-0.510023	0.726563	-0.332418	1	-0.324113	1	0.67564	1	11	AraC-type DNA-binding domain-containing proteins	BF9343_0554
BF9343_0557	2.41187	2.25398	1.64636	1.51743	1.64636	2.41187	2.41187	2.41187	1.4181	1.78944	-3.91912	0.125	3.22677	0.500003	0.882305	0.687515	-1.82415	0.375001	11	Protein involved in regulation of cellular morphogenesis/cytokinesis	BF9343_0557
BF9343_0596	2.9161	2.9161	2.07747	1.91479	1.64636	2.07747	1.64636	1.64636	1.78944	1.78944	-1.89871	0.109376	-0.742569	1	-2.33745	1	3.1404	0.5	11	Uridylate kinase	BF9343_0596
BF9343_0638	2.41187	2.41187	2.41187	2.07747	2.41187	2.25398	2.07747	2.07747	2.07747	2.07747	-0.205022	1	0.116557	1	-0.772033	0.687515	0.855948	0.687501	11	3-dehydroquinate synthetase	aroB
BF9343_0662	2.41187	2.41187	2.41187	2.223	1.64636	2.07747	2.07747	2.07747	1.78944	1.78944	-0.0245522	1	-1.65686	0.375007	0.815491	1	-0.0598336	1	11	ATPases involved in chromosome partitioning	parA
BF9343_0668	2.41187	2.25398	2.07747	1.91479	2.41187	2.41187	2.68509	2.68509	1.4181	1.4181	-0.760734	0.6875	1.03182	0.687505	0.519804	0.753926	-4.67656	0.0312503	11	ATP-dependent Zn proteases	BF9343_0668
BF9343_0683	2.68509	2.68509	1.64636	1.51743	1.64636	2.07747	2.07747	2.07747	1.4181	1.4181	-4.65644	0.0312502	2.37319	1	0.815491	1	-3.20023	0.5	11	3-dehydroquinate synthetase	BF9343_0683
BF9343_0754	2.9161	2.9161	1.64636	2.223	2.07747	2.07747	2.41187	2.41187	1.4181	1.78944	-1.89871	0.109376	0.111011	1	0.88232	0.687515	-1.82415	0.375001	11	NADH:ubiquinone oxidoreductase subunit 1 (chain H)	nuoH
BF9343_0866	2.41187	2.41187	2.41187	2.223	1.64636	2.07747	2.07747	2.25398	1.78944	1.94147	-0.0245522	1	-1.65686	0.375007	1.10461	1	-0.0611931	1	11	6-phosphogluconolactonase/Glucosamine-6-phosphate isomerase/deaminase	nagB
BF9343_0875	2.68509	2.68509	1.64636	2.223	2.07747	2.07747	1.64636	2.41187	1.78944	1.78944	-1.49805	0.289063	0.111011	1	-0.034211	1	-0.0598336	1	11	Fe2+-dicitrate sensor, membrane component	BF9343_0875
BF9343_1011	2.41187	2.41187	2.41187	2.07747	1.64636	2.07747	2.41187	2.41187	1.4181	1.4181	-0.205022	1	-1.47677	0.625004	1.73202	0.37502	-4.11953	0.125	11	Restriction endonuclease	BF9343_1011
BF9343_1121	3.88509	3.88509	2.07747	2.07747	2.41187	2.45398	2.07747	2.07747	1.4181	1.4181	-1.49805	0.00563273	0.85076	0.687505	-1.61832	0.0550201	-2.34923	1	11	recombinase A (recA)	BF9343_1121
BF9343_1218	2.9161	2.80504	1.64636	1.51743	1.64636	2.07747	3.11621	2.68509	1.78944	1.94147	-4.96688	0.00781259	2.37319	1	2.68841	0.0390761	-1.6482	0.109376	11	Predicted membrane protein	BF9343_1218
BF9343_1434	2.9161	2.9161	2.68509	2.47483	1.64636	1.64636	2.41187	2.25398	1.4181	1.4181	-0.425708	0.790528	-4.58526	0.0312526	3.88906	0.250012	-3.93869	0.125	11	'Tetraacyldisaccharide-1-P 4''-kinase'	BF9343_1434
BF9343_1490	3.29272	3.29272	3.29272	2.87218	2.07747	2.68509	2.07747	2.07747	1.4181	2.07747	-0.148388	1	-1.28457	0.118484	-0.952776	0.687515	-0.0598333	1	11	Ribonucleases G and E	rne
BF9343_1500	2.68509	2.68509	2.41187	2.223	1.64636	2.07747	2.07747	2.07747	1.78944	1.78944	-0.581191	0.753907	-1.65686	0.375007	0.815491	1	-0.0598336	1	11	Chromosome condensation complex Condensin, subunit D2	BF9343_1500
BF9343_1588	2.41187	2.41187	2.07747	1.91479	2.07747	2.07747	2.07747	2.07747	1.78944	1.78944	-0.941409	0.6875	0.111011	1	-0.0342131	1	-0.0598336	1	11	Short-chain alcohol dehydrogenase of unknown specificity	BF9343_1588
BF9343_1627	2.41187	2.41187	1.64636	1.91479	1.64636	1.64636	2.07747	2.07747	1.4181	1.4181	-1.78825	0.375	-2.27327	1	3.15295	0.500008	-3.20023	0.5	11	Chain length determinant protein	BF9343_1627
BF9343_1795	2.41187	2.41187	1.64636	1.51743	2.07747	2.07747	2.41187	2.25398	1.4181	1.78944	-4.0998	0.125	3.22676	0.500003	0.701898	1	-1.64331	0.375001	11	Uncharacterized protein, putative amidase	BF9343_1795
BF9343_1873	2.41187	2.41187	1.64636	1.91479	1.64636	2.07747	2.07747	2.41187	1.78944	1.78944	-1.78825	0.375	0.0999186	1	1.34535	0.625012	-0.591501	1	11	Outer membrane cobalamin receptor protein	BF9343_1873
BF9343_2398	2.41187	2.41187	2.07747	2.223	2.41187	2.41187	1.64636	2.07747	2.07747	2.07747	-0.411339	1	0.503434	1	-1.79905	0.37502	1.70695	0.375001	11	Nucleoside phosphorylase	BF9343_2398
BF9343_2436	2.41187	2.41187	1.64636	1.91479	2.07747	2.07747	2.41187	2.41187	1.4181	2.31281	-1.78825	0.375	0.953498	1	0.88232	0.687515	-0.449767	1	11	Uncharacterized protein related to the periplasmic component of the Tol biopolymer transport system	BF9343_2436
BF9343_2453	2.41187	2.41187	2.07747	1.91479	2.07747	2.07747	2.07747	2.07747	1.4181	1.4181	-0.941409	0.6875	0.111011	1	-0.0342131	1	-3.20023	0.5	11	Cobyrinic acid a,c-diamide synthase	cobB
BF9343_2523	2.41187	2.41187	2.07747	1.91479	1.64636	2.07747	2.07747	2.07747	1.4181	1.4181	-0.941409	0.6875	-0.742569	1	0.815491	1	-3.20023	0.5	11	Predicted pyridoxal phosphate-dependent enzyme apparently involved in regulation of cell wall biogenesis	BF9343_2523
BF9343_2532	2.68509	2.68509	2.41187	2.223	1.64636	1.64636	2.07747	2.07747	1.4181	1.4181	-0.581191	0.753907	-4.03004	0.125004	3.15295	0.500008	-3.20023	0.5	11	UDP-glucose 4-epimerase	galE
BF9343_2553	3.11621	2.80504	1.64636	1.91479	2.41187	2.41187	3.11621	2.80504	1.78944	1.94147	-2.83046	0.0214846	1.87431	0.375007	1.00501	0.387742	-1.73314	0.0543048	11	Excinuclease ATPase subunit	uvrA1
BF9343_2577	2.68509	2.68509	2.07747	1.91479	2.07747	2.07747	1.64636	2.07747	2.31281	2.31281	-1.49805	0.289063	0.111011	1	-0.880502	1	2.26271	0.125001	11	Glutamine phosphoribosylpyrophosphate amidotransferase	BF9343_2577
BF9343_2586	2.9161	2.5547	2.07747	1.91479	2.41187	2.41187	2.07747	2.25398	1.4181	2.07747	-1.60912	0.289063	1.03182	0.687505	-0.663642	0.687515	-0.350021	1	11	Polyphosphate kinase	BF9343_2586
BF9343_2618	2.68509	2.68509	2.07747	1.91479	2.07747	2.07747	2.07747	2.07747	1.78944	1.78944	-1.49805	0.289063	0.111011	1	-0.0342131	1	-0.0598336	1	11	Co/Zn/Cd efflux system component	BF9343_2618
BF9343_2634	2.68509	2.68509	1.64636	1.91479	2.68509	2.41187	2.68509	2.5547	1.4181	1.78944	-2.34489	0.125001	2.17986	0.218758	0.0945118	1	-2.26077	0.125001	11	Sugar kinases, ribokinase family	BF9343_2634
BF9343_2656	2.9161	2.68509	1.64636	1.51743	2.07747	2.07747	1.64636	2.07747	2.31281	2.07747	-4.87063	0.0156251	3.22676	0.500003	-0.880502	1	2.01143	0.218751	11	Glucan phosphorylase	BF9343_2656
BF9343_2659	3.45061	3.01949	2.07747	1.91479	2.68509	2.68509	2.07747	2.07747	1.78944	1.78944	-2.40902	0.0224613	1.58939	0.289073	-1.50952	0.289094	-0.0598336	1	11	Archaeal/vacuolar-type H+-ATPase subunit I	BF9343_2659
BF9343_2661	3.11621	2.80504	2.68509	2.223	2.68509	2.41187	2.07747	2.25398	1.78944	1.78944	-0.762058	0.423951	0.118933	1	-0.968706	0.453151	-0.350022	1	11	Archaeal/vacuolar-type H+-ATPase subunit B	BF9343_2661
BF9343_2681	2.41187	2.41187	2.07747	1.91479	2.68509	2.41187	2.07747	2.07747	1.4181	1.4181	-0.941409	0.6875	1.33738	0.453134	-1.25782	0.453151	-3.20023	0.5	11	Riboflavin synthase alpha chain	ribE
BF9343_2772	2.41187	2.41187	2.07747	1.91479	1.64636	1.64636	2.07747	2.25398	1.78944	1.78944	-0.941409	0.6875	-3.11575	0.500003	3.44207	0.500008	-0.350022	1	11	Tfp pilus assembly protein PilN	BF9343_2772
BF9343_2804	2.41187	2.25398	1.64636	1.51743	2.07747	2.07747	2.07747	2.07747	1.78944	1.78944	-3.91912	0.125	3.22676	0.500003	-0.0342131	1	-0.0598336	1	11	Glutamine amidotransferase	hisH
BF9343_2896	2.9161	2.9161	1.64636	1.91479	2.07747	2.07747	1.64636	2.07747	2.31281	2.07747	-2.74555	0.0390628	0.953498	1	-0.880502	1	2.01143	0.218751	11	DNA repair exonuclease	BF9343_2896
BF9343_2932	2.68509	2.68509	2.07747	1.91479	1.64636	1.64636	2.07747	2.07747	1.4181	1.4181	-1.49805	0.289063	-3.11575	0.500003	3.15295	0.500008	-3.20023	0.5	11	Rubrerythrin	BF9343_2932
BF9343_2935	2.41187	2.41187	2.07747	1.91479	1.64636	2.07747	2.07747	2.07747	1.4181	1.4181	-0.941409	0.6875	-0.742569	1	0.815491	1	-3.20023	0.5	11	Zn-dependent oligopeptidases	BF9343_2935
BF9343_3178	2.41187	2.25398	1.64636	1.91479	2.07747	2.07747	2.07747	2.25398	1.78944	1.78944	-1.60757	0.375	0.953498	1	0.254906	1	-0.350022	1	11	Isocitrate/isopropylmalate dehydrogenase	leuB
BF9343_3182	2.68509	2.41187	1.64636	1.51743	2.07747	2.07747	2.07747	2.07747	2.31281	2.31281	-4.4048	0.0625002	3.22676	0.500003	-0.0342131	1	1.41171	0.289064	11	Isopropylmalate/homocitrate/citramalate synthases	leuA
BF9343_3231	2.41187	2.41187	2.9161	2.35464	1.64636	1.64636	1.64636	2.41187	1.4181	1.78944	0.642588	0.753907	-4.69611	0.0312526	3.15295	0.500008	-0.90485	1	11	Acyl dehydratase	BF9343_3231
BF9343_3308	3.29272	2.80504	1.64636	2.68774	1.64636	1.64636	2.07747	2.07747	2.07747	1.94147	-1.22292	0.266847	-4.03004	0.125004	3.15295	0.500008	0.67564	1	11	Fe-S oxidoreductase	BF9343_3308
BF9343_3319	2.41187	2.41187	1.64636	1.51743	2.07747	2.07747	2.41187	2.41187	2.07747	2.2005	-1.5998	0.0250003	1.22676	0.500003	0.88232	0.687515	0.0969042	1	11	Glutamate dehydrogenase/leucine dehydrogenase	gdhB2
BF9343_3399	2.68509	2.68509	1.64636	1.51743	2.07747	2.07747	2.07747	2.07747	1.4181	1.4181	-4.65644	0.0312502	3.22676	0.500003	-0.0342131	1	-3.20023	0.5	11	Predicted membrane-associated Zn-dependent proteases 1	BF9343_3399
BF9343_3496	2.41187	2.41187	2.07747	1.91479	2.07747	2.07747	1.64636	1.64636	1.4181	1.4181	-0.941409	0.6875	0.111011	1	-3.18716	0.500008	0	1	11	Cytidylate kinase	BF9343_3496
BF9343_3542	2.41187	2.41187	2.07747	1.91479	2.07747	2.07747	2.07747	2.07747	1.4181	1.78944	-0.941409	0.6875	0.111011	1	-0.0342131	1	-0.90485	1	11	Fe2+-dicitrate sensor, membrane component	BF9343_3542
BF9343_3633	2.9161	2.9161	2.07747	1.91479	1.64636	1.64636	1.64636	2.07747	2.31281	2.2005	-1.89871	0.109376	-3.11575	0.500003	2.30666	1	2.14253	0.218751	11	RecG-like helicase	BF9343_3633
BF9343_3790	2.41187	2.41187	2.07747	2.07747	2.41187	2.25398	2.41187	2.41187	1.78944	1.94147	-0.652165	0.6875	0.562508	0.687505	0.1445	1	-0.690306	0.687501	11	Protease subunit of ATP-dependent Clp proteases	clpP
BF9343_3818	3.11621	3.11621	1.64636	1.51743	2.41187	2.41187	1.64636	1.64636	2.07747	2.31281	-5.37034	0.00195316	4.14758	0.125004	-4.10571	0.125012	4.36066	0.0625003	11	Uncharacterized MobA-related protein	BF9343_3818
BF9343_3878	2.9161	2.9161	2.41187	2.223	1.64636	2.68509	2.41187	2.41187	1.78944	2.07747	-0.981856	0.387696	-0.270613	1	0.351123	1	-0.449767	1	11	Preprotein translocase subunit SecY	secY
BF9343_3905	2.68509	2.68509	2.68509	2.223	2.07747	2.25398	2.07747	2.07747	1.4181	1.4181	-0.276483	1	-0.81666	0.726569	-0.324113	1	-3.20023	0.5	11	Gas vesicle protein	BF9343_3905
BF9343_0086	2.9161	2.9161	3.11621	2.68774	3.72383	3.37374	3.72383	3.20706	2.97219	2.60085	0.13972	1	0.889969	0.153241	-0.132719	0.857982	-0.394099	0.557827	12	Predicted membrane protein	BF9343_0086
BF9343_0154	3.29272	3.29272	1.64636	2.87218	3.45061	3.20706	3.84378	3.20706	2.68416	2.76241	-1.24759	0.143464	1.40079	0.0962688	0.266432	0.853136	-0.616928	0.32785	12	Cation/multidrug efflux pump	BF9343_0154
BF9343_0263	4.48934	4.00742	2.9161	3.03487	3.11621	2.80504	3.29272	3.01949	2.51179	2.41613	-1.51359	0.00337808	-0.106698	1	0.259492	1	-0.537512	0.480685	12	Outer membrane receptor proteins, mostly Fe transport	BF9343_0263
BF9343_0330	3.45061	3.45061	3.95484	3.24778	4.33145	3.66005	3.59344	3.59344	3.09522	2.83619	0.370245	0.596617	0.463678	0.446585	-0.584104	0.347184	-0.255701	0.855728	12	Uncharacterized protein conserved in bacteria	BF9343_0330
BF9343_0574	3.45061	3.01949	2.68509	2.78304	4.41248	3.90034	3.11621	3.01949	2.68416	2.68416	-0.625781	0.480684	1.90923	0.000890229	-1.49334	0.00461343	0.00652217	1	12	Tartrate dehydratase alpha subunit/Fumarate hydratase class I, N-terminal domain	fumB
BF9343_0755	3.29272	3.29272	2.07747	2.47483	3.59344	3.11621	2.9161	2.5547	2.68416	2.31281	-1.5523	0.0768137	1.76049	0.0490521	-1.01011	0.171247	0.224461	1	12	NADH:ubiquinone oxidoreductase 49 kD subunit 7	nuoC
BF9343_0779	3.59344	3.29272	3.59344	3.31204	3.95484	3.29272	3.95484	3.59344	2.97219	2.68416	0.163821	0.855536	0.208712	0.861032	0.121296	0.870622	-0.718273	0.281867	12	Alanine racemase	BF9343_0779
BF9343_0943	2.68509	2.41187	3.72383	3.03487	3.59344	3.01949	2.68509	2.41187	2.31281	2.31281	1.51317	0.0413902	-0.136017	1	-1.31729	0.143518	0.187176	1	12	Preprotein translocase subunit SecA (ATPase, RNA helicase)	secA
BF9343_0955	2.68509	2.5547	3.11621	2.68774	3.95484	3.95484	2.9161	2.80504	2.68416	2.60085	0.660724	0.60724	1.38924	0.0112106	-1.56109	0.00923893	0.265843	1	12	Pyridoxal phosphate biosynthesis protein	BF9343_0955
BF9343_1154	3.59344	3.11621	3.11621	2.58538	3.95484	3.37374	4.33145	3.72383	2.97219	2.68416	-0.624105	0.383312	1.14232	0.0771797	0.412745	0.442488	-1.05146	0.066106	12	Predicted membrane protein	BF9343_1154
BF9343_1235	3.59344	3.29272	1.64636	2.47483	3.59344	3.20706	2.9161	2.5547	2.97219	2.76241	-2.15731	0.0127261	2.19987	0.0127298	-1.06383	0.119095	0.852133	0.359286	12	Predicted hydrolases of the HAD superfamily	BF9343_1235
BF9343_1336	3.45061	2.9161	2.9161	2.87218	3.84378	3.37374	3.45061	3.11621	2.68416	2.60085	-0.307844	0.823804	0.978703	0.109401	-0.488903	0.465042	-0.395069	0.663626	12	Dioxygenases related to 2-nitropropane dioxygenase	BF9343_1336
BF9343_1352	3.29272	2.9161	3.59344	3.31204	4.33145	3.90034	3.45061	3.20706	2.51179	2.60085	0.639248	0.326942	0.787288	0.11992	-1.0519	0.0370282	-0.608832	0.383313	12	Pyruvate/2-oxoglutarate dehydrogenase complex, dihydrolipoamide dehydrogenase (E3) component, and related enzymes	BF9343_1352
BF9343_1543	3.72383	3.29272	2.07747	2.95592	4.48934	4.05823	3.95484	3.66005	3.49557	3.20753	-1.20124	0.0783551	2.23722	8.18639e-05	-0.604646	0.204093	0.0391032	1	12	Acetyl-CoA carboxylase, carboxyltransferase component (subunits alpha and beta)	BF9343_1543
BF9343_1562	3.72383	3.11621	3.45061	3.18039	3.72383	3.37374	2.9161	2.68509	3.09522	2.97219	-0.0256286	1	0.267119	0.712447	-1.15687	0.0969454	1.00716	0.133803	12	Predicted membrane protein	BF9343_1562
BF9343_1736	2.41187	2.25398	3.59344	3.24778	3.84378	3.45061	3.29272	3.01949	2.07747	1.94147	2.04538	0.0192113	0.254126	0.729823	-0.719982	0.254227	-1.58366	0.057374	12	DnaJ-class molecular chaperone with C-terminal Zn finger domain	dnaJ
BF9343_1836	3.59344	3.01949	3.59344	3.31204	4.05823	3.52372	3.84378	3.72383	3.65713	3.35957	0.324313	0.57159	0.40426	0.502443	-0.074394	1	0.296006	0.543208	12	6-phosphogluconate dehydrogenase	gnd
BF9343_1837	3.29272	2.9161	3.72383	3.31204	3.45061	2.9161	4.41248	4.05823	3.40651	3.45181	0.725393	0.247791	-0.494315	0.444531	1.29086	0.0160279	-0.378939	0.402532	12	Glucose-6-phosphate 1-dehydrogenase	zwf
BF9343_1876	4.33145	3.59344	3.84378	3.10954	3.84378	3.45061	3.84378	3.52372	2.07747	2.2005	-0.498821	0.336787	0.165347	0.865282	0.00327161	1	-1.96686	0.004381	12	Outer membrane protein and related peptidoglycan-associated (lipo)proteins	BF9343_1876
BF9343_1988	2.68509	2.80504	2.68509	2.58538	3.45061	3.20706	3.11621	2.68509	2.97219	2.60085	-0.0251206	1	1.03888	0.167091	-0.66593	0.388649	0.444619	0.647608	12	Phosphoserine aminotransferase	serC
BF9343_1990	2.07747	2.41187	3.84378	3.18039	4.2458	3.84378	3.72383	3.11621	2.31281	2.07747	2.38319	0.00257692	0.614587	0.215074	-0.805176	0.152223	-1.50569	0.0635695	12	Uncharacterized conserved protein	BF9343_1990
BF9343_2077	3.11621	3.01949	3.95484	3.64514	3.11621	2.68509	2.9161	2.80504	3.09522	3.03517	1.16473	0.0501039	-1.30919	0.0248564	-0.127476	1	0.957406	0.210419	12	Outer membrane receptor for ferrienterochelin and colicins	BF9343_2077
BF9343_2140	3.84378	3.37374	3.11621	3.03487	3.45061	3.11621	3.45061	3.66005	3.40651	3.1526	-0.599838	0.442071	0.245014	0.832445	0.324934	0.705101	0.260117	0.736319	12	F0F1-type ATP synthase, beta subunit	atpD
BF9343_2147	3.45061	3.11621	2.9161	3.37344	3.59344	3.37374	4.05823	3.59344	2.68416	2.76241	0.0321509	1	0.332875	0.703444	0.418577	0.508336	-0.97963	0.0993873	12	F0F1-type ATP synthase, alpha subunit	atpA
BF9343_2153	3.29272	2.80504	3.11621	2.87218	3.29272	3.11621	3.59344	3.11621	3.49557	3.26023	0.0467159	1	0.256317	1	0.197784	0.840966	0.648733	0.230339	12	Putative silver efflux pump	BF9343_2153
BF9343_2395	2.9161	2.5547	3.29272	2.78304	3.11621	3.11621	3.59344	3.01949	2.51179	2.60085	0.646077	0.62906	0.0531935	1	0.27609	0.834038	-0.608832	0.383313	12	Membrane-fusion protein	BF9343_2395
BF9343_2396	3.11621	3.01949	4.48934	3.91331	2.9161	3.01949	4.15494	3.52372	2.68416	2.31281	1.65473	0.00145062	-1.71362	0.00117779	1.20636	0.0669071	-1.39653	0.0244722	12	Cation/multidrug efflux pump	BF9343_2396
BF9343_2412	3.72383	3.11621	3.45061	3.10954	2.9161	2.68509	3.29272	3.29272	3.09522	2.68416	-0.0771506	1	-0.80179	0.263202	0.719298	0.359358	0.0471785	1	12	Type IIA topoisomerase (DNA gyrase/topo II, topoisomerase IV), A subunit	gyrA
BF9343_2575	3.95484	3.29272	2.41187	2.58538	3.59344	3.59344	2.68509	2.68509	2.31281	2.2005	-1.61029	0.016901	1.62032	0.0173799	-1.41722	0.0553671	-0.184797	1	12	Carbamoylphosphate synthase large subunit (split gene in MJ)	carB1
BF9343_2588	3.11621	2.80504	3.72383	3.4886	4.41248	3.84378	3.72383	3.45061	2.97219	3.20753	1.074	0.12208	0.608479	0.237004	-0.729125	0.173716	-0.06617	1	12	Uncharacterized oxidoreductases, Fe-dependent alcohol dehydrogenase family	BF9343_2588
BF9343_2670	3.84378	3.37374	3.45061	3.10954	3.11621	2.9161	4.2458	3.785	3.09522	2.97219	-0.310384	0.584667	-0.44983	0.524944	1.32209	0.0225287	-0.705486	0.200704	12	Glycine/D-amino acid oxidases (deaminating)	BF9343_2670
BF9343_2692	2.9161	2.5547	3.72383	3.03487	4.33145	3.66005	3.59344	3.37374	2.68416	2.51179	1.15046	0.133802	0.761608	0.147648	-0.723911	0.196769	-0.739021	0.30791	12	Uncharacterized conserved protein	BF9343_2692
BF9343_2762	3.11621	2.9161	2.41187	2.223	3.29272	3.29272	3.95484	3.45061	3.09522	2.60085	-1.14696	0.266847	1.64719	0.0768256	0.535895	0.370621	-0.583639	0.362633	12	NYN ribonuclease and ATPase of PhoH family domains	BF9343_2762
BF9343_2796	3.59344	3.20706	2.9161	3.03487	3.29272	3.01949	3.11621	2.9161	2.31281	2.2005	-0.449339	0.541258	0.190616	1	-0.254471	0.825572	-0.750831	0.423952	12	Uncharacterized conserved protein	BF9343_2796
BF9343_2849	3.11621	2.80504	2.68509	2.223	4.15494	3.52372	3.59344	3.52372	2.68416	2.60085	-0.762058	0.423951	2.1034	0.00263824	-0.43467	0.507484	-0.757787	0.22997	12	Predicted nucleoside-diphosphate sugar epimerase	BF9343_2849
BF9343_2993	2.9161	2.9161	4.63217	3.95335	4.2458	3.52372	2.9161	3.20706	3.31085	2.83619	2.00683	0.000112235	-0.511007	0.228124	-1.19357	0.0465049	0.670953	0.327649	12	Di- and tripeptidases	pepD
BF9343_2996	3.72383	3.20706	3.11621	3.03487	4.48934	3.84378	3.29272	3.11621	2.97219	2.76241	-0.416365	0.690039	1.39862	0.00550563	-1.31298	0.0158718	0.114664	1	12	Transaldolase	tal
BF9343_3003	3.29272	3.29272	3.84378	3.59491	3.72383	3.52372	3.45061	3.45061	3.09522	3.09522	0.734666	0.21533	-0.185678	0.744391	-0.271583	0.724374	0.123299	0.855736	12	AraC-type DNA-binding domain-containing proteins	BF9343_3003
BF9343_3060	3.11621	2.80504	2.9161	3.03487	3.29272	3.29272	2.41187	2.9161	2.83619	2.60085	0.202873	1	0.37947	0.679096	-1.00819	0.237953	0.717226	0.4545	12	Outer membrane cobalamin receptor protein	BF9343_3060
BF9343_3073	3.29272	3.01949	4.2458	3.37344	4.05823	3.66005	3.45061	3.11621	2.68416	2.76241	1.05589	0.0501453	-0.00949178	1	-0.798213	0.169957	-0.25425	0.83198	12	Excinuclease ATPase subunit	uvrA2
BF9343_3145	3.11621	3.11621	3.11621	2.87218	2.9161	2.68509	3.84378	3.59344	3.57887	3.26023	-0.0254505	1	-0.378369	0.629075	1.29412	0.0459873	0.251461	0.636504	12	Uncharacterized conserved protein	BF9343_3145
BF9343_3157	3.72383	3.20706	3.11621	3.31204	2.68509	3.01949	3.29272	3.11621	3.65713	3.20753	-0.180342	1	-0.652034	0.503468	0.500197	0.647657	0.981027	0.0807128	12	Adenylosuccinate synthase	purA
BF9343_3170	2.9161	2.9161	3.95484	3.24778	3.11621	2.68509	2.41187	2.41187	2.68416	2.41613	1.15891	0.0755202	-1.06244	0.0774439	-0.993698	0.387742	0.977451	0.387697	12	Outer membrane receptor proteins, mostly Fe transport	BF9343_3170
BF9343_3250	2.9161	2.68509	3.45061	3.03487	3.59344	3.11621	2.68509	2.41187	2.51179	2.41613	0.844549	0.263178	0.122339	1	-1.3728	0.0963003	0.497256	0.774415	12	Acetyl/propionyl-CoA carboxylase, alpha subunit	accC2
BF9343_3252	2.9161	2.5547	3.84378	3.10954	3.45061	3.01949	2.9161	2.9161	1.78944	1.78944	1.28579	0.0931411	-0.389059	0.574349	-0.54738	0.507763	-1.93703	0.109376	12	Acetyl-CoA carboxylase, carboxyltransferase component (subunits alpha and beta)	accD
BF9343_3307	3.29272	3.01949	2.9161	2.47483	3.11621	2.9161	3.45061	3.01949	2.68416	2.41613	-0.593617	0.480684	0.472512	0.803628	0.307199	0.825705	-0.49094	0.503447	12	Uncharacterized conserved protein containing a ferredoxin-like domain	BF9343_3307
BF9343_3393	2.9161	2.68509	3.84378	3.4886	2.9161	3.01949	3.29272	3.45061	3.20753	2.97219	1.42033	0.0289601	-1.05195	0.0889293	0.560217	0.528458	0.228265	0.711446	12	Oxygen-sensitive ribonucleoside-triphosphate reductase	BF9343_3393
BF9343_3444	3.84378	3.29272	2.9161	2.68774	3.59344	3.29272	3.45061	3.11621	2.68416	2.68416	-1.00346	0.151592	0.910367	0.287907	-0.256171	0.847085	-0.322937	0.83197	12	6-phosphofructokinase	pfkA1
BF9343_3449	3.11621	3.11621	3.72383	3.24778	3.29272	2.80504	2.9161	2.80504	2.31281	2.51179	0.682963	0.326942	-0.658524	0.329432	-0.368572	0.803645	-0.161281	1	12	Isocitrate dehydrogenases	icd
BF9343_3450	3.29272	3.01949	3.84378	3.4886	3.59344	3.20706	3.45061	3.20706	2.51179	2.51179	0.851898	0.200491	-0.399568	0.489444	-0.146622	0.84703	-0.693663	0.383313	12	Aconitase A	acn
BF9343_3493	2.41187	2.5547	2.9161	2.58538	3.72383	3.45061	3.84378	3.37374	2.97219	2.76241	0.681289	0.774415	1.19009	0.0649185	0.00529383	1	-0.459803	0.459024	12	Methylmalonyl-CoA mutase, N-terminal domain/subunit	mutB
BF9343_3519	2.68509	2.68509	3.59344	2.95592	2.9161	2.9161	3.29272	3.01949	2.51179	2.51179	1.11218	0.16707	-0.614947	0.385392	0.344404	0.814556	-0.44738	0.647608	12	Ribonucleotide reductase, alpha subunit	BF9343_3519
BF9343_3535	3.72383	3.11621	3.59344	3.18039	2.68509	3.01949	4.05823	3.72383	3.73091	3.53789	0.0722037	1	-0.854299	0.288584	1.41586	0.0266156	0.318421	0.471941	12	Signal transduction histidine kinase	rprX
BF9343_3820	3.11621	2.80504	2.9161	2.68774	3.59344	3.11621	2.68509	2.68509	2.97219	2.60085	-0.110208	1	0.805333	0.383338	-1.12141	0.167133	0.845484	0.332308	12	Uncharacterized protein conserved in bacteria	BF9343_3820
BF9343_3909	3.59344	3.11621	3.72383	3.31204	3.59344	3.11621	2.68509	2.80504	2.68416	2.60085	0.354953	0.584667	-0.257993	0.712614	-1.00998	0.171165	0.465313	0.80362	12	'DNA-directed RNA polymerase, beta'' subunit/160 kD subunit'	rpoC
BF9343_4129	2.89272	2.80504	3.45061	3.35592	3.95484	3.79344	3.11621	3.29272	3.09522	3.09522	0.361527	0.0636251	0.717137	0.0680006	-0.81269	0.0207437	0.464488	0.442653	12	Pyruvate:ferredoxin oxidoreductase and related 2-oxoacid:ferredoxin oxidoreductases, alpha subunit	porA
BF9343_4130	2.48509	2.41187	3.11621	3.17483	3.29272	3.20504	2.68509	2.68509	2.97219	2.60085	0.627007	0.0581056	0.362392	0.0514539	-0.678762	0.0607283	0.845484	0.332308	12	Pyruvate:ferredoxin oxidoreductase and related 2-oxoacid:ferredoxin oxidoreductases, beta subunit	porB
BF9343_4225	2.9161	2.68509	4.15494	3.37344	3.59344	3.11621	2.68509	2.9161	2.97219	2.51179	1.55948	0.0125414	-0.592307	0.315516	-0.906895	0.268154	0.568469	0.480685	12	Succinate dehydrogenase/fumarate reductase, flavoprotein subunit	BF9343_4225
BF9343_4242	2.9161	2.5547	2.68509	2.47483	3.84378	3.29272	2.68509	3.11621	2.31281	2.31281	-0.136113	1	1.49967	0.0534159	-1.01472	0.157002	-0.465484	0.790528	12	Exoribonuclease R	BF9343_4242
BF9343_0382	8.90576	8.29814	8.93304	8.16602	6.88615	7.24755	8.84965	8.50193	7.43769	7.01388	0.238573	0.0442327	-1.61777	5.82106e-10	1.47796	1.66713e-06	-0.340969	0.0287325	13	Glutamate decarboxylase and related PLP-dependent proteins	gadB
BF9343_0383	7.40544	6.83221	6.97433	6.48614	5.8322	5.96387	6.80849	6.56681	5.70387	5.50229	-0.164343	0.270701	-0.978848	1.55654e-06	0.739998	0.00372246	-0.249779	0.142852	13	Glutaminase	glsA
BF9343_0465	5.9498	5.58325	7.3398	6.32582	5.04616	5.45121	7.11066	6.65767	5.52035	5.11264	1.32123	3.29051e-10	-1.73378	2.95959e-08	1.59112	6.23025e-07	-0.778089	9.0707e-05	13	Amino acid transporters	BF9343_0465
BF9343_0467	5.55883	5.50923	6.30107	6.432	6.63993	6.63242	5.72658	5.35597	5.60701	5.31688	0.380045	0.0521905	0.367026	0.04757	-0.0623629	0.0488499	-0.0256827	0.13679	13	Malate/lactate dehydrogenases	BF9343_0467
BF9343_1113	7.18687	6.75162	6.97433	6.39489	6.03231	6.07192	7.46833	7.16818	6.22205	5.86451	-0.0543774	0.765655	-0.77745	3.30747e-05	1.21329	1.53286e-07	-0.359255	0.0150721	13	ATP-binding subunits of Clp protease and DnaK/DnaJ chaperones	clpB
BF9343_1130	7.14925	6.60382	7.46833	6.49869	4.88252	6.07192	7.40544	7.03722	5.7497	5.64011	0.346601	0.0579004	-1.48939	0.00101972	1.50552	0.00173307	-0.67981	4.42473e-05	13	Molecular chaperone	dnaK2
BF9343_3136	6.65767	6.04563	7.18687	6.5296	2.9161	4.82374	6.70964	6.26713	5.71933	5.46541	0.723616	2.59656e-06	-2.91295	6.79052e-08	2.33225	0.000105735	-0.0718803	0.744101	13	Chaperonin GroEL (HSP60 family)	groEL
BF9343_3708	8.23179	7.73555	7.59616	7.1018	8.29222	7.80683	8.14939	7.7611	6.75235	6.43287	-0.370728	0.000760059	0.532831	5.76146e-07	-0.139161	0.390494	-0.363856	0.0183935	13	Outer membrane protein and related peptidoglycan-associated (lipo)proteins	ompA
BF9343_0064	1.64636	1.64636	2.07747	1.91479	1.64636	2.41187	2.07747	2.07747	1.78944	1.78944	3.15839	0.5	0.111015	1	-0.0342281	1	-0.0598336	1	14	2-polyprenyl-3-methyl-5-hydroxy-6-metoxy-1,4-benzoquinol methylase	BF9343_0064
BF9343_0103	2.07747	2.07747	2.07747	1.91479	1.64636	2.07747	2.07747	2.5547	1.78944	1.78944	-0.0231882	1	-0.742569	1	1.5516	0.625012	-0.798298	0.687501	14	'DNA polymerase I - 3''-5'' exonuclease and polymerase domains'	polA
BF9343_0107	1.64636	1.64636	2.07747	1.91479	1.64636	2.07747	2.68509	2.41187	1.78944	1.94147	3.15839	0.5	-0.742569	1	2.03666	0.218773	-0.995538	0.453126	14	Deoxyribose-phosphate aldolase	BF9343_0107
BF9343_0142	1.64636	1.64636	2.07747	1.91479	1.64636	1.64636	2.07747	2.07747	1.78944	1.78944	3.15839	0.5	-3.11575	0.500003	3.15295	0.500008	-0.0598336	1	14	Dehydrogenases with different specificities (related to short-chain alcohol dehydrogenases)	uxuB
BF9343_0210	2.07747	2.07747	2.07747	1.91479	1.64636	2.07747	2.07747	2.07747	1.4181	2.07747	-0.0231882	1	-0.742569	1	0.815491	1	-0.0598333	1	14	Alcohol dehydrogenase, class IV	fucO
BF9343_0249	2.07747	2.07747	2.07747	1.91479	1.64636	1.64636	2.07747	2.07747	1.78944	1.78944	-0.0231882	1	-3.11575	0.500003	3.15295	0.500008	-0.0598336	1	14	UDP-N-acetylmuramate-alanine ligase	murC
BF9343_0250	1.64636	1.64636	2.07747	1.91479	2.07747	2.07747	1.64636	2.07747	1.4181	1.4181	3.15839	0.5	0.111011	1	-0.880502	1	-2.34923	1	14	UDP-N-acetylglucosamine:LPS N-acetylglucosamine transferase	murG
BF9343_0252	2.68509	2.41187	2.68509	2.47483	1.64636	2.07747	2.68509	2.68509	2.07747	2.07747	0.226595	1	-2.21208	0.125007	2.28806	0.125021	-0.62038	0.753907	14	UDP-N-acetylmuramoylalanine-D-glutamate ligase	murD
BF9343_0254	1.64636	1.64636	2.41187	2.223	2.07747	2.07747	2.07747	2.07747	1.4181	1.4181	4.07525	0.125	-0.803276	0.687505	-0.0342131	1	-3.20023	0.5	14	UDP-N-acetylmuramyl tripeptide synthase	murE
BF9343_0261	2.07747	2.07747	1.64636	1.91479	1.64636	1.64636	2.41187	2.25398	1.4181	1.78944	-0.870027	1	-2.27327	1	3.88906	0.250012	-1.64331	0.375001	14	DNA-directed RNA polymerase specialized sigma subunit, sigma24 homolog	sigE
BF9343_0264	1.64636	2.07747	2.07747	1.91479	1.64636	1.64636	2.07747	2.07747	1.4181	1.4181	0.82597	1	-3.11575	0.500003	3.15295	0.500008	-3.20023	0.5	14	Predicted membrane protein	BF9343_0264
BF9343_0292	2.07747	2.07747	1.64636	1.91479	1.64636	1.64636	2.41187	2.25398	1.4181	1.4181	-0.870027	1	-2.27327	1	3.88906	0.250012	-3.93869	0.125	14	Putative alpha-1,2-mannosidase	BF9343_0292
BF9343_0311	1.64636	1.64636	2.07747	1.91479	2.07747	2.07747	2.41187	2.41187	1.4181	1.4181	3.15839	0.5	0.111011	1	0.88232	0.687515	-4.11953	0.125	14	Acetylornithine deacetylase/Succinyl-diaminopimelate desuccinylase and related deacylases	BF9343_0311
BF9343_0419	1.64636	1.64636	2.07747	1.91479	1.64636	1.64636	2.41187	2.41187	1.78944	1.78944	3.15839	0.5	-3.11575	0.500003	4.06948	0.125012	-0.979134	0.687501	14	Uncharacterized conserved protein	BF9343_0419
BF9343_0429	2.07747	2.07747	1.64636	1.91479	1.64636	1.64636	2.41187	2.41187	1.4181	1.4181	-0.870027	1	-2.27327	1	4.06948	0.125012	-4.11953	0.125	14	Outer membrane protein	BF9343_0429
BF9343_0430	2.07747	2.07747	2.07747	1.91479	1.64636	2.07747	2.07747	2.07747	1.4181	1.4181	-0.0231882	1	-0.742569	1	0.815491	1	-3.20023	0.5	14	Outer membrane protein	ompH
BF9343_0458	1.64636	2.07747	2.41187	2.223	2.07747	2.07747	2.68509	2.80504	1.78944	1.78944	1.74283	0.375	-0.803276	0.687505	1.54933	0.289094	-1.64729	0.179689	14	Pyrroline-5-carboxylate reductase	BF9343_0458
BF9343_0579	1.64636	1.64636	2.07747	1.91479	2.07747	2.07747	2.07747	2.07747	1.4181	1.78944	3.15839	0.050002	0.111011	1	-0.0342131	1	-0.90485	1	14	Cation/multidrug efflux pump	BF9343_0579
BF9343_0650	1.64636	1.64636	2.07747	2.07747	2.07747	2.07747	1.64636	2.07747	1.4181	1.4181	3.44763	0.050002	-0.177241	1	-0.880502	1	-2.34923	1	14	Fe2+-dicitrate sensor, membrane component	BF9343_0650
BF9343_0686	1.64636	1.64636	2.41187	2.223	2.07747	2.07747	2.68509	2.68509	2.07747	2.07747	4.07525	0.125	-0.803276	0.687505	1.43835	0.289094	-0.62038	0.753907	14		BF9343_0686
BF9343_0748	1.64636	2.07747	1.64636	1.51743	2.07747	2.07747	2.07747	2.07747	1.4181	1.4181	-2.33242	1	3.22676	0.500003	-0.0342131	1	-3.20023	0.5	14	NADH:ubiquinone oxidoreductase subunit 2 (chain N)	nuoN
BF9343_0773	1.64636	1.64636	2.07747	1.91479	2.07747	2.07747	2.07747	2.07747	1.78944	1.78944	3.15839	0.5	0.111011	1	-0.0342131	1	-0.0598336	1	14	Alpha-L-fucosidase	BF9343_0773
BF9343_0774	2.07747	2.07747	2.07747	1.91479	1.64636	1.64636	2.07747	2.07747	1.78944	1.78944	-0.0231882	1	-3.11575	0.500003	3.15295	0.500008	-0.0598336	1	14	Uncharacterized protein conserved in archaea	BF9343_0774
BF9343_0775	1.64636	1.64636	2.07747	1.91479	2.07747	2.07747	2.07747	2.07747	1.78944	1.78944	3.15839	0.5	0.111011	1	-0.0342131	1	-0.0598336	1	14	Superfamily I DNA and RNA helicases and helicase subunits	BF9343_0775
BF9343_0783	2.07747	2.25398	1.64636	1.91479	1.64636	1.64636	2.07747	2.07747	1.4181	1.4181	-1.1598	0.625	-2.27327	1	3.15295	0.500008	-3.20023	0.5	14	Antirepressor regulating drug resistance, predicted signal transduction N-terminal membrane component	BF9343_0783
BF9343_0790	1.64636	1.64636	2.07747	1.91479	2.07747	2.07747	2.07747	2.07747	1.78944	1.78944	3.15839	0.5	0.111011	1	-0.0342131	1	-0.0598336	1	14	UDP-3-O-acyl-N-acetylglucosamine deacetylase	lpxC
BF9343_0802	1.64636	1.64636	2.07747	1.91479	1.64636	1.64636	2.07747	2.07747	1.78944	1.78944	3.15839	0.5	-3.11575	0.500003	3.15295	0.500008	-0.0598336	1	14	Phosphoribosylaminoimidazolesuccinocarboxamide (SAICAR) synthase	BF9343_0802
BF9343_0836	2.07747	2.25398	2.07747	1.91479	2.07747	2.07747	2.07747	2.07747	1.78944	1.78944	-0.312959	1	0.111011	1	-0.0342131	1	-0.0598336	1	14	Predicted dehydrogenases and related proteins	BF9343_0836
BF9343_0839	2.07747	2.07747	2.41187	2.223	1.64636	2.07747	2.41187	2.41187	1.78944	1.94147	0.893668	0.0555004	-1.65686	0.375007	1.73202	0.055502	-0.690306	0.687501	14	Recombinational DNA repair ATPase (RecF pathway)	BF9343_0839
BF9343_0843	1.64636	1.64636	2.07747	2.07747	1.64636	1.64636	2.07747	2.07747	2.07747	1.94147	3.44763	0.5	-3.40401	0.500003	3.15295	0.500008	0.67564	1	14	Periplasmic protease	BF9343_0843
BF9343_0912	2.07747	2.07747	1.64636	1.51743	1.64636	1.64636	2.68509	2.68509	1.78944	1.78944	-3.18158	0.5	2.56274e-15	1	4.62551	0.0312575	-1.53616	0.289064	14	Outer membrane lipoprotein-sorting protein	BF9343_0912
BF9343_0924	1.64636	1.64636	2.07747	1.91479	1.64636	1.64636	2.41187	2.25398	1.78944	1.78944	3.15839	0.5	-3.11575	0.500003	3.88906	0.250012	-0.798298	0.687501	14	Protein containing tetrapyrrole methyltransferase domain and MazG-like (predicted pyrophosphatase) domain	BF9343_0924
BF9343_0944	1.64636	1.64636	2.07747	2.223	2.07747	2.07747	1.64636	2.07747	1.4181	1.4181	3.68846	0.25	-0.417379	1	-0.880502	1	-2.34923	1	14	Arylsulfatase A and related enzymes	BF9343_0944
BF9343_0962	1.64636	1.64636	2.41187	2.223	1.64636	2.07747	2.41187	2.41187	1.4181	1.4181	4.07525	0.125	-1.65686	0.375007	1.73202	0.37502	-4.11953	0.125	14	Alanyl-tRNA synthetase	BF9343_0962
BF9343_0986	1.64636	1.64636	2.07747	1.91479	1.64636	1.64636	2.07747	2.07747	1.78944	1.78944	3.15839	0.5	-3.11575	0.500003	3.15295	0.500008	-0.0598336	1	14	Outer membrane receptor for ferrienterochelin and colicins	BF9343_0986
BF9343_0999	1.64636	1.64636	2.07747	2.07747	2.07747	2.07747	2.68509	2.68509	1.78944	1.78944	3.44763	0.5	-0.177241	1	1.43835	0.289094	-1.53616	0.289064	14	Transglutaminase-like enzymes, putative cysteine proteases	BF9343_0999
BF9343_1083	1.64636	1.64636	2.07747	1.91479	1.64636	1.64636	2.07747	2.07747	1.4181	1.78944	3.15839	0.5	-3.11575	0.500003	3.15295	0.500008	-0.90485	1	14	'DNA polymerase III, epsilon subunit and related 3''-5'' exonucleases'	BF9343_1083
BF9343_1116	1.64636	2.07747	2.07747	1.91479	1.64636	1.64636	2.07747	2.07747	2.07747	1.94147	0.82597	1	-3.11575	0.500003	3.15295	0.500008	0.67564	1	14	Predicted membrane protein	BF9343_1116
BF9343_1123	2.07747	2.07747	2.07747	1.91479	2.07747	2.07747	2.41187	2.5547	1.4181	1.4181	-0.0231882	1	0.111011	1	1.04267	0.687515	-4.2802	0.0625003	14	Saccharopine dehydrogenase and related proteins	BF9343_1123
BF9343_1133	1.64636	1.64636	2.07747	1.91479	2.07747	2.07747	2.07747	2.07747	1.4181	1.78944	3.15839	0.5	0.111011	1	-0.0342131	1	-0.90485	1	14		trpB
BF9343_1254	1.64636	2.07747	1.64636	1.51743	1.64636	1.64636	2.07747	2.07747	1.78944	1.78944	-2.33242	1	2.56274e-15	1	3.15295	0.500008	-0.0598336	1	14	Transcriptional regulator	oxyR
BF9343_1316	2.07747	2.07747	2.07747	1.91479	1.64636	1.64636	2.07747	2.07747	1.78944	1.78944	-0.0231882	1	-3.11575	0.500003	3.15295	0.500008	-0.0598336	1	14	Predicted Zn-dependent hydrolases of the beta-lactamase fold	BF9343_1316
BF9343_1350	1.64636	1.64636	2.07747	1.91479	2.07747	2.07747	2.07747	2.07747	1.4181	1.4181	3.15839	0.5	0.111011	1	-0.0342131	1	-3.20023	0.5	14	NTP pyrophosphohydrolases containing a Zn-finger, probably nucleic-acid-binding	BF9343_1350
BF9343_1499	1.64636	1.64636	2.07747	1.91479	1.64636	1.64636	2.07747	2.07747	1.78944	1.78944	3.15839	0.5	-3.11575	0.500003	3.15295	0.500008	-0.0598336	1	14		BF9343_1499
BF9343_1503	1.64636	2.07747	1.64636	1.51743	1.64636	1.64636	2.07747	2.07747	1.78944	1.78944	-2.33242	1	2.56274e-15	1	3.15295	0.500008	-0.0598336	1	14	Predicted Zn-dependent peptidases, insulinase-like	BF9343_1503
BF9343_1524	2.07747	2.07747	2.07747	1.91479	2.07747	2.07747	2.07747	2.07747	1.4181	1.78944	-0.0231882	1	0.111011	1	-0.0342131	1	-0.90485	1	14	Predicted permease, member of the PurR regulon	BF9343_1524
BF9343_1573	2.07747	2.07747	2.68509	2.47483	1.64636	2.41187	2.41187	2.25398	1.4181	1.4181	1.44982	0.289063	-1.35849	0.289073	0.701883	1	-3.93869	0.125	14	Pyruvate:ferredoxin oxidoreductase and related 2-oxoacid:ferredoxin oxidoreductases, beta subunit	BF9343_1573
BF9343_1581	2.07747	2.07747	2.07747	1.91479	1.64636	2.07747	2.07747	2.07747	1.78944	1.78944	-0.0231882	1	-0.742569	1	0.815491	1	-0.0598336	1	14	Fucose permease	BF9343_1581
BF9343_1728	1.64636	1.64636	1.64636	1.91479	1.64636	1.64636	2.07747	2.07747	1.78944	1.78944	2.31155	1	-2.27327	1	3.15295	0.500008	-0.0598336	1	14	Beta-galactosidase/beta-glucuronidase	bmnA
BF9343_1865	2.07747	2.07747	2.07747	1.91479	1.64636	2.07747	2.41187	2.41187	1.78944	1.78944	-0.0231882	1	-0.742569	1	1.73202	0.37502	-0.979134	0.687501	14	UDP-N-acetylglucosamine 2-epimerase	BF9343_1865
BF9343_1904	1.64636	1.64636	2.07747	1.91479	1.64636	1.64636	2.07747	2.25398	1.78944	1.78944	3.15839	0.5	-3.11575	0.500003	3.44207	0.500008	-0.350022	1	14	RTX toxins and related Ca2+-binding proteins	BF9343_1904
BF9343_1905	2.07747	2.07747	2.07747	1.91479	1.64636	1.64636	2.07747	2.07747	1.78944	1.78944	-0.0231882	1	-3.11575	0.500003	3.15295	0.500008	-0.0598336	1	14	Outer membrane protein and related peptidoglycan-associated (lipo)proteins	BF9343_1905
BF9343_1997	1.64636	1.64636	2.07747	1.91479	2.07747	2.07747	2.07747	2.07747	1.4181	1.4181	3.15839	0.5	0.111011	1	-0.0342131	1	-3.20023	0.5	14	Predicted S-adenosylmethionine-dependent methyltransferase involved in bacterial cell division	gidB
BF9343_2078	1.64636	1.64636	2.41187	2.223	1.64636	1.64636	2.07747	2.07747	1.78944	1.78944	4.07525	0.125	-4.03004	0.125004	3.15295	0.500008	-0.0598336	1	14	Endo-beta-mannanase	BF9343_2078
BF9343_2104	1.64636	1.64636	2.07747	1.91479	1.64636	1.64636	2.07747	2.07747	1.78944	1.78944	3.15839	0.5	-3.11575	0.500003	3.15295	0.500008	-0.0598336	1	14	RecB family exonuclease	BF9343_2104
BF9343_2118	2.07747	2.07747	2.07747	1.91479	1.64636	1.64636	2.07747	2.25398	1.4181	1.4181	-0.0231882	1	-3.11575	0.500003	3.44207	0.500008	-3.49042	0.25	14	cAMP-binding proteins - catabolite gene activator and regulatory subunit of cAMP-dependent protein kinases	BF9343_2118
BF9343_2137	2.07747	2.07747	2.41187	2.223	1.64636	1.64636	3.11621	2.68509	1.4181	1.4181	0.893668	0.6875	-4.03004	0.125004	5.02586	0.00781602	-5.07742	0.00781262	14	Site-specific recombinase	BF9343_2137
BF9343_2189	2.07747	2.07747	2.41187	2.223	1.64636	1.64636	2.07747	2.07747	1.78944	1.78944	0.893668	0.6875	-4.03004	0.125004	3.15295	0.500008	-0.0598336	1	14	Membrane carboxypeptidase/penicillin-binding protein	BF9343_2189
BF9343_2434	2.07747	2.07747	2.07747	1.91479	1.64636	1.64636	2.41187	2.41187	2.07747	1.94147	-0.0231882	1	-3.11575	0.500003	4.06948	0.125012	-0.243661	1	14	Prolyl-tRNA synthetase	proS
BF9343_2447	1.64636	1.64636	3.11621	3.18304	3.45061	3.45061	2.41187	2.41187	1.78944	1.94147	5.27275	0.00390631	0.669927	0.309666	-1.78246	0.0309075	-0.690306	0.687501	14	Outer membrane protein TolC	BF9343_2447
BF9343_2448	2.07747	2.07747	2.68509	2.67483	2.41187	2.45398	1.64636	1.41187	1.4181	1.31281	1.44982	0.0289063	-0.618749	0.753913	-0.772031	0.687515	0.469534	1	14	Multidrug resistance efflux pump	BF9343_2448
BF9343_2449	1.64636	1.64636	2.07747	1.99479	2.07747	2.05398	1.67747	1.57747	1.4181	1.4181	3.15839	0.0500002	0.401785	1	-0.324113	1	-3.20023	0.5	14	ABC-type multidrug transport system, permease component	BF9343_2449
BF9343_2459	1.64636	1.64636	2.07747	1.91479	1.64636	1.64636	2.07747	2.07747	1.78944	1.78944	3.15839	0.0500002	-3.11575	0.500003	3.15295	0.500008	-0.0598336	1	14	Cobalamin biosynthesis protein CbiK, Co2+ chelatase	BF9343_2459
BF9343_2546	1.64636	1.64636	1.64636	1.51743	2.07747	2.07747	2.07747	2.07747	1.4181	1.78944	2.56274e-15	1	3.22676	0.500003	-0.0342131	1	-0.90485	1	14	Dipeptidyl aminopeptidases/acylaminoacyl-peptidases	BF9343_2546
BF9343_2571	1.64636	1.64636	2.07747	1.91479	2.07747	2.07747	2.07747	2.07747	1.78944	1.78944	3.15839	0.5	0.111011	1	-0.0342131	1	-0.0598336	1	14	Outer membrane protein	BF9343_2571
BF9343_2646	2.07747	2.07747	1.64636	1.91479	1.64636	1.64636	2.07747	2.07747	1.4181	1.4181	-0.870027	1	-2.27327	1	3.15295	0.500008	-3.20023	0.5	14	Ribosomal protein S16	rpsP
BF9343_2649	1.64636	1.64636	2.07747	1.91479	2.07747	2.07747	2.07747	2.07747	1.4181	1.4181	3.15839	0.5	0.111011	1	-0.0342131	1	-3.20023	0.5	14	RNA-binding proteins (RRM domain)	BF9343_2649
BF9343_2660	1.64636	2.07747	2.07747	2.07747	1.64636	1.64636	2.41187	2.25398	1.78944	1.78944	1.11521	1	-3.40401	0.500003	3.88906	0.250012	-0.798298	0.687501	14	Archaeal/vacuolar-type H+-ATPase subunit D	BF9343_2660
BF9343_2733	1.64636	1.64636	1.64636	1.91479	1.64636	1.64636	2.07747	2.07747	1.78944	1.78944	2.31155	1	-2.27327	1	3.15295	0.500008	-0.0598336	1	14	Pyruvate/oxaloacetate carboxyltransferase	BF9343_2733
BF9343_2761	2.07747	2.07747	2.07747	1.91479	1.64636	1.64636	1.64636	2.07747	1.4181	1.4181	-0.0231882	1	-3.11575	0.500003	2.30666	1	-2.34923	1	14	Predicted nucleoside-diphosphate sugar epimerases	BF9343_2761
BF9343_2768	1.64636	1.64636	2.07747	1.91479	1.64636	1.64636	2.07747	2.07747	1.4181	1.78944	3.15839	0.5	-3.11575	0.500003	3.15295	0.500008	-0.90485	1	14	Phosphopantothenoylcysteine synthetase/decarboxylase	dfp
BF9343_2773	1.64636	1.64636	1.64636	1.91479	2.07747	2.07747	2.07747	2.07747	1.4181	1.4181	2.31155	1	0.953498	1	-0.0342131	1	-3.20023	0.5	14	Metal-dependent hydrolases of the beta-lactamase superfamily I	BF9343_2773
BF9343_2793	2.07747	2.07747	2.07747	1.91479	2.41187	2.25398	2.68509	2.68509	1.4181	1.78944	-0.0231882	1	0.85076	0.687505	0.700531	0.753926	-2.38118	0.125001	14	Uncharacterized protein conserved in bacteria	BF9343_2793
BF9343_2797	2.07747	2.07747	2.41187	2.07747	1.64636	2.07747	2.07747	2.07747	1.4181	1.4181	0.713198	1	-1.47677	0.625004	0.815491	1	-3.20023	0.5	14	Ferritin-like protein	ftnA
BF9343_2869	1.64636	1.64636	2.07747	1.91479	1.64636	1.64636	2.41187	2.41187	1.78944	1.78944	3.15839	0.5	-3.11575	0.500003	4.06948	0.125012	-0.979134	0.687501	14	N-acetylmuramoyl-L-alanine amidase	BF9343_2869
BF9343_2871	1.64636	2.07747	2.41187	2.07747	1.64636	1.64636	2.41187	2.41187	1.78944	1.94147	1.56236	0.625	-3.84996	0.250004	4.06948	0.125012	-0.690306	0.687501	14	Predicted signal transduction protein containing sensor and EAL domains	BF9343_2871
BF9343_2876	1.64636	1.64636	1.64636	2.223	1.64636	1.64636	2.07747	2.07747	1.78944	1.78944	3.15839	0.5	-3.11575	0.500003	3.15295	0.500008	-0.0598336	1	14	Fe-S oxidoreductase	BF9343_2876
BF9343_2882	1.64636	1.64636	2.07747	1.91479	2.07747	2.07747	2.07747	2.07747	1.4181	1.78944	3.15839	0.5	0.111011	1	-0.0342131	1	-0.90485	1	14	Folylpolyglutamate synthase	BF9343_2882
BF9343_2893	1.64636	1.64636	2.07747	1.91479	2.07747	2.07747	2.07747	2.07747	1.78944	1.78944	3.15839	0.5	0.111011	1	-0.0342131	1	-0.0598336	1	14	ABC-type multidrug transport system, ATPase and permease components	BF9343_2893
BF9343_2895	1.64636	2.07747	1.64636	1.51743	2.41187	2.41187	2.68509	2.68509	1.4181	1.78944	-2.33242	1	4.14758	0.125004	0.519804	0.753926	-2.38118	0.125001	14	ATPase involved in DNA repair	BF9343_2895
BF9343_2931	2.07747	2.07747	1.64636	1.91479	2.07747	2.07747	2.07747	2.07747	1.4181	1.4181	-0.870027	1	0.953498	1	-0.0342131	1	-3.20023	0.5	14	Nitroreductase	BF9343_2931
BF9343_2942	2.07747	2.07747	2.07747	1.91479	1.64636	1.64636	2.41187	2.41187	1.4181	2.07747	-0.0231882	1	-3.11575	0.500003	4.06948	0.125012	-0.979134	0.687501	14	Histidinol-phosphate/aromatic aminotransferase and cobyric acid decarboxylase	BF9343_2942
BF9343_2944	1.64636	2.07747	2.07747	1.91479	1.64636	1.64636	2.07747	2.07747	1.78944	1.78944	0.82597	1	-3.11575	0.500003	3.15295	0.500008	-0.0598336	1	14	ATP phosphoribosyltransferase	hisG
BF9343_3045	1.64636	1.64636	2.07747	1.91479	2.07747	2.07747	2.41187	2.41187	1.4181	1.78944	3.15839	0.5	0.111011	1	0.88232	0.687515	-1.82415	0.375001	14	Na+-transporting methylmalonyl-CoA/oxaloacetate decarboxylase, beta subunit	mmdB
BF9343_3057	1.64636	1.64636	1.64636	1.91479	1.64636	1.64636	2.07747	2.07747	1.78944	1.78944	2.31155	1	-2.27327	1	3.15295	0.500008	-0.0598336	1	14	1,4-alpha-glucan branching enzyme	BF9343_3057
BF9343_3063	1.64636	1.64636	2.07747	1.91479	1.64636	2.07747	1.64636	2.07747	1.78944	1.78944	3.15839	0.5	-0.742569	1	-0.0307975	1	0.791165	1	14	Trehalose and maltose hydrolases (possible phosphorylases)	BF9343_3063
BF9343_3072	1.64636	1.64636	2.07747	1.91479	2.07747	2.07747	2.07747	2.07747	1.78944	1.78944	3.15839	0.5	0.111011	1	-0.0342131	1	-0.0598336	1	14	Uncharacterized protein conserved in bacteria	BF9343_3072
BF9343_3117	2.07747	2.07747	2.07747	1.91479	2.07747	2.07747	2.07747	2.07747	1.4181	1.4181	-0.0231882	1	0.111011	1	-0.0342131	1	-3.20023	0.5	14	Electron transfer flavoprotein, alpha subunit	BF9343_3117
BF9343_3216	2.07747	2.07747	2.07747	1.91479	1.64636	1.64636	1.64636	2.07747	1.4181	1.4181	-0.0231882	1	-3.11575	0.500003	2.30666	1	-2.34923	1	14	ABC-type sugar transport system, periplasmic component	BF9343_3216
BF9343_3247	2.07747	2.07747	2.41187	2.07747	2.07747	2.07747	2.41187	2.41187	1.78944	1.78944	0.713198	1	-0.623192	1	0.88232	0.687515	-0.979134	0.687501	14	Nicotinic acid phosphoribosyltransferase	pncB
BF9343_3262	2.07747	2.07747	2.07747	1.91479	2.07747	2.07747	2.41187	2.41187	2.07747	1.94147	-0.0231882	1	0.111011	1	0.88232	0.687515	-0.243661	1	14	O-acetylhomoserine sulfhydrylase	BF9343_3262
BF9343_3298	1.64636	1.64636	2.07747	1.91479	1.64636	1.64636	1.64636	2.07747	1.78944	1.78944	3.15839	0.5	-3.11575	0.500003	2.30666	1	0.791165	1	14	Periplasmic protein TonB, links inner and outer membranes	BF9343_3298
BF9343_3306	1.64636	1.64636	2.68509	2.35464	1.64636	2.41187	2.41187	2.41187	1.4181	1.78944	4.51114	0.0625002	-1.23842	0.453134	0.882305	0.687515	-1.82415	0.375001	14	Uncharacterized conserved protein	BF9343_3306
BF9343_3314	1.64636	1.64636	2.07747	1.91479	2.07747	2.07747	2.07747	2.07747	1.4181	1.4181	3.15839	0.5	0.111011	1	-0.0342131	1	-3.20023	0.5	14	Uncharacterized protein involved in copper resistance	BF9343_3314
BF9343_3352	2.07747	2.07747	2.07747	1.91479	1.64636	2.07747	1.64636	2.07747	1.4181	1.4181	-0.0231882	1	-0.742569	1	-0.0307975	1	-2.34923	1	14	tRNA nucleotidyltransferase/poly(A) polymerase	BF9343_3352
BF9343_3406	1.64636	1.64636	2.07747	1.91479	2.07747	2.07747	1.64636	2.07747	1.4181	1.4181	3.15839	0.5	0.111011	1	-0.880502	1	-2.34923	1	14	Uncharacterized stress-induced protein	BF9343_3406
BF9343_3421	1.64636	1.64636	2.07747	1.91479	1.64636	1.64636	2.07747	2.07747	1.78944	1.78944	3.15839	0.5	-3.11575	0.500003	3.15295	0.500008	-0.0598336	1	14	Beta-fructosidases (levanase/invertase)	BF9343_3421
BF9343_3557	2.07747	2.15398	2.41187	2.37747	2.41187	2.25398	1.64636	1.64636	1.78944	1.78944	0.423428	0.0052707	0.849957	0.0250004	-1.88906	0.250012	-0.798298	0.687501	14	Glutathione peroxidase	BF9343_3557
BF9343_3619	2.07747	2.07747	2.41187	2.223	2.07747	2.07747	2.41187	2.41187	1.78944	1.78944	0.893668	0.6875	-0.803276	0.687505	0.88232	0.687515	-0.979134	0.687501	14	DNA primase (bacterial type)	BF9343_3619
BF9343_3631	2.07747	2.25398	2.07747	1.91479	1.64636	1.64636	2.68509	2.68509	1.78944	1.94147	-0.312959	1	-3.11575	0.500003	4.62551	0.0312575	-1.24733	0.289064	14	Membrane proteins related to metalloendopeptidases	BF9343_3631
BF9343_3635	1.64636	1.64636	2.07747	1.91479	1.64636	1.64636	2.41187	2.25398	1.78944	1.78944	3.15839	0.5	-3.11575	0.500003	3.88906	0.250012	-0.798298	0.687501	14	Putative intracellular protease/amidase	BF9343_3635
BF9343_3636	1.64636	2.07747	1.64636	1.91479	2.07747	2.07747	2.07747	2.07747	1.78944	1.78944	-0.0208696	1	0.953498	1	-0.0342131	1	-0.0598336	1	14	Periplasmic protein TonB, links inner and outer membranes	BF9343_3636
BF9343_3638	1.64636	1.64636	2.07747	1.91479	1.64636	2.07747	2.07747	2.07747	1.4181	1.78944	3.15839	0.5	-0.742569	1	0.815491	1	-0.90485	1	14	Biopolymer transport proteins	BF9343_3638
BF9343_3698	2.07747	2.07747	1.64636	2.223	2.07747	2.07747	2.07747	2.07747	1.4181	1.4181	-0.0231882	1	0.111011	1	-0.0342131	1	-3.20023	0.5	14	Phosphodiesterase/alkaline phosphatase D	aapF
BF9343_3823	1.64636	2.07747	1.64636	1.91479	1.64636	1.64636	2.07747	2.07747	1.4181	1.78944	-0.0208696	1	-2.27327	1	3.15295	0.500008	-0.90485	1	14	Predicted Zn-dependent peptidases	BF9343_3823
BF9343_3824	2.07747	2.07747	1.64636	1.91479	1.64636	2.07747	2.07747	2.07747	1.4181	1.4181	-0.870027	1	0.0999186	1	0.815491	1	-3.20023	0.5	14	Peptidyl-prolyl cis-trans isomerase (rotamase) - cyclophilin family	BF9343_3824
BF9343_3855	1.64636	1.64636	1.64636	1.91479	1.64636	1.64636	2.07747	2.07747	1.78944	1.78944	2.31155	1	-2.27327	1	3.15295	0.500008	-0.0598336	1	14	Lysophospholipase L1 and related esterases	BF9343_3855
BF9343_3877	1.64636	1.64636	2.07747	1.91479	1.64636	1.64636	2.07747	2.07747	1.4181	1.78944	3.15839	0.5	-3.11575	0.500003	3.15295	0.500008	-0.90485	1	14	Methionine aminopeptidase	map
BF9343_3912	1.64636	1.64636	2.07747	1.91479	1.64636	1.64636	2.07747	2.07747	1.78944	1.94147	3.15839	0.5	-3.11575	0.500003	3.15295	0.500008	0.228995	1	14	Ribosomal protein L10	rplJ
BF9343_3915	2.07747	2.07747	1.64636	2.223	1.64636	2.41187	2.41187	2.25398	1.4181	1.4181	-0.0231882	1	0.111015	1	0.701883	1	-3.93869	0.125	14	Transcription antiterminator	nusG
BF9343_3975	1.64636	2.07747	2.07747	1.91479	2.07747	2.07747	2.07747	2.25398	1.78944	1.78944	0.82597	1	0.111011	1	0.254906	1	-0.350022	1	14	cob(I)alamin adenosyltransferase	BF9343_3975
BF9343_4046	2.07747	2.07747	2.07747	1.91479	1.64636	1.64636	2.41187	2.25398	1.4181	1.4181	-0.0231882	1	-3.11575	0.500003	3.88906	0.250012	-3.93869	0.125	14	Signal transduction histidine kinase	BF9343_4046
BF9343_4113	2.07747	2.07747	2.07747	1.91479	2.07747	2.07747	2.07747	2.07747	1.4181	1.4181	-0.0231882	1	0.111011	1	-0.0342131	1	-3.20023	0.5	14	Membrane associated serine protease	BF9343_4113
BF9343_4152	1.64636	2.07747	1.64636	1.51743	1.64636	1.64636	2.07747	2.07747	1.78944	1.78944	-2.33242	1	2.56274e-15	1	3.15295	0.500008	-0.0598336	1	14	Signal transduction histidine kinase	BF9343_4152
BF9343_4153	1.64636	1.64636	2.07747	2.07747	1.64636	1.64636	2.07747	2.07747	1.78944	1.78944	3.44763	0.5	-3.40401	0.500003	3.15295	0.500008	-0.0598336	1	14	S-adenosylhomocysteine hydrolase	sahH
BF9343_4154	1.64636	1.64636	2.07747	1.91479	1.64636	1.64636	2.07747	2.07747	1.78944	1.78944	3.15839	0.5	-3.11575	0.500003	3.15295	0.500008	-0.0598336	1	14	Predicted membrane protein	BF9343_4154
BF9343_4184	1.64636	1.64636	2.07747	1.91479	1.64636	1.64636	1.64636	2.07747	1.78944	1.78944	3.15839	0.5	-3.11575	0.500003	2.30666	1	0.791165	1	14	Membrane protein involved in the export of O-antigen and teichoic acid	BF9343_4184
BF9343_4189	1.64636	1.64636	2.07747	1.91479	1.64636	2.07747	1.64636	2.07747	1.78944	1.78944	3.15839	0.5	-0.742569	1	-0.0307975	1	0.791165	1	14	UDP-N-acetylglucosamine 2-epimerase	BF9343_4189
BF9343_4224	1.64636	1.64636	2.41187	2.223	2.07747	2.07747	2.41187	2.25398	1.78944	1.78944	4.07525	0.125	-0.803276	0.687505	0.701898	1	-0.798298	0.687501	14	Succinate dehydrogenase/fumarate reductase, cytochrome b subunit	BF9343_4224
BF9343_0216	3.45061	3.01949	2.41187	2.35464	2.07747	2.41187	3.29272	3.29272	3.8007	3.35957	-1.33178	0.11847	-0.430697	1	1.87765	0.0351777	1.06036	0.0339291	15	Translation initiation factor 2 (IF-2, GTPase)	BF9343_0216
BF9343_0222	3.29272	3.01949	3.72383	3.78572	1.64636	2.68509	3.11621	3.11621	3.20753	2.90598	0.991045	0.110186	-2.6223	0.00100084	1.62055	0.0923189	0.553745	0.424868	15	Selenocysteine lyase/Cysteine desulfurase	BF9343_0222
BF9343_0670	2.68509	2.41187	3.59344	3.03487	1.64636	2.41187	3.11621	3.01949	2.68416	2.41613	1.41534	0.0635691	-2.54613	0.00738754	2.07961	0.065453	-0.221606	0.81453	15	Chromosome segregation ATPases	BF9343_0670
BF9343_0869	2.68509	2.5547	2.9161	2.58538	2.41187	2.41187	3.45061	3.20706	2.68416	2.51179	0.405536	1	-0.747542	0.548841	1.54798	0.0768503	-0.528714	0.52347	15	Uncharacterized protein involved in outer membrane biogenesis	BF9343_0869
BF9343_0896	2.9161	2.5547	3.45061	2.95592	2.07747	2.07747	2.41187	2.41187	2.51179	2.31281	0.89219	0.359285	-2.3858	0.0129427	0.88232	0.687515	0.706347	0.548829	15	Predicted Zn-dependent peptidases	BF9343_0896
BF9343_0948	3.11621	3.01949	2.9161	2.78304	2.41187	2.41187	2.68509	2.5547	2.31281	2.07747	-0.181499	0.81453	-0.922399	0.387711	0.399576	1	-0.195491	1	15	Translation initiation factor 4E (eIF-4E)	BF9343_0948
BF9343_0995	2.68509	2.80504	2.9161	2.47483	1.64636	2.41187	3.45061	2.9161	1.4181	2.07747	0.0779396	1	-1.57227	0.179698	2.28599	0.0224744	-2.38476	0.0224614	15	Predicted acetamidase/formamidase	BF9343_0995
BF9343_1125	3.11621	3.01949	2.9161	2.95592	2.07747	2.41187	3.84378	3.29272	3.65713	3.31085	-0.0254178	1	-1.46649	0.146009	2.28406	0.00489105	0.511067	0.338012	15	Heat shock protein	BF9343_1125
BF9343_1136	2.4161	2.4547	4.33145	4.31204	3.45061	3.11621	2.07747	2.25398	2.51179	2.2005	1.75882	0.0052707	-2.96078	0.000190798	2.11893	0.0351777	-0.925201	0.237887	15	Catalase	katA
BF9343_1253	3.11621	2.9161	2.68509	2.58538	2.07747	2.41187	3.95484	3.45061	2.51179	2.41613	-0.479817	0.0602398	-0.936685	0.507823	2.45149	0.00170151	-1.30136	0.0436007	15	DNA-binding ferritin-like protein (oxidative damage protectant)	BF9343_1253
BF9343_1268	3.45061	2.9161	4.05823	3.54278	2.07747	2.41187	2.9161	2.68509	3.09522	2.76241	0.95823	0.0801453	-2.6557	0.000295483	1.12119	0.34379	0.85784	0.263179	15	Type IIA topoisomerase (DNA gyrase/topo II, topoisomerase IV), B subunit	BF9343_1268
BF9343_1321	2.41187	2.25398	3.29272	3.03487	2.07747	2.25398	2.9161	2.80504	3.31085	3.09522	1.68287	0.0768137	-2.03736	0.0351636	1.45864	0.34379	1.16985	0.0758268	15	Lactate dehydrogenase and related dehydrogenases	ldhA
BF9343_1340	2.9161	2.5547	3.84378	3.03487	2.68509	2.9161	2.9161	3.20706	2.68416	2.31281	1.24208	0.0931411	-1.04218	0.213187	0.390077	0.803645	-0.306437	0.81453	15		BF9343_1340
BF9343_1538	3.29272	3.01949	2.41187	2.58538	2.68509	2.5547	3.29272	3.11621	2.68416	2.31281	-0.927919	0.210115	0.119451	1	0.931065	0.332373	-0.513003	0.647608	15	Outer membrane receptor for ferrienterochelin and colicins	BF9343_1538
BF9343_1544	3.11621	2.68509	3.11621	2.58538	2.41187	2.41187	3.11621	3.11621	2.51179	2.41613	0.0595703	1	-0.922399	0.387711	1.2332	0.179615	-0.468761	0.62906	15	Acetyl/propionyl-CoA carboxylase, alpha subunit	accC1
BF9343_1551	3.11621	2.9161	3.95484	3.54278	1.64636	2.68509	3.11621	3.20706	3.09522	2.76241	1.17436	0.0427752	-2.58897	0.00164288	1.68924	0.0923189	0.289146	0.838986	15	Pyruvate/2-oxoglutarate dehydrogenase complex, dihydrolipoamide dehydrogenase (E3) component, and related enzymes	lpd
BF9343_1613	3.29272	2.9161	3.11621	2.87218	2.07747	2.80504	3.72383	3.29272	2.51179	2.51179	-0.0254503	1	-0.98955	0.301778	1.64345	0.0440736	-0.952052	0.210569	15	Threonyl-tRNA synthetase	thrS
BF9343_1871	2.68509	2.68509	2.9161	2.58538	1.64636	2.41187	3.29272	2.9161	1.78944	1.78944	0.285196	1	-1.66835	0.179698	2.15173	0.0385924	-2.25038	0.0385748	15	DNA-directed RNA polymerase specialized sigma subunit, sigma24 homolog	BF9343_1871
BF9343_2074	3.45061	2.9161	4.15494	3.54278	1.64636	2.41187	3.29272	3.11621	2.97219	2.83619	1.02165	0.0576143	-3.25152	0.000171197	2.28599	0.0224744	0.170143	0.83897	15	Leucine-rich repeat (LRR) protein	BF9343_2074
BF9343_2076	3.29272	2.9161	2.9161	2.47483	1.64636	1.64636	3.59344	3.20706	2.51179	2.2005	-0.52489	0.62906	-4.79904	0.0156268	5.76259	0.000244447	-1.09193	0.11532	15	Uncharacterized protein conserved in bacteria	BF9343_2076
BF9343_2132	3.11621	2.80504	1.64636	2.68774	2.41187	2.25398	3.45061	3.11621	2.51179	2.51179	-1.06677	0.266847	-0.0635277	1	1.67101	0.0768503	-0.635921	0.503447	15	Esterase/lipase	pyrD2
BF9343_2136	3.45061	2.9161	2.41187	2.223	2.41187	2.41187	3.59344	3.11621	2.07747	2.31281	-1.42942	0.11847	0.117537	1	1.60346	0.0490722	-1.40068	0.0962541	15	Guanosine polyphosphate pyrophosphohydrolases/synthetases	relA
BF9343_2169	2.68509	2.41187	2.9161	3.10954	2.68509	2.5547	3.59344	3.20706	2.83619	2.76241	1.00879	0.301759	-0.781992	0.454518	1.22049	0.167133	-0.292732	0.690393	15	Formyltetrahydrofolate synthetase	fhs
BF9343_2170	3.11621	2.80504	2.9161	2.58538	1.64636	2.07747	3.45061	3.29272	2.68416	2.60085	-0.20038	0.80362	-2.52193	0.0703185	3.37171	0.00183302	-0.508325	0.523786	15	Glutamate decarboxylase and related PLP-dependent proteins	BF9343_2170
BF9343_2267	3.29272	2.80504	4.41248	3.59491	2.68509	2.5547	3.29272	3.20706	2.83619	2.41613	1.43043	0.00598846	-2.09624	0.000994213	0.993783	0.332373	-0.334919	0.663626	15	Succinyl-CoA synthetase, alpha subunit	sucD
BF9343_2413	2.9161	2.5547	3.29272	2.68774	2.07747	2.07747	3.29272	2.80504	2.83619	2.83619	0.577379	0.4545	-2.07122	0.0385804	2.07962	0.065453	0.263546	0.831813	15	Putative Zn-dependent protease, contains TPR repeats	BF9343_2413
BF9343_2422	2.68509	2.68509	3.11621	2.68774	1.64636	2.41187	2.9161	2.9161	2.83619	2.68416	0.540385	0.60724	-1.92328	0.0654376	1.83869	0.109403	0.381915	0.647608	15	Uncharacterized conserved protein (some members contain a von Willebrand factor type A (vWA) domain)	BF9343_2422
BF9343_2471	3.84378	3.29272	3.29272	3.10954	1.64636	2.68509	3.59344	3.11621	3.09522	2.68416	-0.375572	0.57159	-1.85313	0.0768256	1.99081	0.0490722	-0.0660735	1	15	Hexokinase	BF9343_2471
BF9343_2602	3.11621	2.68509	2.41187	2.07747	1.64636	1.64636	3.11621	3.01949	3.31085	3.1526	-1.16233	0.226564	-3.84996	0.250004	5.26678	0.00390851	0.877418	0.185445	15	Response regulator containing a CheY-like receiver domain and an HTH DNA-binding domain	BF9343_2602
BF9343_2603	3.11621	2.68509	3.11621	2.95592	2.07747	2.07747	2.41187	2.5547	2.83619	2.41613	0.356483	0.81453	-2.13986	0.0385804	1.04267	0.687515	0.972798	0.423952	15	Regulator of cell morphogenesis and NO signaling	BF9343_2603
BF9343_2605	2.68509	2.68509	2.9161	2.95592	2.41187	2.41187	3.11621	2.80504	2.68416	2.68416	0.616316	0.60724	-1.07834	0.266863	1.00501	0.387742	0.16274	1	15	Flavodoxins	fldA
BF9343_2662	2.41187	2.41187	3.11621	2.87218	2.07747	2.41187	3.59344	3.01949	2.68416	2.41613	1.24509	0.179567	-1.53856	0.0922967	1.93534	0.0351777	-0.608833	0.383313	15	Archaeal/vacuolar-type H+-ATPase subunit A	BF9343_2662
BF9343_2852	3.45061	3.20706	2.68509	2.58538	2.07747	2.41187	2.41187	2.68509	3.09522	2.90598	-0.942886	0.16707	-0.936685	0.507823	0.655778	0.72658	1.42519	0.0635695	15	6-phosphofructokinase	BF9343_2852
BF9343_2962	3.11621	2.80504	2.41187	2.58538	1.64636	2.68509	2.9161	2.68509	3.09522	2.68416	-0.630868	0.423951	-0.705757	0.726569	1.12117	0.34379	0.804424	0.263179	15	Glycosidases	BF9343_2962
BF9343_3025	2.68509	2.68509	3.45061	2.95592	2.68509	2.5547	3.11621	2.80504	2.83619	2.51179	1.00326	0.237886	-1.02792	0.237908	0.568617	0.790551	0.16274	1	15	Predicted N-acetylglucosaminyl transferase	BF9343_3025
BF9343_3052	2.68509	2.68509	3.95484	3.03487	1.64636	2.07747	3.84378	3.37374	2.51179	2.31281	1.43929	0.0346905	-3.67516	0.000274818	3.7098	0.000275126	-1.27375	0.0642599	15	Fructose/tagatose bisphosphate aldolase	fba
BF9343_3058	3.11621	2.68509	2.68509	2.47483	2.68509	2.68509	2.68509	2.41187	3.09522	2.60085	-0.425707	0.790528	0.119886	1	-0.288348	1	1.21506	0.143465	15	Mg-dependent DNase	BF9343_3058
BF9343_3059	3.72383	3.72383	2.68509	2.58538	2.41187	2.41187	2.9161	2.9161	1.78944	1.78944	-1.46036	0.0226565	-0.548531	0.753913	0.920155	0.387742	-1.93703	0.109376	15	Uncharacterized enzyme of heme biosynthesis	BF9343_3059
BF9343_3186	3.72383	3.37374	2.9161	3.54278	1.64636	3.11621	3.11621	2.80504	3.09522	2.90598	-0.170036	0.855566	-1.31975	0.167091	0.6999	0.790551	0.687581	0.405295	15	Protein distantly related to bacterial ferritins	BF9343_3186
BF9343_3233	3.11621	2.68509	3.59344	3.18039	1.64636	3.11621	4.33145	3.66005	3.57887	3.40651	0.860866	0.210042	-1.41753	0.115338	2.13245	0.00325427	-0.0364871	1	15	Uncharacterized protein conserved in bacteria	BF9343_3233
BF9343_3234	3.45061	3.11621	3.29272	2.95592	1.64636	1.64636	3.45061	3.20706	2.83619	2.41613	-0.0856638	1	-5.49483	0.000976857	5.65369	0.0004888	-0.45284	0.523874	15	Dehydrogenases with different specificities (related to short-chain alcohol dehydrogenases)	hdhA
BF9343_3288	2.07747	2.41187	2.9161	2.78304	2.07747	2.25398	3.72383	3.37374	2.97219	2.76241	1.40413	0.226564	-1.55244	0.226577	2.48141	0.00754611	-0.37097	0.572133	15	Conserved domain frequently associated with peptide methionine sulfoxide reductase	BF9343_3288
BF9343_3453	2.41187	2.25398	3.59344	2.78304	1.64636	1.64636	3.11621	3.11621	1.78944	1.78944	1.74057	0.0768137	-5.61256	0.000488458	5.33891	0.00195454	-2.25038	0.0385748	15	Ketol-acid reductoisomerase	BF9343_3453
BF9343_3486	2.41187	2.25398	3.29272	2.87218	1.64636	2.9161	3.11621	2.9161	2.83619	2.51179	1.56004	0.11847	-1.28457	0.210134	1.08512	0.424003	0.0825175	1	15	Chorismate synthase	aroC
BF9343_3534	2.9161	2.5547	4.33145	3.54278	2.07747	2.25398	3.95484	3.52372	2.51179	2.68416	1.87785	0.00210253	-3.07997	5.67936e-05	2.73219	0.00168706	-1.08525	0.087686	15	Response regulators consisting of a CheY-like receiver domain and a winged-helix DNA-binding domain	rprY
BF9343_3628	4.93907	4.28924	3.84378	3.43222	1.64636	2.41187	2.68509	2.5547	2.31281	2.41613	-1.03517	0.0163493	-2.97974	0.00149052	1.31811	0.453151	0.166724	1	15	Triosephosphate isomerase	tpiA
BF9343_3690	2.9161	3.11621	3.72383	2.87218	2.9161	2.5547	2.68509	2.68509	3.20753	3.20753	0.597931	0.404875	-0.956534	0.263202	-0.148032	1	1.48049	0.0227876	15	16S rRNA uridine-516 pseudouridylate synthase and related pseudouridylate synthases	BF9343_3690
BF9343_3789	3.59344	3.11621	2.68509	2.223	2.41187	2.41187	2.9161	2.9161	2.31281	2.07747	-1.36082	0.0962536	-0.18662	1	0.920155	0.387742	-0.716767	0.581056	15	ATP-dependent protease Clp, ATPase subunit	clpX
BF9343_3900	3.59344	3.29272	2.9161	2.78304	2.07747	2.25398	3.72383	3.52372	2.83619	2.83619	-0.729092	0.286281	-1.55244	0.226577	2.57015	0.00446774	-0.517475	0.458866	15	Translation elongation factors (GTPases)	fusA
BF9343_3910	3.59344	3.11621	3.59344	3.54278	2.07747	2.41187	3.72383	3.37374	3.09522	2.76241	0.436242	0.473132	-2.37017	0.00257815	2.24013	0.00754611	-0.262106	0.7115	15	DNA-directed RNA polymerase, beta subunit/140 kD subunit	rpoB
BF9343_4021	3.11621	2.80504	3.29272	3.03487	1.64636	1.64636	3.29272	2.9161	3.20753	3.20753	0.459979	0.663625	-5.5549	0.000488458	5.3389	0.00195454	0.766287	0.185552	15	Polyribonucleotide nucleotidyltransferase (polynucleotide phosphorylase)	pnpA
BF9343_4166	3.11621	2.9161	3.11621	2.87218	2.07747	2.07747	2.41187	2.68509	2.31281	2.31281	0.122683	1	-2.07122	0.0385804	1.18696	0.453151	0.187176	1	15	Pyruvate kinase	pyk
BF9343_4169	3.72383	3.45061	3.72383	3.24778	2.07747	2.68509	4.48934	4.05823	3.31085	2.90598	0.0180301	1	-1.85835	0.0266122	2.74364	1.64315e-05	-0.870829	0.0548752	15	Flp pilus assembly protein TadD, contains TPR repeats	BF9343_4169
BF9343_4254	4.05823	3.45061	3.59344	3.31204	1.64636	2.68509	3.59344	3.20706	2.51179	2.2005	-0.270135	0.735881	-2.20281	0.0192169	2.04424	0.0490722	-1.09193	0.11532	15	Mismatch repair ATPase (MutS family)	mutS
